# Supplementary material for: The molecular evolution of spermatogenesis across mammals
Source: Nature. 2022 Dec 21;613(7943):308–16. doi: 10.1038/s41586-022-05547-7 (PMC9834047; doi:10.1038/s41586-022-05547-7)
Supplement: Supplementary file 4 — Supplementary Tables 1–11; see main PDF for legends. [file 41586_2022_5547_MOESM4_ESM.xlsx]

## Sheet: Guide
Supplementary Tables Guide
Supplementary Table 1: Description of the 34 libraries generated in this study
Supplementary Table 2: Testis-specific genomic annotation for each species
Supplementary Table 3: Single-nucleus features
Supplementary Table 4: Cell type marker genes for each species. External gene names are flanked by underscores in order to avoid any excel formatting issues.
Supplementary Table 5: Conserved and changed trajectories across primates. Columns H-T show the trajectory cluster for each species and ancestor. Columns U-Z show conserved trajectories. Columns AA-AF show the probability that identifies if trajectories bwtween two groups of species are similar (< 0.05 implies a change). Columns AG-AL indicate in which lineage the change occurred.
Supplementary Table 6: In situ hybridization. Top: Experimental conditions for each probe in each of the three different species. Bottom: Probe information
Supplementary Table 7: Conserved and changed trajectories across amniotes. Columns F-N show the trajectory cluster for each species and ancestor. Columns O-R show conserved trajectories. Columns S-V show the probability that identifies if trajectories between two groups of species are similar (< 0.05 implies a change). Columns W-Z indicate in which lineage the change occurred.
Supplementary Table 8: Mouse infertility genes, emergence and expression peak
Supplementary Table 9: Significant interacting pairs invovling Sertoli cells across human, macaque, mouse, opossum and chicken
Supplementary Table 10: Per cell type testis specific genes for human, macaque, mouse, opossum, platypus and chicken
Supplementary Table 11: Significantly enriched genes in X-bearing and Y-bearing spermatids

## Sheet: Suppl. Table 1
Supplementary Table 2: Description of the 34 libraries generated in this study
Data type	Species (common)	Species (scientific)	Individual	Age	Library ID	Total number of raw reads	Number of cells	Median number of detected genes per cell	Median number of detected transcripts per cell	Chromium chemistry
single-cell RNA-seq	human	Homo sapiens	Ind. 1	32yo	SN007	260254393	3384	2218	2966	v2
single-cell RNA-seq	human	Homo sapiens	Ind. 1	32yo	SN011	307511139	4211	2505	3439	v2
single-cell RNA-seq	human	Homo sapiens	Ind. 1	32yo	SN052	284358467	2909	2012	2590	v2
single-cell RNA-seq	human	Homo sapiens	Ind. 2	28yo	SN111	170928211	1329	3165	4488	v2
single-cell RNA-seq	human	Homo sapiens	Ind. 2	28yo	SN142	212766700	4182	2143	2820	v2
single-cell RNA-seq	chimpanzee	Pan troglodytes	Ind. 1	45yo	SN074	287749033	4030	1635	2070	v2
single-cell RNA-seq	chimpanzee	Pan troglodytes	Ind. 2	14yo	SN112	278438009	4237	1924	2491	v2
single-cell RNA-seq	chimpanzee	Pan troglodytes	Ind. 3	21yo	SN193	321718567	4085	2209	2999	v2
Bulk RNA-Seq	chimpanzee	Pan troglodytes	Ind. 1	45yo		57294608	NA	NA	NA	NA
Bulk RNA-Seq	chimpanzee	Pan troglodytes	Ind. 2	14yo		38605894	NA	NA	NA	NA
single-cell RNA-seq	bonobo	Pan paniscus	Ind. 1	36yo	SN219	381360578	4342	2383	3176	v2
single-cell RNA-seq	bonobo	Pan paniscus	Ind. 2	15yo	SN224	249385089	5545	2189	2912	v2
single-cell RNA-seq	gorilla	Gorilla gorilla	Ind. 1	43yo	SN180	174000883	3350	822	1216	v2
single-cell RNA-seq	gorilla	Gorilla gorilla	Ind. 2	51yo	SN223	223582659	4009	2073	2795	v2
Bulk RNA-Seq	gorilla	Gorilla gorilla	Ind. 1	43yo		24072170	NA	NA	NA	NA
Bulk RNA-Seq	gorilla	Gorilla gorilla	Ind. 2	51yo		60307305	NA	NA	NA	NA
single-cell RNA-seq	gibbon	Hylobates lar	Ind. 1	5yo	SN181	183715263	3336	1212	1386	v2
single-cell RNA-seq	gibbon	Hylobates lar	Ind. 1	5yo	SN194	308448602	3269	2074	2585	v2
Bulk RNA-Seq	gibbon	Hylobates lar	Ind. 1	5yo		90753905	NA	NA	NA	NA
single-cell RNA-seq	macaque	Macaca mulatta	Ind. 1	7yo	SN116	246412091	2394	1518	1856	v2
single-cell RNA-seq	macaque	Macaca mulatta	Ind. 2	9yo	SN143	213755321	5237	971	1121	v2
single-cell RNA-seq	marmoset	Callithrix jacchus	Ind. 1	10yo	SN117	252465439	3265	1338	1605	v2
single-cell RNA-seq	marmoset	Callithrix jacchus	Ind. 2	10yo	SN130	289620987	4053	1051	1237	v2
Bulk RNA-Seq	marmoset	Callithrix jacchus	Ind. 1	10yo		48709408	NA	NA	NA	NA
Bulk RNA-Seq	marmoset	Callithrix jacchus	Ind. 2	10yo		39971359	NA	NA	NA	NA
single-cell RNA-seq	mouse	Mus musculus	Ind. 1	9wo	SN090	288132087	2059	1067	1522	v2
single-cell RNA-seq	mouse	Mus musculus	Ind. 2	9wo	SN115	208936207	3205	836	1065	v2
single-cell RNA-seq	opossum	Monodelphis domestica	Ind. 1	adult	SN067	301536670	3123	1110	1633	v2
single-cell RNA-seq	opossum	Monodelphis domestica	Ind. 2	15.5mo	SN071	275051635	2826	1212	1875	v2
single-cell RNA-seq	opossum	Monodelphis domestica	Ind. 3	adult	SN277	357888711	3977	841	1204	v2
single-cell RNA-seq	platypus	Ornithorhynchus anatinus	Ind. 1	adult	SN253	256504770	3618	1068	1309	v3
single-cell RNA-seq	platypus	Ornithorhynchus anatinus	Ind. 2	adult	SN260	247293857	3133	1087	1338	v3
single-cell RNA-seq	chicken	Gallus gallus	Ind. 1	adult	SN264	306421356	4167	1256	1660	v3
single-cell RNA-seq	chicken	Gallus gallus	Ind. 2	adult	SN265	304356507	4246	1250	1649	v3

## Sheet: Suppl. Table 2
Supplementary Table 1: Testis-specific genomic annotation for each species
Orgainsm	Genome version	Ensembl annotation version	OTL	NTL	NSF
human	hg38	Ensembl release 87	294406476	56521950	46340837
chimp/bonobo	CHIMP2.1.4	Ensembl release 87	51241926	51535741	43038769
gorilla	gorGor4	Ensembl release 96	95932404	32986020	33386436
gibbon	Nleu_3.0	Ensembl release 96	81694675	26496092	34182881
macaque	rheMac8	Ensembl release 87	103769570	61196082	45261114
marmoset	C_jacchus3.2.1	Ensembl release 87	98177922	48410038	49159470
mouse	mm10	Ensembl release 87	209740170	21261996	23247883
opossum	monDom5	Ensembl release 87	64969817	35434293	46241491
platypus	mOrnAna1.p.v1	Ensembl release 100	94346490	25992848	39381434
chicken	galGal5	Ensembl release 87	68801956	59093929	37432610
OTL, original transcript length; NTL, novel transcript length; NSF, new splicing form of existing transcript.
The numbers represent the total nucleotide length for each category. Length in base pair (bp).

## Sheet: Suppl. Table 3
Supplementary Table 3: Single-nuleus features
CELL	Species	UMAP1	UMAP2	CELL_TYPE	nUMI	Pseudotime	X_Y_classification
SN224_TGCGTGGAGTGGGCTA	bon	-9.53287	4.0067	Undifferentiated_Spermatogonia	555	0.000231095	NA
SN219_TGTATTCCAACACCCG	bon	-9.48981	2.57385	Undifferentiated_Spermatogonia	1055	0.000284424	NA
SN219_TCAATCTTCACGACTA	bon	-9.47527	2.81112	Undifferentiated_Spermatogonia	965	0.000657731	NA
SN219_CACCAGGCATCGATGT	bon	-9.48099	3.23673	Undifferentiated_Spermatogonia	838	0.000782167	NA
SN219_TAAGAGAAGCCTATGT	bon	-9.46647	3.13225	Undifferentiated_Spermatogonia	2178	0.00115547	NA
SN219_TCCACACTCGCGCCAA	bon	-9.45761	3.07185	Undifferentiated_Spermatogonia	1413	0.00135102	NA
SN219_AGATCTGTCATGTCCC	bon	-9.45687	3.30503	Undifferentiated_Spermatogonia	891	0.00154656	NA
SN219_TTAGGACTCCTAGGGC	bon	-9.43466	3.21687	Undifferentiated_Spermatogonia	1673	0.00202652	NA
SN219_AGATTGCCATAGGATA	bon	-9.43402	3.24412	Undifferentiated_Spermatogonia	1023	0.00206208	NA
SN219_CTAACTTAGGAATGGA	bon	-9.43054	3.28906	Undifferentiated_Spermatogonia	920	0.00220429	NA
SN219_CTCGAAAGTTAAGATG	bon	-9.41546	2.92986	Undifferentiated_Spermatogonia	1159	0.00239983	NA
SN219_CAGCTGGAGGTAGCCA	bon	-9.3971	3.28133	Undifferentiated_Spermatogonia	883	0.00286202	NA
SN219_GTACTTTCAATGGAAT	bon	-9.37669	3.25666	Undifferentiated_Spermatogonia	1387	0.00316422	NA
SN219_TACACGAGTACGCTGC	bon	-9.37666	3.28892	Undifferentiated_Spermatogonia	1263	0.00319977	NA
SN219_TACCTTATCAATACCG	bon	-9.36668	3.43646	Undifferentiated_Spermatogonia	1719	0.00341309	NA
SN219_AAGGAGCAGTGTTTGC	bon	-9.34821	3.12817	Undifferentiated_Spermatogonia	1497	0.00364419	NA
SN219_CAAGAAACAATCGAAA	bon	-9.3489	3.34686	Undifferentiated_Spermatogonia	911	0.00373307	NA
SN219_AACCGCGTCCACGACG	bon	-9.33596	3.36044	Undifferentiated_Spermatogonia	1138	0.0041597	NA
SN219_ACGAGCCTCCGGCACA	bon	-9.32997	3.25797	Undifferentiated_Spermatogonia	1532	0.00423081	NA
SN219_ATAAGAGGTCAAAGCG	bon	-9.32037	3.16533	Undifferentiated_Spermatogonia	938	0.00440858	NA
SN219_TCGGTAAGTGACTCAT	bon	-9.31991	3.54993	Undifferentiated_Spermatogonia	1965	0.00463967	NA
SN219_CTAGCCTTCCAAGTAC	bon	-9.28497	3.18075	Undifferentiated_Spermatogonia	1442	0.00524407	NA
SN219_GTGTGCGCAATCACAC	bon	-9.28663	3.62857	Undifferentiated_Spermatogonia	1919	0.00542184	NA
SN219_GTTCGGGCACTTAAGC	bon	-9.2801	3.5597	Undifferentiated_Spermatogonia	2022	0.00551072	NA
SN219_TCTATTGAGTCGCCGT	bon	-9.23596	3.28658	Undifferentiated_Spermatogonia	1760	0.0064351	NA
SN219_GTGGGTCGTCCAACTA	bon	-9.19884	3.66297	Undifferentiated_Spermatogonia	2497	0.00780389	NA
SN219_CTCGTACAGTTTCCTT	bon	-9.18232	4.06974	Undifferentiated_Spermatogonia	2083	0.00858606	NA
SN219_TTCTTAGGTTCCACGG	bon	-9.16293	3.51265	Undifferentiated_Spermatogonia	931	0.00872827	NA
SN219_CTCATTATCGAGCCCA	bon	-9.15822	3.47712	Undifferentiated_Spermatogonia	2925	0.00892381	NA
SN219_ATCTACTCAATGGAGC	bon	-9.13043	3.05089	Undifferentiated_Spermatogonia	2574	0.00935045	NA
SN219_AAGACCTGTAGGCATG	bon	-9.11982	3.21425	Undifferentiated_Spermatogonia	3125	0.00974153	NA
SN219_GTGCAGCTCGCCTGAG	bon	-9.12627	3.55372	Undifferentiated_Spermatogonia	1241	0.00981264	NA
SN219_AGCGGTCGTTGCCTCT	bon	-9.1246	3.49259	Undifferentiated_Spermatogonia	1584	0.00983041	NA
SN219_TGACGGCGTCCTCTTG	bon	-9.11875	3.35969	Undifferentiated_Spermatogonia	1198	0.00997262	NA
SN219_GCAGTTAAGGAGCGAG	bon	-9.10106	3.32686	Undifferentiated_Spermatogonia	1596	0.0104348	NA
SN219_AACGTTGCAGTTCATG	bon	-9.09418	3.39911	Undifferentiated_Spermatogonia	2588	0.0107015	NA
SN219_TTAGGCAAGAGTACAT	bon	-9.09204	3.42363	Undifferentiated_Spermatogonia	3429	0.0107903	NA
SN219_AGATCTGTCGACGGAA	bon	-9.0828	3.16665	Undifferentiated_Spermatogonia	1146	0.0109148	NA
SN219_GACTGCGCATAGGATA	bon	-9.0918	3.59937	Undifferentiated_Spermatogonia	1373	0.0109859	NA
SN219_AAGGAGCGTAACGTTC	bon	-9.08476	3.37554	Undifferentiated_Spermatogonia	3060	0.0110392	NA
SN219_TCAGATGAGAGAGCTC	bon	-9.10539	4.25094	Undifferentiated_Spermatogonia	1387	0.0111103	NA
SN219_GAGGTGAGTTCTGGTA	bon	-9.07121	3.25065	Undifferentiated_Spermatogonia	1403	0.0113236	NA
SN219_TCAGCAAGTATTAGCC	bon	-9.07062	3.40463	Undifferentiated_Spermatogonia	1050	0.0114481	NA
SN219_CATCAAGTCCTTTCGG	bon	-9.0646	3.32946	Undifferentiated_Spermatogonia	3449	0.0115014	NA
SN219_ACTGAACTCTCTGTCG	bon	-9.04339	3.31199	Undifferentiated_Spermatogonia	3015	0.0121947	NA
SN219_AGTAGTCCAATGCCAT	bon	-9.03762	3.31604	Undifferentiated_Spermatogonia	1594	0.0124258	NA
SN219_TATGCCCCATGCCCGA	bon	-9.0287	3.25997	Undifferentiated_Spermatogonia	1065	0.0125502	NA
SN224_ACCTTTAGTCTAGGTT	bon	-9.05507	4.41582	Undifferentiated_Spermatogonia	2382	0.0126213	NA
SN219_AGGGATGGTAAGCACG	bon	-9.01008	3.53661	Undifferentiated_Spermatogonia	1340	0.0133502	NA
SN219_CCCTCCTAGTGACATA	bon	-9.00261	3.73018	Undifferentiated_Spermatogonia	2285	0.0135813	NA
SN219_GTTCATTTCCTGCTTG	bon	-9.01635	4.41276	Undifferentiated_Spermatogonia	1279	0.0136346	NA
SN219_AGTTGGTCAGACGTAG	bon	-8.99665	3.63853	Undifferentiated_Spermatogonia	2055	0.0136524	NA
SN219_TAAACCGGTCATATGC	bon	-8.99774	3.75716	Undifferentiated_Spermatogonia	4673	0.013759	NA
SN224_ATTGGTGAGGCTAGGT	bon	-9.00586	4.32199	Undifferentiated_Spermatogonia	1349	0.0139368	NA
SN224_TCAGCAATCATGTGGT	bon	-9.00097	4.25312	Undifferentiated_Spermatogonia	1605	0.0140079	NA
SN224_CTAGCCTCACAACTGT	bon	-8.99836	4.49072	Undifferentiated_Spermatogonia	2714	0.014239	NA
SN219_CAAGTTGTCTTTCCTC	bon	-8.98206	4.13641	Undifferentiated_Spermatogonia	1025	0.0145234	NA
SN219_ATCACGACATTGTGCA	bon	-8.96179	3.32255	Undifferentiated_Spermatogonia	4580	0.0145412	NA
SN219_GTCATTTCAGCGATCC	bon	-8.96204	3.36769	Undifferentiated_Spermatogonia	1867	0.0145945	NA
SN219_GTACTCCTCCGAGCCA	bon	-8.94383	3.2039	Undifferentiated_Spermatogonia	1701	0.0149856	NA
SN224_TGAGGGAAGCGCCTTG	bon	-8.96878	4.29058	Undifferentiated_Spermatogonia	488	0.0150212	NA
SN224_AGGGAGTGTTCATGGT	bon	-8.9627	4.11918	Undifferentiated_Spermatogonia	1462	0.0150745	NA
SN219_AAGGCAGCAAAGCAAT	bon	-8.9377	3.3473	Undifferentiated_Spermatogonia	4393	0.0152878	NA
SN224_ACTTTCACATTATCTC	bon	-8.95759	4.45158	Undifferentiated_Spermatogonia	1531	0.0155189	NA
SN219_ACTTGTTTCAATCACG	bon	-8.94116	3.89198	Undifferentiated_Spermatogonia	2731	0.0155722	NA
SN219_CAACCAACATGTCTCC	bon	-8.94039	3.98049	Undifferentiated_Spermatogonia	1648	0.0156789	NA
SN219_TCTTTCCCACGTAAGG	bon	-8.91965	3.41006	Undifferentiated_Spermatogonia	1354	0.0158922	NA
SN219_CACAGTACATCCCATC	bon	-8.93458	4.26003	Undifferentiated_Spermatogonia	1374	0.0160877	NA
SN219_GAACCTAAGCTGTTCA	bon	-8.90863	3.39523	Undifferentiated_Spermatogonia	3007	0.0162477	NA
SN219_CCTAAAGTCGCATGAT	bon	-8.92156	4.05165	Undifferentiated_Spermatogonia	1375	0.0163544	NA
SN224_GCAGCCAGTCAGATAA	bon	-8.92221	4.49993	Undifferentiated_Spermatogonia	929	0.0165499	NA
SN224_GTAGTCATCGCCATAA	bon	-8.89094	4.5191	Undifferentiated_Spermatogonia	1285	0.0173677	NA
SN219_TAGTTGGAGTGTGAAT	bon	-8.8685	3.6587	Undifferentiated_Spermatogonia	1356	0.0174032	NA
SN219_CATTATCGTTGCTCCT	bon	-8.85927	3.74894	Undifferentiated_Spermatogonia	1405	0.0177587	NA
SN219_AAAGCAAGTCACTGGC	bon	-8.83314	3.43019	Undifferentiated_Spermatogonia	2077	0.0183631	NA
SN219_GGGAATGAGCTGTTCA	bon	-8.8461	4.04391	Undifferentiated_Spermatogonia	1512	0.0184342	NA
SN219_AGCTCTCAGCGTTTAC	bon	-8.83017	3.63886	Undifferentiated_Spermatogonia	3434	0.0185587	NA
SN219_CCGTTCAAGGGATGGG	bon	-8.79725	3.46937	Undifferentiated_Spermatogonia	3504	0.0193231	NA
SN219_TATCTCATCTGCGTAA	bon	-8.79218	4.09571	Undifferentiated_Spermatogonia	1546	0.0197319	NA
SN224_TAGCCGGCATCCAACA	bon	-8.80591	4.692	Undifferentiated_Spermatogonia	1252	0.0197497	NA
SN219_CGACCTTGTATAGGTA	bon	-8.78093	3.81986	Undifferentiated_Spermatogonia	1424	0.0198564	NA
SN219_TTTGTCATCTGGTTCC	bon	-8.79918	4.6164	Undifferentiated_Spermatogonia	1655	0.0199097	NA
SN219_GCATACAGTTTGTGTG	bon	-8.7394	3.40765	Undifferentiated_Spermatogonia	4153	0.0205674	NA
SN224_ACGCCGATCAAGAAGT	bon	-8.76471	4.43105	Undifferentiated_Spermatogonia	1782	0.0205852	NA
SN224_CACCACTGTAGCCTCG	bon	-8.75448	4.50515	Undifferentiated_Spermatogonia	2013	0.0208519	NA
SN224_CATCAGAAGAACAATC	bon	-8.75285	4.46341	Undifferentiated_Spermatogonia	1648	0.0208874	NA
SN224_GTAGTCACATTTCACT	bon	-8.73544	4.11067	Undifferentiated_Spermatogonia	1075	0.0210652	NA
SN224_ATCGAGTGTCCAGTAT	bon	-8.74122	4.51285	Undifferentiated_Spermatogonia	2421	0.0212252	NA
SN224_CGCCAAGCAACGATCT	bon	-8.72187	4.37047	Undifferentiated_Spermatogonia	1885	0.0216696	NA
SN219_CAGCTAAGTTCCACTC	bon	-8.73091	4.73639	Undifferentiated_Spermatogonia	1310	0.0216873	NA
SN224_CACTCCAAGTTTAGGA	bon	-8.71017	4.30607	Undifferentiated_Spermatogonia	1331	0.0219007	NA
SN219_GACGGCTTCCTGCCAT	bon	-8.71167	4.60601	Undifferentiated_Spermatogonia	1125	0.0220429	NA
SN224_AAAGCAAGTGCTCTTC	bon	-8.68605	4.02739	Undifferentiated_Spermatogonia	1255	0.0223629	NA
SN219_CATGGCGGTAGATTAG	bon	-8.66889	3.5382	Undifferentiated_Spermatogonia	2036	0.0225051	NA
SN219_TCAATCTAGTACGCCC	bon	-8.67749	3.9273	Undifferentiated_Spermatogonia	1667	0.0225406	NA
SN219_CTTAGGAAGCCCAGCT	bon	-8.66048	3.33457	Undifferentiated_Spermatogonia	1138	0.0226295	NA
SN224_CACTCCATCCGTTGTC	bon	-8.6618	4.74218	Undifferentiated_Spermatogonia	1905	0.023625	NA
SN224_TGCTACCTCTTGGGTA	bon	-8.66234	4.83711	Undifferentiated_Spermatogonia	1416	0.0237139	NA
SN219_CGTTGGGGTCTTGATG	bon	-8.63698	4.12108	Undifferentiated_Spermatogonia	1163	0.0239272	NA
SN219_AACTCTTGTCTCTCTG	bon	-8.62024	3.83465	Undifferentiated_Spermatogonia	2783	0.0241405	NA
SN224_GAGGTGAGTTAGATGA	bon	-8.61961	3.99436	Undifferentiated_Spermatogonia	1782	0.0243005	NA
SN219_ACACCAACATCGGAAG	bon	-8.59902	3.53712	Undifferentiated_Spermatogonia	1555	0.024496	NA
SN219_CACACTCTCCCGGATG	bon	-8.59331	3.951	Undifferentiated_Spermatogonia	1439	0.0249049	NA
SN219_TGACGGCAGGTCGGAT	bon	-8.58983	3.85421	Undifferentiated_Spermatogonia	1417	0.0249227	NA
SN224_GAACATCAGAGACGAA	bon	-8.61162	4.92816	Undifferentiated_Spermatogonia	1453	0.0250649	NA
SN219_TGTCCCAGTAAGTAGT	bon	-8.57324	3.98176	Undifferentiated_Spermatogonia	1417	0.0255093	NA
SN219_AGTGTCAGTGACGGTA	bon	-8.56036	3.75647	Undifferentiated_Spermatogonia	1169	0.0258826	NA
SN219_ACGCCAGGTAGCACGA	bon	-8.56142	3.90005	Undifferentiated_Spermatogonia	1627	0.0259182	NA
SN219_AGTAGTCGTCTAAACC	bon	-8.55922	3.84273	Undifferentiated_Spermatogonia	2667	0.0259359	NA
SN219_AATCCAGTCTTGGGTA	bon	-8.56161	3.96784	Undifferentiated_Spermatogonia	1410	0.0259715	NA
SN219_CGGAGCTTCTACGAGT	bon	-8.54551	3.48416	Undifferentiated_Spermatogonia	1366	0.0261493	NA
SN224_TTCGGTCTCCTACAGA	bon	-8.56864	4.76186	Undifferentiated_Spermatogonia	1329	0.026327	NA
SN224_TTGTAGGTCGCAAGCC	bon	-8.55381	5.00199	Undifferentiated_Spermatogonia	1265	0.0267714	NA
SN224_CATGCCTAGGCTACGA	bon	-8.54509	4.83067	Undifferentiated_Spermatogonia	1426	0.0268959	NA
SN224_CCTAAAGCATTGCGGC	bon	-8.54551	4.85885	Undifferentiated_Spermatogonia	1132	0.0269492	NA
SN224_TTGAACGTCGCCCTTA	bon	-8.5153	4.3336	Undifferentiated_Spermatogonia	910	0.0273581	NA
SN224_CTCTACGTCTCGTATT	bon	-8.5018	4.75786	Undifferentiated_Spermatogonia	1973	0.0279802	NA
SN219_CGTCCATCAAGGGTCA	bon	-8.49541	4.67747	Undifferentiated_Spermatogonia	978	0.0281224	NA
SN219_TGGCCAGCAGCATACT	bon	-8.45898	3.4716	Undifferentiated_Spermatogonia	1137	0.028318	NA
SN224_GTGTGCGAGCGTGTCC	bon	-8.48416	4.65702	Undifferentiated_Spermatogonia	798	0.0283891	NA
SN219_GCATGCGCACGACGAA	bon	-8.4579	4.13887	Undifferentiated_Spermatogonia	901	0.0288157	NA
SN219_GGGAGATCAATGTAAG	bon	-8.46015	4.23513	Undifferentiated_Spermatogonia	1386	0.0288335	NA
SN224_AAACGGGTCCTAGGGC	bon	-8.47591	5.07205	Undifferentiated_Spermatogonia	1820	0.0290113	NA
SN219_CGATGGCCAGTACACT	bon	-8.43661	3.90098	Undifferentiated_Spermatogonia	1326	0.0291713	NA
SN219_CACAAACAGTTAACGA	bon	-8.41637	3.43481	Undifferentiated_Spermatogonia	3679	0.0293668	NA
SN224_ACAGCTAAGCATCATC	bon	-8.44326	4.66585	Undifferentiated_Spermatogonia	1944	0.0294557	NA
SN224_ATTGGTGAGGGCTCTC	bon	-8.4441	4.85421	Undifferentiated_Spermatogonia	2269	0.0295979	NA
SN219_ATTACTCTCGCCTGTT	bon	-8.42955	4.34793	Undifferentiated_Spermatogonia	2204	0.029669	NA
SN224_GTCTCGTCAAGCCGTC	bon	-8.42071	4.87099	Undifferentiated_Spermatogonia	1091	0.0304334	NA
SN224_GCTGCTTTCGTAGATC	bon	-8.3956	4.06187	Undifferentiated_Spermatogonia	1719	0.0305401	NA
SN224_CCGGTAGCAGGAATGC	bon	-8.4164	5.09465	Undifferentiated_Spermatogonia	742	0.0306289	NA
SN224_GTTTCTAAGTCAAGGC	bon	-8.40845	5.14559	Undifferentiated_Spermatogonia	1306	0.03086	NA
SN224_CTAGCCTGTCGTCTTC	bon	-8.39954	5.03444	Undifferentiated_Spermatogonia	1144	0.0310378	NA
SN219_GGCAATTGTTGAACTC	bon	-8.3604	3.66687	Undifferentiated_Spermatogonia	1709	0.0312156	NA
SN219_AGAATAGTCAGCAACT	bon	-8.36344	3.85405	Undifferentiated_Spermatogonia	1808	0.0312333	NA
SN224_CCTTCGAAGTGGCACA	bon	-8.38087	4.64428	Undifferentiated_Spermatogonia	1618	0.0313222	NA
SN224_TGACTAGCACGTAAGG	bon	-8.38977	5.04831	Undifferentiated_Spermatogonia	1995	0.0313755	NA
SN224_ACGGGCTGTTCCATGA	bon	-8.37857	4.67874	Undifferentiated_Spermatogonia	1432	0.0315	NA
SN224_AAGACCTAGTTGTAGA	bon	-8.36167	4.30956	Undifferentiated_Spermatogonia	1239	0.0317133	NA
SN224_CACATAGGTAACGCGA	bon	-8.37999	5.07728	Undifferentiated_Spermatogonia	1495	0.03182	NA
SN224_CACCAGGGTAGGACAC	bon	-8.3731	4.83388	Undifferentiated_Spermatogonia	1715	0.0318555	NA
SN224_GCCTCTATCTCCAACC	bon	-8.36977	5.11182	Undifferentiated_Spermatogonia	1213	0.0322288	NA
SN219_TGACGGCCACTAGTAC	bon	-8.34721	4.22528	Undifferentiated_Spermatogonia	830	0.0322644	NA
SN224_GTGGGTCTCGCATGGC	bon	-8.33062	4.25294	Undifferentiated_Spermatogonia	1280	0.0327621	NA
SN224_AGTGTCAAGGCAAAGA	bon	-8.33014	4.41152	Undifferentiated_Spermatogonia	1280	0.0329399	NA
SN219_ACCGTAAAGAGTTGGC	bon	-8.30989	3.89526	Undifferentiated_Spermatogonia	1204	0.033171	NA
SN219_TGTGTTTAGTGGGCTA	bon	-8.30936	4.65024	Undifferentiated_Spermatogonia	1190	0.0335976	NA
SN219_GTAGTCAAGCGTAATA	bon	-8.28209	3.66426	Undifferentiated_Spermatogonia	1325	0.0337043	NA
SN219_ATTCTACGTCCGTTAA	bon	-8.29841	4.39851	Undifferentiated_Spermatogonia	1951	0.0337576	NA
SN224_ACCAGTATCTCCAACC	bon	-8.30907	4.84282	Undifferentiated_Spermatogonia	2186	0.0337754	NA
SN224_ACGGCCATCTGGAGCC	bon	-8.2909	4.21629	Undifferentiated_Spermatogonia	1264	0.0338465	NA
SN219_TCTATTGTCATATCGG	bon	-8.28094	3.82253	Undifferentiated_Spermatogonia	1154	0.0338998	NA
SN219_ATCATCTAGCTAGGCA	bon	-8.27776	3.86076	Undifferentiated_Spermatogonia	2105	0.0340598	NA
SN219_GCGAGAAGTTGGTGGA	bon	-8.27122	3.99133	Undifferentiated_Spermatogonia	2545	0.0342731	NA
SN224_AGCAGCCGTACCATCA	bon	-8.27557	4.26128	Undifferentiated_Spermatogonia	1817	0.0343798	NA
SN224_AAGGAGCTCCAGGGCT	bon	-8.29085	5.154	Undifferentiated_Spermatogonia	952	0.034522	NA
SN224_TAGTTGGGTACTCTCC	bon	-8.26694	4.29407	Undifferentiated_Spermatogonia	601	0.0345931	NA
SN224_AGTTGGTAGAAACGCC	bon	-8.27481	4.95132	Undifferentiated_Spermatogonia	1603	0.0349131	NA
SN219_CATGCCTAGGCGACAT	bon	-8.23944	3.54257	Undifferentiated_Spermatogonia	1436	0.0349664	NA
SN219_CACATAGCAATGGTCT	bon	-8.24901	4.1359	Undifferentiated_Spermatogonia	2470	0.0350908	NA
SN219_CTACACCGTTTGTGTG	bon	-8.21999	3.70431	Undifferentiated_Spermatogonia	1227	0.0355353	NA
SN219_CCCATACCACAAGTAA	bon	-8.21437	3.55439	Undifferentiated_Spermatogonia	3265	0.0355886	NA
SN219_CTACATTAGGGCATGT	bon	-8.21766	4.24527	Undifferentiated_Spermatogonia	1373	0.0360685	NA
SN224_GTAACGTCAGGATCGA	bon	-8.21987	4.69435	Undifferentiated_Spermatogonia	1300	0.0363174	NA
SN219_CCGGTAGCACACCGAC	bon	-8.19086	4.06539	Undifferentiated_Spermatogonia	1481	0.0367441	NA
SN224_CTTAACTCACTTGGAT	bon	-8.20973	5.11839	Undifferentiated_Spermatogonia	1651	0.0369751	NA
SN219_ACATGGTTCGGTGTCG	bon	-8.18659	4.20356	Undifferentiated_Spermatogonia	988	0.0370107	NA
SN219_CACATTTGTTTGTTGG	bon	-8.16678	3.52564	Undifferentiated_Spermatogonia	3688	0.0371529	NA
SN219_TCAGGTAGTGGCTCCA	bon	-8.17494	3.88066	Undifferentiated_Spermatogonia	1423	0.0372062	NA
SN224_GGGCACTAGCGCTTAT	bon	-8.1681	3.71739	Undifferentiated_Spermatogonia	1372	0.0373307	NA
SN219_CAACCTCAGGACGAAA	bon	-8.1782	4.26145	Undifferentiated_Spermatogonia	1506	0.0374018	NA
SN224_CCAATCCCATCGGTTA	bon	-8.16428	3.74006	Undifferentiated_Spermatogonia	3632	0.0374196	NA
SN219_GGTGCGTGTGAAATCA	bon	-8.17922	4.5478	Undifferentiated_Spermatogonia	1337	0.0374729	NA
SN224_TACGGATCAAGCCTAT	bon	-8.17166	4.73047	Undifferentiated_Spermatogonia	1503	0.0380595	NA
SN224_TTGGCAAGTACCATCA	bon	-8.18526	5.3484	Undifferentiated_Spermatogonia	1397	0.0381128	NA
SN219_GTAACGTTCATTGCCC	bon	-8.1441	3.6879	Undifferentiated_Spermatogonia	3114	0.0381662	NA
SN219_CGAATGTCAGGCTGAA	bon	-8.14493	3.83457	Undifferentiated_Spermatogonia	1930	0.0383084	NA
SN224_CATTCGCAGCTCCTTC	bon	-8.15347	4.37495	Undifferentiated_Spermatogonia	1578	0.0384506	NA
SN224_GTATCTTGTACTCTCC	bon	-8.17483	5.34465	Undifferentiated_Spermatogonia	1179	0.0385573	NA
SN224_TAGCCGGAGAATCTCC	bon	-8.16652	5.20787	Undifferentiated_Spermatogonia	1107	0.0388239	NA
SN224_GGGACCTTCCACGTTC	bon	-8.15682	4.83061	Undifferentiated_Spermatogonia	1270	0.0389128	NA
SN219_GTTCATTGTTCAACCA	bon	-8.13699	4.16082	Undifferentiated_Spermatogonia	1303	0.0390372	NA
SN219_TGGCGCACAATGACCT	bon	-8.12703	3.83909	Undifferentiated_Spermatogonia	1349	0.0390728	NA
SN219_TACAGTGCACTTGGAT	bon	-8.13902	4.49347	Undifferentiated_Spermatogonia	1356	0.0392683	NA
SN224_TGAGAGGCAGTATCTG	bon	-8.11331	3.57869	Undifferentiated_Spermatogonia	1885	0.0394105	NA
SN219_CGGTTAATCTACCAGA	bon	-8.10023	4.07128	Undifferentiated_Spermatogonia	1474	0.0403171	NA
SN224_GTCTCGTAGCAATATG	bon	-8.12009	5.07926	Undifferentiated_Spermatogonia	1579	0.0404238	NA
SN219_CAGCTGGGTGGACGAT	bon	-8.08789	4.06762	Undifferentiated_Spermatogonia	1752	0.0406904	NA
SN219_AGAGCTTAGCTACCTA	bon	-8.08941	4.15475	Undifferentiated_Spermatogonia	1513	0.0407438	NA
SN224_GGCTCGAGTGACTACT	bon	-8.07599	3.63036	Undifferentiated_Spermatogonia	1205	0.0407971	NA
SN219_TACTTGTGTTCCCGAG	bon	-8.07088	3.80927	Undifferentiated_Spermatogonia	1422	0.0413837	NA
SN224_CGTTCTGTCCCACTTG	bon	-8.1012	5.0692	Undifferentiated_Spermatogonia	919	0.0414015	NA
SN224_CTAATGGTCCCAAGAT	bon	-8.10416	5.35996	Undifferentiated_Spermatogonia	1658	0.0415259	NA
SN219_GTCGTAATCCACGAAT	bon	-8.05056	3.65447	Undifferentiated_Spermatogonia	1746	0.0418459	NA
SN224_AAAGATGTCCAAACTG	bon	-8.08104	5.04422	Undifferentiated_Spermatogonia	952	0.0419881	NA
SN219_CCGTTCAGTACTTGAC	bon	-8.05471	4.31221	Undifferentiated_Spermatogonia	2135	0.0423614	NA
SN224_ACACCGGCAATAGCAA	bon	-8.07721	5.43148	Undifferentiated_Spermatogonia	1228	0.0424859	NA
SN224_TCACAAGTCCAGAGGA	bon	-8.04773	4.75021	Undifferentiated_Spermatogonia	1719	0.0428947	NA
SN224_TCTTTCCCACCATGTA	bon	-8.03943	4.81982	Undifferentiated_Spermatogonia	2374	0.0433036	NA
SN224_AGCATACGTAAATGTG	bon	-8.02637	4.53466	Undifferentiated_Spermatogonia	1162	0.0434814	NA
SN224_TCCCGATGTACAAGTA	bon	-8.04369	5.4685	Undifferentiated_Spermatogonia	1191	0.0436591	NA
SN224_TTTGTCAAGGGATCTG	bon	-8.04274	5.4671	Undifferentiated_Spermatogonia	1251	0.0436947	NA
SN219_TTAGTTCAGCACCGTC	bon	-7.99495	3.56878	Undifferentiated_Spermatogonia	1295	0.0438013	NA
SN224_CATCGAATCGATCCCT	bon	-8.00716	4.23429	Undifferentiated_Spermatogonia	1986	0.0439791	NA
SN219_CGTCTACGTGTGAAAT	bon	-8.00601	4.30407	Undifferentiated_Spermatogonia	1117	0.0440858	NA
SN219_AATCGGTGTGGGTATG	bon	-8.00229	4.25055	Undifferentiated_Spermatogonia	1445	0.044228	NA
SN219_TAAACCGAGCCTATGT	bon	-8.01475	4.85119	Undifferentiated_Spermatogonia	1088	0.0442635	NA
SN219_ACCAGTACACCAACCG	bon	-8.00169	4.3249	Undifferentiated_Spermatogonia	811	0.0442813	NA
SN224_GTTCTCGAGACTACAA	bon	-8.00998	4.75963	Undifferentiated_Spermatogonia	783	0.0444057	NA
SN219_CTCGTCAAGCCGGTAA	bon	-7.97523	3.59454	Undifferentiated_Spermatogonia	1569	0.0446368	NA
SN224_AGATCTGCACAGAGGT	bon	-7.98666	4.38141	Undifferentiated_Spermatogonia	1689	0.0449568	NA
SN219_CCACCTAAGGACAGCT	bon	-7.96999	3.71982	Undifferentiated_Spermatogonia	1248	0.0450457	NA
SN219_AAAGATGGTGCGAAAC	bon	-7.96717	3.65421	Undifferentiated_Spermatogonia	1429	0.0450812	NA
SN219_GATCGTAGTGCCTGGT	bon	-7.95908	3.61058	Undifferentiated_Spermatogonia	1519	0.0452946	NA
SN224_AAGGTTCTCTTGTACT	bon	-7.98334	4.72589	Undifferentiated_Spermatogonia	2009	0.0453479	NA
SN224_GTTCTCGAGTCCCACG	bon	-8.00176	5.52055	Undifferentiated_Spermatogonia	816	0.0453834	NA
SN219_CCTTACGTCCAGATCA	bon	-7.9549	3.77136	Undifferentiated_Spermatogonia	1819	0.0456323	NA
SN219_TCGGGACAGCTAGTGG	bon	-7.94955	3.71992	Undifferentiated_Spermatogonia	1183	0.0457745	NA
SN224_ATCCGAAAGACTGTAA	bon	-7.97932	4.97423	Undifferentiated_Spermatogonia	1342	0.0458101	NA
SN224_TGACTTTAGCCCAACC	bon	-7.97123	4.78264	Undifferentiated_Spermatogonia	1719	0.0459701	NA
SN219_CCTTTCTAGGAGTCTG	bon	-7.9485	3.88355	Undifferentiated_Spermatogonia	921	0.0460234	NA
SN219_GCTTCCAGTCTAGAGG	bon	-7.94627	3.95498	Undifferentiated_Spermatogonia	1226	0.0461478	NA
SN219_GAACCTAAGCTAACAA	bon	-7.92838	3.28435	Undifferentiated_Spermatogonia	1796	0.0462189	NA
SN224_TTTGTCATCCGCAGTG	bon	-7.95894	4.62738	Leptotene_Spermatocytes	1621	0.0463611	NA
SN224_CACAGTACAGCATACT	bon	-7.9725	5.2189	Undifferentiated_Spermatogonia	1928	0.0463967	NA
SN219_AGAGCTTAGGCCGAAT	bon	-7.93879	4.53657	Undifferentiated_Spermatogonia	1353	0.0471433	NA
SN224_CTACATTGTTTGTGTG	bon	-7.93862	4.60052	Undifferentiated_Spermatogonia	1352	0.04725	NA
SN219_GTCTCGTCAGCTATTG	bon	-7.94951	5.11531	Undifferentiated_Spermatogonia	1086	0.0473033	NA
SN224_CATTATCTCAACGGCC	bon	-7.9528	5.27767	Undifferentiated_Spermatogonia	531	0.0473211	NA
SN224_ATCTACTTCTTCTGGC	bon	-7.95705	5.55807	Undifferentiated_Spermatogonia	1762	0.0473922	NA
SN219_GTGCTTCAGAGCCCAA	bon	-7.90726	3.69391	Leptotene_Spermatocytes	751	0.0476055	NA
SN224_CTCACACGTTAGATGA	bon	-7.9438	5.40099	Undifferentiated_Spermatogonia	2253	0.0476944	NA
SN224_ATAACGCCAGTAACGG	bon	-7.9359	5.18663	Undifferentiated_Spermatogonia	1261	0.0478544	NA
SN224_CATCGAACAGGGAGAG	bon	-7.92466	4.86822	Undifferentiated_Spermatogonia	1387	0.0480677	NA
SN219_AAACGGGAGGCAAAGA	bon	-7.90164	4.14646	Undifferentiated_Spermatogonia	1239	0.048281	NA
SN219_GATGCTAAGCTACCGC	bon	-7.88599	3.95859	Undifferentiated_Spermatogonia	1468	0.0486721	NA
SN219_TTCTCAACAGTGACAG	bon	-7.89622	4.60211	Undifferentiated_Spermatogonia	1157	0.0489565	NA
SN224_TACAGTGCATCTCGCT	bon	-7.91479	5.39145	Undifferentiated_Spermatogonia	1346	0.0490276	NA
SN219_GTGCATATCTAACTTC	bon	-7.87637	3.99615	Undifferentiated_Spermatogonia	1609	0.0491165	NA
SN224_ATAGACCCAATTCCTT	bon	-7.90703	5.38428	Undifferentiated_Spermatogonia	3103	0.049312	NA
SN219_AGGCCGTTCGGATGTT	bon	-7.8698	4.20364	Undifferentiated_Spermatogonia	1237	0.0496854	NA
SN219_TTCTCCTAGGCTAGAC	bon	-7.86639	4.27577	Undifferentiated_Spermatogonia	3994	0.0498631	NA
SN224_AGCGGTCTCCAGTAGT	bon	-7.87057	4.4883	Undifferentiated_Spermatogonia	1498	0.0499165	NA
SN219_CAGCAGCCAGGGATTG	bon	-7.86282	4.17036	Undifferentiated_Spermatogonia	1972	0.0499342	NA
SN224_TTTCCTCTCGTATCAG	bon	-7.88713	5.25198	Undifferentiated_Spermatogonia	1615	0.0500409	NA
SN219_ATCATCTCACCGAAAG	bon	-7.84983	3.72703	Leptotene_Spermatocytes	2948	0.0500587	NA
SN224_ATTCTACCAATCCGAT	bon	-7.86989	4.56024	Undifferentiated_Spermatogonia	2176	0.0500764	NA
SN224_ATTGGACGTTCGTTGA	bon	-7.89211	5.52298	Undifferentiated_Spermatogonia	1355	0.050112	NA
SN219_TGGCTGGCAATGCCAT	bon	-7.8416	3.47383	Undifferentiated_Spermatogonia	1914	0.0501475	NA
SN219_CTAGCCTTCGGAGCAA	bon	-7.85987	4.36801	Undifferentiated_Spermatogonia	1476	0.050272	NA
SN219_CTCGTCATCTGGTATG	bon	-7.86114	4.42115	Undifferentiated_Spermatogonia	726	0.0502898	NA
SN224_CTAATGGCACCAGCAC	bon	-7.87877	5.21946	Undifferentiated_Spermatogonia	1785	0.0503609	NA
SN224_AGTGAGGAGCTGAAAT	bon	-7.86583	4.7443	Undifferentiated_Spermatogonia	1437	0.0504142	NA
SN219_CGTTAGAGTCTCACCT	bon	-7.84695	4.07392	Undifferentiated_Spermatogonia	1251	0.0505209	NA
SN219_TACTCGCTCGCCCTTA	bon	-7.85949	4.73971	Undifferentiated_Spermatogonia	1630	0.0506986	NA
SN219_GACCAATAGAGCTGGT	bon	-7.84122	4.19174	Undifferentiated_Spermatogonia	2209	0.0508764	NA
SN224_GATCGTATCCTTTCGG	bon	-7.85655	4.86686	Undifferentiated_Spermatogonia	1124	0.0509653	NA
SN219_CCCTCCTGTCAAGCGA	bon	-7.82566	3.63928	Undifferentiated_Spermatogonia	1793	0.0510719	NA
SN224_GGGACCTTCCACTCCA	bon	-7.87144	5.60501	Undifferentiated_Spermatogonia	1079	0.051143	NA
SN224_TCTATTGAGCCGCCTA	bon	-7.84284	4.4684	Undifferentiated_Spermatogonia	1009	0.0511964	NA
SN224_CAGGTGCGTTTGTGTG	bon	-7.86218	5.34767	Undifferentiated_Spermatogonia	1819	0.0512852	NA
SN224_GTAGTCAAGTGAACGC	bon	-7.83555	4.57778	Undifferentiated_Spermatogonia	880	0.051623	NA
SN224_GAACATCAGGCATGGT	bon	-7.85826	5.5503	Undifferentiated_Spermatogonia	1190	0.0516408	NA
SN224_GGACAAGTCTACGAGT	bon	-7.83235	4.77996	Undifferentiated_Spermatogonia	1483	0.0518896	NA
SN224_TGAGCCGTCTTTAGGG	bon	-7.84899	5.50371	Undifferentiated_Spermatogonia	546	0.051943	NA
SN219_CGACTTCTCACTTACT	bon	-7.82464	4.60107	Undifferentiated_Spermatogonia	2735	0.052103	NA
SN224_CTGCTGTTCCCAGGTG	bon	-7.80809	3.91921	Undifferentiated_Spermatogonia	949	0.0521207	NA
SN224_CACATAGTCTTGTTTG	bon	-7.83371	5.11057	Undifferentiated_Spermatogonia	1697	0.0521918	NA
SN219_GTCGTAAGTTCCACGG	bon	-7.79219	3.63713	Undifferentiated_Spermatogonia	923	0.052494	NA
SN224_GATGAGGCACCGAATT	bon	-7.81334	4.77369	Undifferentiated_Spermatogonia	1640	0.0526185	NA
SN219_TTGACTTGTCACCTAA	bon	-7.79401	4.00833	Undifferentiated_Spermatogonia	1486	0.0527074	NA
SN224_ACGCCGAGTAGAGGAA	bon	-7.81376	5.41764	Undifferentiated_Spermatogonia	910	0.0533295	NA
SN224_GTTACAGCAGCGATCC	bon	-7.80438	5.08235	Undifferentiated_Spermatogonia	1885	0.0533829	NA
SN219_ACGATGTTCCGTTGTC	bon	-7.77675	4.09157	Undifferentiated_Spermatogonia	1381	0.053454	NA
SN219_CGAGAAGCACAGGAGT	bon	-7.76629	3.80851	Undifferentiated_Spermatogonia	1858	0.053614	NA
SN224_ATAGACCTCCTTGACC	bon	-7.80622	5.47963	Undifferentiated_Spermatogonia	1338	0.0536495	NA
SN224_TCTTTCCAGCCGCCTA	bon	-7.80223	5.37527	Undifferentiated_Spermatogonia	1442	0.0536851	NA
SN219_CACCACTCAGACTCGC	bon	-7.76855	4.61739	Leptotene_Spermatocytes	2778	0.054165	NA
SN219_GACTAACTCGGCTACG	bon	-7.75784	4.2982	Undifferentiated_Spermatogonia	2756	0.0542539	NA
SN224_TGTGGTAAGGTGCACA	bon	-7.7812	5.44168	Undifferentiated_Spermatogonia	1097	0.0543961	NA
SN219_TCAACGAGTATTACCG	bon	-7.7413	3.82699	Undifferentiated_Spermatogonia	2225	0.054485	NA
SN219_CCTTTCTTCACTCTTA	bon	-7.7471	4.15374	Undifferentiated_Spermatogonia	2961	0.0546272	NA
SN219_CTCAGAACACCATCCT	bon	-7.74835	4.22313	Undifferentiated_Spermatogonia	1965	0.0546628	NA
SN219_TCAGCTCTCTTCATGT	bon	-7.73446	3.80808	Undifferentiated_Spermatogonia	1409	0.0548405	NA
SN224_CGCCAAGAGCAGCCTC	bon	-7.77483	5.59658	Undifferentiated_Spermatogonia	1837	0.0549828	NA
SN219_GTTACAGAGATCCCAT	bon	-7.73611	4.16355	Undifferentiated_Spermatogonia	1427	0.0551427	NA
SN219_ACGCAGCGTAAATACG	bon	-7.72805	4.13649	Undifferentiated_Spermatogonia	2823	0.0554449	NA
SN219_AAAGATGCAAACGCGA	bon	-7.72686	4.13301	Undifferentiated_Spermatogonia	3628	0.0555161	NA
SN224_GGACGTCTCTGTTTGT	bon	-7.75418	5.50141	Undifferentiated_Spermatogonia	1328	0.055676	NA
SN224_AACTCAGGTACGCACC	bon	-7.72758	4.5047	Undifferentiated_Spermatogonia	1043	0.0557294	NA
SN219_TTTGGTTTCGCCGTGA	bon	-7.69413	3.5238	Undifferentiated_Spermatogonia	2500	0.0560138	NA
SN224_CGAGCCATCTTGTTTG	bon	-7.74007	5.52307	Undifferentiated_Spermatogonia	1445	0.0561027	NA
SN219_GTATCTTGTATTCGTG	bon	-7.70679	4.20746	Undifferentiated_Spermatogonia	4362	0.056156	NA
SN224_TTAGGACGTGGTGTAG	bon	-7.69721	3.83376	Undifferentiated_Spermatogonia	1141	0.0561738	NA
SN219_GTCAAGTCAATCGAAA	bon	-7.69659	3.83485	Undifferentiated_Spermatogonia	1277	0.0562271	NA
SN219_GCATGATGTTATCACG	bon	-7.68774	3.63663	Undifferentiated_Spermatogonia	1530	0.056316	NA
SN224_AAGGAGCCATCCAACA	bon	-7.70914	4.69122	Undifferentiated_Spermatogonia	1574	0.056476	NA
SN219_TCATTACCATGCGCAC	bon	-7.69218	4.00337	Undifferentiated_Spermatogonia	2142	0.0565293	NA
SN224_ACTTGTTCAAACCCAT	bon	-7.71035	5.00296	Undifferentiated_Spermatogonia	1465	0.0567249	NA
SN224_ACACCCTGTCGTCTTC	bon	-7.72396	5.59662	Undifferentiated_Spermatogonia	591	0.0567604	NA
SN219_GACACGCCACGAAACG	bon	-7.66914	3.47461	Undifferentiated_Spermatogonia	1488	0.0568671	NA
SN224_TTCTCAATCGGCGCAT	bon	-7.7024	5.30614	Undifferentiated_Spermatogonia	1128	0.0573826	NA
SN224_ACACTGAAGATGCCAG	bon	-7.68373	4.53634	Undifferentiated_Spermatogonia	1372	0.0574004	NA
SN224_CTAAGACAGAGACTTA	bon	-7.68479	4.81854	Undifferentiated_Spermatogonia	1860	0.0577559	NA
SN219_CCCTCCTGTTACCAGT	bon	-7.67789	4.76188	Undifferentiated_Spermatogonia	1205	0.0578981	NA
SN219_AGTGTCAGTTGTTTGG	bon	-7.65806	3.96386	Undifferentiated_Spermatogonia	1221	0.0579159	NA
SN224_GTGCAGCTCGGCTACG	bon	-7.69048	5.35756	Undifferentiated_Spermatogonia	442	0.057987	NA
SN224_ATGGGAGAGTGGGTTG	bon	-7.68596	5.20095	Undifferentiated_Spermatogonia	978	0.0580403	NA
SN224_GTACGTAGTCGCATCG	bon	-7.67666	4.88051	Undifferentiated_Spermatogonia	1465	0.0581114	NA
SN219_TCTGGAATCTTGTACT	bon	-7.65039	4.15261	Undifferentiated_Spermatogonia	2877	0.0583781	NA
SN219_TACTTGTTCGATGAGG	bon	-7.64559	4.17769	Undifferentiated_Spermatogonia	1379	0.0585914	NA
SN219_TCCCGATGTCCCGACA	bon	-7.6307	3.57945	Undifferentiated_Spermatogonia	1689	0.0586625	NA
SN219_TGGGAAGAGAGTTGGC	bon	-7.6418	4.11203	Undifferentiated_Spermatogonia	929	0.0587158	NA
SN224_TGAGCCGAGGCCGAAT	bon	-7.67413	5.50496	Undifferentiated_Spermatogonia	800	0.0588047	NA
SN219_AAACCTGAGTCGCCGT	bon	-7.64489	4.35187	Undifferentiated_Spermatogonia	2192	0.0588758	NA
SN219_ATCCACCGTATTCGTG	bon	-7.62812	3.76254	Undifferentiated_Spermatogonia	1737	0.0589825	NA
SN224_CGTTAGACATGTCCTC	bon	-7.65246	4.96567	Undifferentiated_Spermatogonia	1889	0.0591425	NA
SN224_TACTCATGTTATGTGC	bon	-7.64646	5.10382	Undifferentiated_Spermatogonia	1344	0.0594447	NA
SN224_TCAACGATCTAACTCT	bon	-7.64446	5.30371	Undifferentiated_Spermatogonia	1220	0.0597291	NA
SN224_TGCTGCTTCTCGCATC	bon	-7.64101	5.47898	Undifferentiated_Spermatogonia	1412	0.0599069	NA
SN224_CGTCACTAGGTAGCCA	bon	-7.60617	4.26694	Undifferentiated_Spermatogonia	1603	0.0601557	NA
SN224_CGCTTCATCGCCATAA	bon	-7.61118	4.74656	Undifferentiated_Spermatogonia	1630	0.0604046	NA
SN219_GCATGCGCAGATGGCA	bon	-7.59536	4.1884	Undifferentiated_Spermatogonia	1248	0.060529	NA
SN219_GCTGCTTCATTGGGCC	bon	-7.58931	4.23878	Undifferentiated_Spermatogonia	1930	0.0607423	NA
SN224_CCGTTCACAGACACTT	bon	-7.5965	5.28356	Undifferentiated_Spermatogonia	1419	0.0614712	NA
SN224_CTACGTCCAGTCGATT	bon	-7.59386	5.23335	Undifferentiated_Spermatogonia	1460	0.0615423	NA
SN224_CTCAGAAGTCGTTGTA	bon	-7.58968	5.28296	Undifferentiated_Spermatogonia	1110	0.0617556	NA
SN219_TGCGGGTCAGGCTGAA	bon	-7.56376	4.26692	Undifferentiated_Spermatogonia	1265	0.0618089	NA
SN224_AGGGATGAGTGATCGG	bon	-7.58617	5.31951	Undifferentiated_Spermatogonia	1032	0.0619512	NA
SN224_TCAACGACACCGGAAA	bon	-7.58698	5.40247	Undifferentiated_Spermatogonia	919	0.0620223	NA
SN224_GCTGCGAAGGACTGGT	bon	-7.56365	4.45119	Undifferentiated_Spermatogonia	1403	0.0620578	NA
SN224_ATTATCCGTCCAGTAT	bon	-7.58071	5.45366	Undifferentiated_Spermatogonia	2052	0.0622711	NA
SN219_GATCAGTGTGATGCCC	bon	-7.52089	3.42568	Undifferentiated_Spermatogonia	1470	0.06268	NA
SN224_CGCCAAGGTTCGTCTC	bon	-7.54819	4.83025	Undifferentiated_Spermatogonia	1459	0.0629644	NA
SN224_ACACCCTCAGACAAAT	bon	-7.55434	5.23978	Undifferentiated_Spermatogonia	1760	0.0630888	NA
SN224_GGGCATCTCCCTAATT	bon	-7.54688	5.19924	Undifferentiated_Spermatogonia	1697	0.0633377	NA
SN219_CCTTTCTTCTCCAGGG	bon	-7.51334	3.82758	Undifferentiated_Spermatogonia	1168	0.0633733	NA
SN224_CAACCTCTCCTCGCAT	bon	-7.54206	5.11926	Undifferentiated_Spermatogonia	1300	0.0634799	NA
SN224_GTGTTAGGTAAGAGGA	bon	-7.54314	5.5049	Undifferentiated_Spermatogonia	1285	0.0637644	NA
SN224_CCTATTATCAACGGCC	bon	-7.543	5.53014	Undifferentiated_Spermatogonia	941	0.0638355	NA
SN224_GTAACGTTCTGTTTGT	bon	-7.53676	5.58774	Undifferentiated_Spermatogonia	1486	0.0640666	NA
SN224_GCGCAACGTACTCGCG	bon	-7.51204	4.57585	Undifferentiated_Spermatogonia	1150	0.0641377	NA
SN224_TCAGGTAGTCAAAGCG	bon	-7.50426	4.39623	Undifferentiated_Spermatogonia	1284	0.0643154	NA
SN219_CTCGAGGGTGACGCCT	bon	-7.49011	3.95081	Undifferentiated_Spermatogonia	2297	0.064511	NA
SN224_AGTCTTTAGGAGCGTT	bon	-7.50136	4.93028	Undifferentiated_Spermatogonia	1313	0.0649554	NA
SN224_TCTTTCCCACAACGTT	bon	-7.50072	5.3506	Undifferentiated_Spermatogonia	1601	0.0651865	NA
SN219_CCTCAGTTCAAACCAC	bon	-7.46112	3.71207	Undifferentiated_Spermatogonia	1571	0.0652043	NA
SN224_TCACGAAAGGATGTAT	bon	-7.47956	4.62149	Undifferentiated_Spermatogonia	1195	0.0653642	NA
SN219_GGGCATCGTTATCCGA	bon	-7.46521	4.13067	Undifferentiated_Spermatogonia	2913	0.0654887	NA
SN224_TTAGGACAGTATCTCG	bon	-7.47505	4.97673	Undifferentiated_Spermatogonia	1447	0.0658087	NA
SN219_GTTAAGCTCGTCTGCT	bon	-7.45245	4.18761	Undifferentiated_Spermatogonia	1857	0.0658798	NA
SN224_GGGAGATTCCGTTGCT	bon	-7.45362	4.28104	Undifferentiated_Spermatogonia	1565	0.0659686	NA
SN224_CTGATAGGTAAATGTG	bon	-7.47425	5.39241	Undifferentiated_Spermatogonia	1742	0.0662175	NA
SN219_CTCTACGGTCTCCCTA	bon	-7.44196	4.08599	Undifferentiated_Spermatogonia	2199	0.0662531	NA
SN219_TCGTACCCAGGCGATA	bon	-7.4323	3.74168	Undifferentiated_Spermatogonia	1237	0.0663242	NA
SN219_CGTAGCGCATACGCCG	bon	-7.44023	4.30246	Undifferentiated_Spermatogonia	1641	0.0665197	NA
SN224_GCATACATCGCCGTGA	bon	-7.46577	5.37256	Undifferentiated_Spermatogonia	811	0.0665375	NA
SN219_CCTTACGGTATGCTTG	bon	-7.43596	4.13292	Undifferentiated_Spermatogonia	2162	0.0665553	NA
SN224_GACCTGGAGGTGCTTT	bon	-7.44922	4.72795	Undifferentiated_Spermatogonia	1722	0.0666086	NA
SN224_ACGATGTGTCCAGTGC	bon	-7.46688	5.47549	Undifferentiated_Spermatogonia	1054	0.0666264	NA
SN219_AAAGATGCACTCTGTC	bon	-7.44193	4.62441	Undifferentiated_Spermatogonia	1963	0.0668397	NA
SN219_CCTTCGAAGGGCATGT	bon	-7.40535	3.33543	Undifferentiated_Spermatogonia	1188	0.0671063	NA
SN224_CTAACTTGTGCATCTA	bon	-7.449	5.20893	Undifferentiated_Spermatogonia	2785	0.0671241	NA
SN224_CTCACACGTAGTAGTA	bon	-7.44809	5.31332	Undifferentiated_Spermatogonia	1630	0.0672841	NA
SN219_CTGTTTATCGACCAGC	bon	-7.41066	3.79246	Undifferentiated_Spermatogonia	1176	0.0673197	NA
SN224_CCACGGAAGCTATGCT	bon	-7.40651	3.93265	Undifferentiated_Spermatogonia	1231	0.0676396	NA
SN219_GATCAGTTCGTATCAG	bon	-7.40545	3.90997	Undifferentiated_Spermatogonia	1545	0.0676574	NA
SN224_ACACCGGAGAATTCCC	bon	-7.44148	5.48649	Undifferentiated_Spermatogonia	1852	0.0677107	NA
SN224_TTCTCCTTCACCTCGT	bon	-7.42702	5.44175	Undifferentiated_Spermatogonia	1376	0.0682974	NA
SN224_AGTCTTTGTCGAATCT	bon	-7.41664	5.27816	Undifferentiated_Spermatogonia	1641	0.0686707	NA
SN219_CATCAAGCATCTCGCT	bon	-7.36568	3.90813	Undifferentiated_Spermatogonia	1874	0.0693462	NA
SN219_CAAGAAATCCAAGTAC	bon	-7.37631	4.41134	Undifferentiated_Spermatogonia	1448	0.069364	NA
SN219_CGGCTAGGTAGCGTGA	bon	-7.34967	3.34969	Undifferentiated_Spermatogonia	1351	0.0693817	NA
SN224_TCAGCAACAGTACACT	bon	-7.38858	5.36943	Undifferentiated_Spermatogonia	2568	0.0697373	NA
SN224_ACGATGTTCCGTACAA	bon	-7.38299	5.33	Undifferentiated_Spermatogonia	1446	0.0699506	NA
SN224_TCGCGTTAGTGGGTTG	bon	-7.38113	5.52778	Undifferentiated_Spermatogonia	1003	0.0702883	NA
SN219_CTCGAGGAGACTACAA	bon	-7.32927	3.62288	Undifferentiated_Spermatogonia	1266	0.0704661	NA
SN219_TGGCGCAAGAGCCTAG	bon	-7.3336	3.84253	Undifferentiated_Spermatogonia	1290	0.0704839	NA
SN219_CGCGTTTCATGCCTAA	bon	-7.31811	3.25734	Undifferentiated_Spermatogonia	981	0.0705372	NA
SN224_GATCAGTGTTGCTCCT	bon	-7.35164	4.72249	Undifferentiated_Spermatogonia	1093	0.0706439	NA
SN224_TAGTGGTTCCTAGTGA	bon	-7.36124	5.56858	Undifferentiated_Spermatogonia	1745	0.0709994	NA
SN224_GCTTGAAAGCTCTCGG	bon	-7.34788	5.02421	Undifferentiated_Spermatogonia	759	0.0710349	NA
SN224_GTACGTAGTATAGGTA	bon	-7.33265	4.39472	Undifferentiated_Spermatogonia	2308	0.0710527	NA
SN224_TGACTAGGTCACTTCC	bon	-7.34644	5.53787	Undifferentiated_Spermatogonia	1597	0.0715682	NA
SN224_TCTGAGAAGTGAAGTT	bon	-7.32313	5.27612	Undifferentiated_Spermatogonia	2062	0.0721193	NA
SN224_CTAGAGTAGTGGGCTA	bon	-7.30702	4.7305	Undifferentiated_Spermatogonia	1472	0.0722438	NA
SN224_GGTGCGTGTCTCCATC	bon	-7.31627	5.34405	Undifferentiated_Spermatogonia	1939	0.0724037	NA
SN219_TACTTGTAGAAACGAG	bon	-7.28099	4.10359	Undifferentiated_Spermatogonia	1633	0.0725993	NA
SN224_CGACCTTTCAGATAAG	bon	-7.30884	5.35951	Undifferentiated_Spermatogonia	2002	0.0727059	NA
SN219_GCAGCCATCACTCTTA	bon	-7.28882	4.65014	Undifferentiated_Spermatogonia	1025	0.072777	NA
SN224_ACGGGCTGTCGAATCT	bon	-7.30317	5.31921	Undifferentiated_Spermatogonia	1381	0.0728482	NA
SN219_GAACCTATCCTAGAAC	bon	-7.26429	3.89512	Undifferentiated_Spermatogonia	1739	0.0729548	NA
SN224_GGACGTCCATTGTGCA	bon	-7.29486	5.30477	Undifferentiated_Spermatogonia	1140	0.073097	NA
SN219_TAGTGGTCACTGTTAG	bon	-7.26281	4.01717	Undifferentiated_Spermatogonia	1808	0.0731504	NA
SN219_CAAGATCGTAAGGGCT	bon	-7.26387	4.13817	Undifferentiated_Spermatogonia	832	0.0732215	NA
SN219_CCACGGACACAGCCCA	bon	-7.25022	3.87492	Undifferentiated_Spermatogonia	2104	0.0735948	NA
SN219_GCGCCAATCGGCCGAT	bon	-7.23857	3.66703	Undifferentiated_Spermatogonia	1781	0.0737903	NA
SN224_GTACGTATCCGCGGTA	bon	-7.26967	5.13914	Undifferentiated_Spermatogonia	1137	0.0739858	NA
SN219_GCTGCTTCAGCTGCTG	bon	-7.24333	4.14458	Undifferentiated_Spermatogonia	1811	0.0741103	NA
SN224_CAGTAACAGTCCCACG	bon	-7.26241	5.04712	Undifferentiated_Spermatogonia	821	0.0741636	NA
SN219_ACGAGCCGTGACCAAG	bon	-7.22532	3.77442	Undifferentiated_Spermatogonia	1333	0.0743592	NA
SN219_GTGCATATCCGGGTGT	bon	-7.22294	3.8429	Undifferentiated_Spermatogonia	1233	0.0745725	NA
SN224_TTCTACACATGGATGG	bon	-7.25533	5.39225	Undifferentiated_Spermatogonia	1432	0.0747502	NA
SN219_GTCTCGTAGATGTGTA	bon	-7.2324	4.53419	Undifferentiated_Spermatogonia	904	0.0748036	NA
SN219_TGTATTCAGGTGATTA	bon	-7.19772	3.44743	Undifferentiated_Spermatogonia	1093	0.0752124	NA
SN224_CTGATCCGTCTAAACC	bon	-7.23386	5.14602	Undifferentiated_Spermatogonia	1242	0.0753369	NA
SN224_GTCACGGCACGTCTCT	bon	-7.23184	5.0805	Undifferentiated_Spermatogonia	1198	0.0753724	NA
SN224_GTTACAGCAGTGGGAT	bon	-7.2131	4.5903	Undifferentiated_Spermatogonia	1313	0.075568	NA
SN224_GAACCTAAGAGCTATA	bon	-7.21754	4.87405	Undifferentiated_Spermatogonia	1147	0.0757457	NA
SN219_GATTCAGCATTCCTGC	bon	-7.19134	4.29218	Undifferentiated_Spermatogonia	682	0.0762435	NA
SN224_GTGTTAGTCATCGGAT	bon	-7.19731	5.23692	Undifferentiated_Spermatogonia	1332	0.0767234	NA
SN219_TGTGGTAGTTAGTGGG	bon	-7.18612	4.90725	Undifferentiated_Spermatogonia	1137	0.0768479	NA
SN224_GCTCCTAAGATGTTAG	bon	-7.18923	5.35161	Undifferentiated_Spermatogonia	2541	0.0771501	NA
SN224_CCACCTAAGTCATGCT	bon	-7.1764	5.43748	Undifferentiated_Spermatogonia	2728	0.0776478	NA
SN224_CGTGTAACATTCGACA	bon	-7.14221	4.78846	Undifferentiated_Spermatogonia	625	0.0783589	NA
SN224_GAAATGAGTAAATGTG	bon	-7.15306	5.43766	Undifferentiated_Spermatogonia	2184	0.0785544	NA
SN219_TGGCGCAAGAGTACCG	bon	-7.13639	4.74801	Undifferentiated_Spermatogonia	1575	0.07859	NA
SN219_GCAGTTATCCAATGGT	bon	-7.13066	4.67443	Undifferentiated_Spermatogonia	1488	0.0787855	NA
SN224_CTCGGAGCAATGAAAC	bon	-7.10844	3.83648	Undifferentiated_Spermatogonia	1024	0.0789811	NA
SN219_TGCTGCTTCGAGAGCA	bon	-7.10089	3.72	Undifferentiated_Spermatogonia	1348	0.0791588	NA
SN219_ATCACGACAAGTAATG	bon	-7.1046	4.0638	Undifferentiated_Spermatogonia	1838	0.0793188	NA
SN219_GACCTGGTCAACACAC	bon	-7.09287	3.73383	Undifferentiated_Spermatogonia	1313	0.0794432	NA
SN219_ACGTCAACACCATCCT	bon	-7.10958	4.52267	Undifferentiated_Spermatogonia	2064	0.0795499	NA
SN219_CTAGCCTCAGCATACT	bon	-7.09673	4.99663	Undifferentiated_Spermatogonia	1542	0.0804209	NA
SN224_CGGAGTCCAGTAAGCG	bon	-7.09823	5.08035	Undifferentiated_Spermatogonia	2329	0.0804743	NA
SN224_TCCACACTCCTCCTAG	bon	-7.09626	5.46336	Undifferentiated_Spermatogonia	1258	0.0809187	NA
SN224_AACACGTTCACGCGGT	bon	-7.0777	4.71765	Undifferentiated_Spermatogonia	1069	0.0809542	NA
SN224_ACTGTCCGTGCAGACA	bon	-7.07126	5.07831	Undifferentiated_Spermatogonia	1590	0.0812387	NA
SN224_ATTCTACGTCATACTG	bon	-7.07596	5.42447	Undifferentiated_Spermatogonia	2270	0.0812742	NA
SN224_ATCTACTAGTGAAGTT	bon	-7.07164	5.46959	Undifferentiated_Spermatogonia	1776	0.0814164	NA
SN224_GACTGCGCAATGGAAT	bon	-7.06295	5.15991	Undifferentiated_Spermatogonia	1266	0.081452	NA
SN219_TCTCATATCCCTCTTT	bon	-7.04161	4.30041	Undifferentiated_Spermatogonia	2198	0.0814698	NA
SN224_TTGCGTCTCGCCTGTT	bon	-7.06357	5.33495	Undifferentiated_Spermatogonia	1145	0.0815764	NA
SN219_GAACGGATCCCAAGAT	bon	-7.01439	3.68382	Undifferentiated_Spermatogonia	1659	0.0819853	NA
SN224_TCGAGGCCATGCCTTC	bon	-7.05111	5.32913	Undifferentiated_Spermatogonia	1191	0.0820919	NA
SN224_GTAGTCAGTCAAAGAT	bon	-7.05134	5.34679	Undifferentiated_Spermatogonia	2200	0.0821097	NA
SN219_CTAGAGTCAGCGAACA	bon	-7.00348	3.69347	Undifferentiated_Spermatogonia	1729	0.0825186	NA
SN219_GTGTGCGTCAACGGCC	bon	-7.01857	4.53578	Undifferentiated_Spermatogonia	1293	0.0827497	NA
SN224_CTCGTACGTCTCAACA	bon	-7.0302	5.18408	Undifferentiated_Spermatogonia	1589	0.0829097	NA
SN219_ACAGCTATCTACCTGC	bon	-7.01163	4.48529	Undifferentiated_Spermatogonia	2104	0.0829808	NA
SN219_CGTGTAAAGCGGCTTC	bon	-7.00377	4.48149	Undifferentiated_Spermatogonia	1849	0.0832119	NA
SN224_CACATTTGTACAAGTA	bon	-6.98091	3.98459	Leptotene_Spermatocytes	580	0.0835496	NA
SN219_GACCTGGAGTTCGATC	bon	-6.96887	3.71326	Undifferentiated_Spermatogonia	1431	0.0837452	NA
SN224_GTGGGTCTCTGCCCTA	bon	-7.00536	5.26452	Undifferentiated_Spermatogonia	1388	0.0837985	NA
SN224_TTGCCGTTCAATCTCT	bon	-7.00372	5.32045	Undifferentiated_Spermatogonia	1709	0.0839763	NA
SN219_TGGACGCAGAGCAATT	bon	-6.97777	4.48153	Undifferentiated_Spermatogonia	1151	0.0842429	NA
SN219_CGCGGTAAGAAACCTA	bon	-6.95422	3.86714	Undifferentiated_Spermatogonia	712	0.084634	NA
SN224_CAACTAGCATGCATGT	bon	-6.98869	5.33694	Undifferentiated_Spermatogonia	1826	0.0846695	NA
SN224_CTTTGCGGTTCGTTGA	bon	-6.98861	5.36611	Undifferentiated_Spermatogonia	1331	0.0847229	NA
SN224_CCACTACAGGACACCA	bon	-6.97379	4.78094	Undifferentiated_Spermatogonia	1648	0.0847406	NA
SN224_TATCTCACAGGATTGG	bon	-6.97542	4.88496	Undifferentiated_Spermatogonia	416	0.084794	NA
SN224_AACGTTGAGGTGATTA	bon	-6.97777	5.10135	Undifferentiated_Spermatogonia	1086	0.0848651	NA
SN224_TGACAACTCTCTGAGA	bon	-6.98132	5.26016	Undifferentiated_Spermatogonia	1080	0.0849006	NA
SN219_AGTGGGAGTACAGCAG	bon	-6.93483	3.37577	Undifferentiated_Spermatogonia	1272	0.0849184	NA
SN224_TTCCCAGAGCGCCTCA	bon	-6.97478	5.09806	Undifferentiated_Spermatogonia	1109	0.0849895	NA
SN224_TTAACTCAGTTAGGTA	bon	-6.98075	5.4301	Undifferentiated_Spermatogonia	1405	0.0851139	NA
SN224_CTCAGAAGTAAGTAGT	bon	-6.95845	4.84493	Undifferentiated_Spermatogonia	1228	0.0854517	NA
SN224_CGGACGTTCACTGGGC	bon	-6.96748	5.25556	Undifferentiated_Spermatogonia	1108	0.0855406	NA
SN219_AACACGTCAGCTTCGG	bon	-6.93541	4.27138	Undifferentiated_Spermatogonia	2775	0.0858428	NA
SN219_GTACTCCGTGCAGGTA	bon	-6.9317	4.23459	Undifferentiated_Spermatogonia	1801	0.0859494	NA
SN219_CGTAGCGGTTAAAGTG	bon	-6.93424	4.4574	Undifferentiated_Spermatogonia	1371	0.0860917	NA
SN219_CTCGGAGTCCAGAGGA	bon	-6.93378	4.48797	Undifferentiated_Spermatogonia	1908	0.0861272	NA
SN224_TGACGGCCAGTAAGCG	bon	-6.93018	4.41321	Undifferentiated_Spermatogonia	1476	0.0862516	NA
SN224_CATCCACCATCATCCC	bon	-6.90014	3.44539	Undifferentiated_Spermatogonia	1415	0.0865183	NA
SN219_GCCAAATAGCACCGTC	bon	-6.90603	3.78407	Undifferentiated_Spermatogonia	1384	0.0866072	NA
SN219_ATCGAGTCAGTGAGTG	bon	-6.89734	3.86122	Undifferentiated_Spermatogonia	1546	0.0869094	NA
SN224_CTCTACGCAATGGAGC	bon	-6.92663	5.11837	Undifferentiated_Spermatogonia	2238	0.0869449	NA
SN224_TTCCCAGTCTAACTCT	bon	-6.91726	5.03164	Undifferentiated_Spermatogonia	2355	0.0872294	NA
SN224_TCGGGACGTAAGGGCT	bon	-6.91752	5.04782	Undifferentiated_Spermatogonia	1032	0.0872471	NA
SN224_CGACCTTTCCGAAGAG	bon	-6.91312	4.91652	Undifferentiated_Spermatogonia	966	0.0873005	NA
SN224_CGTCTACGTCGGCACT	bon	-6.92357	5.38368	Undifferentiated_Spermatogonia	1322	0.0873538	NA
SN224_CGGACACTCTCGGACG	bon	-6.89425	4.20796	Undifferentiated_Spermatogonia	1262	0.0873893	NA
SN224_CCCATACTCAAACGGG	bon	-6.89836	4.69881	Undifferentiated_Spermatogonia	1879	0.087656	NA
SN224_CGTGTAATCGCCATAA	bon	-6.89097	4.49859	Undifferentiated_Spermatogonia	2233	0.0877449	NA
SN224_TTCGAAGCACAGGTTT	bon	-6.89941	5.11537	Undifferentiated_Spermatogonia	960	0.0880293	NA
SN224_ACCAGTAAGATGGGTC	bon	-6.88059	4.3675	Undifferentiated_Spermatogonia	1416	0.0880471	NA
SN224_TGCCCTAGTTGGAGGT	bon	-6.90016	5.18599	Undifferentiated_Spermatogonia	1508	0.0880648	NA
SN224_TTCTCCTTCGCAAACT	bon	-6.90368	5.35631	Undifferentiated_Spermatogonia	1195	0.0880826	NA
SN224_CGGACTGTCAGCTCTC	bon	-6.88266	4.79726	Undifferentiated_Spermatogonia	1037	0.0882959	NA
SN224_TGCGTGGTCACGCGGT	bon	-6.88058	4.79852	Undifferentiated_Spermatogonia	1608	0.0884026	NA
SN224_CTGCGGATCTTTAGGG	bon	-6.87814	5.06652	Undifferentiated_Spermatogonia	959	0.0887226	NA
SN219_TATCAGGTCTGGAGCC	bon	-6.81132	3.60761	Undifferentiated_Spermatogonia	1786	0.0897003	NA
SN224_TGCCCATTCAGAGACG	bon	-6.83417	5.23534	Undifferentiated_Spermatogonia	1641	0.0902514	NA
SN224_GCGCAACTCCTTTCGG	bon	-6.82369	4.82937	Undifferentiated_Spermatogonia	1284	0.0902869	NA
SN224_CGTCTACCATGGTCTA	bon	-6.82059	4.70745	Undifferentiated_Spermatogonia	677	0.0903047	NA
SN219_TCGAGGCCAAAGTCAA	bon	-6.80222	4.00126	Undifferentiated_Spermatogonia	1545	0.090358	NA
SN219_GAAATGAAGTATGACA	bon	-6.79807	4.17371	Undifferentiated_Spermatogonia	949	0.090678	NA
SN219_TCTGGAAAGGACATTA	bon	-6.79744	4.47799	Undifferentiated_Spermatogonia	1772	0.0911935	NA
SN219_GTAGTCAGTGACTCAT	bon	-6.77961	4.08752	Undifferentiated_Spermatogonia	1133	0.0915313	NA
SN224_TACACGAGTCGTGGCT	bon	-6.76887	4.06887	Undifferentiated_Spermatogonia	770	0.091869	NA
SN219_AGCGTATGTAACGTTC	bon	-6.77945	4.59396	Undifferentiated_Spermatogonia	1381	0.0919401	NA
SN219_CTGGTCTAGTGTTGAA	bon	-6.77437	4.52003	Undifferentiated_Spermatogonia	1236	0.0920646	NA
SN224_CGCTATCAGGGTCTCC	bon	-6.79286	5.31176	Undifferentiated_Spermatogonia	1110	0.0920823	NA
SN219_ACACCGGAGATATACG	bon	-6.75996	4.22899	Undifferentiated_Spermatogonia	2039	0.0923134	NA
SN219_GGCCGATGTAGCGTCC	bon	-6.76233	4.36801	Undifferentiated_Spermatogonia	1330	0.092349	NA
SN219_TCTCATATCGCCAGCA	bon	-6.75186	3.94193	Undifferentiated_Spermatogonia	1945	0.0923845	NA
SN224_GTTCTCGAGGAGTTGC	bon	-6.77996	5.24341	Undifferentiated_Spermatogonia	977	0.0925268	NA
SN224_GGTATTGCAGACGCAA	bon	-6.76225	4.6303	Undifferentiated_Spermatogonia	1374	0.0926334	NA
SN224_CGATCGGCAACACGCC	bon	-6.75139	4.45744	Undifferentiated_Spermatogonia	1334	0.0928645	NA
SN224_ACTGAACTCCAAACAC	bon	-6.76456	5.24427	Undifferentiated_Spermatogonia	1338	0.0931134	NA
SN224_CCCATACTCGGCATCG	bon	-6.75528	5.03939	Undifferentiated_Spermatogonia	1967	0.0932734	NA
SN219_ACGGGCTAGCCGCCTA	bon	-6.71711	3.65928	Undifferentiated_Spermatogonia	1512	0.0933978	NA
SN219_TTAACTCAGGTAAACT	bon	-6.71883	3.75497	Undifferentiated_Spermatogonia	1466	0.0934156	NA
SN219_CATCAAGCATCTGGTA	bon	-6.71097	3.91782	Undifferentiated_Spermatogonia	1861	0.0937178	NA
SN224_CTACATTCACGAAATA	bon	-6.73885	5.07788	Undifferentiated_Spermatogonia	2186	0.0937356	NA
SN224_GGCGTGTTCCCTTGTG	bon	-6.73461	4.964	Undifferentiated_Spermatogonia	965	0.0937889	NA
SN224_GAATAAGGTTATGTGC	bon	-6.73702	5.14072	Undifferentiated_Spermatogonia	2127	0.0938244	NA
SN219_GTCTCGTCAATGGTCT	bon	-6.70602	4.22033	Undifferentiated_Spermatogonia	1069	0.0940555	NA
SN224_GTTACAGGTCTTCGTC	bon	-6.71573	4.66194	Undifferentiated_Spermatogonia	1623	0.0940733	NA
SN219_CAGCTGGCACGGTAAG	bon	-6.70105	4.20726	Undifferentiated_Spermatogonia	2164	0.0942155	NA
SN219_CAGCTGGGTACCTACA	bon	-6.68149	3.7222	Undifferentiated_Spermatogonia	1635	0.0944644	NA
SN224_GGGAATGGTCTTGATG	bon	-6.71086	5.00448	Undifferentiated_Spermatogonia	1898	0.0944822	NA
SN219_GATTCAGCAAGCTGAG	bon	-6.67397	3.53894	Undifferentiated_Spermatogonia	1669	0.0944999	NA
SN224_TGACGGCAGCACAGGT	bon	-6.69522	4.48719	Undifferentiated_Spermatogonia	1467	0.0945711	NA
SN224_CGATGGCTCTTTACGT	bon	-6.69427	4.76804	Undifferentiated_Spermatogonia	3012	0.094891	NA
SN219_TACCTTACACCAGGCT	bon	-6.67155	4.09382	Undifferentiated_Spermatogonia	1883	0.0950332	NA
SN219_TTCTTAGGTTCAGCGC	bon	-6.65336	3.56859	Undifferentiated_Spermatogonia	1725	0.0951755	NA
SN224_CGTTCTGGTCTTCTCG	bon	-6.68863	5.07075	Undifferentiated_Spermatogonia	1597	0.0952288	NA
SN224_ATCTACTTCGATCCCT	bon	-6.69018	5.19277	Undifferentiated_Spermatogonia	1190	0.0952821	NA
SN224_TAAGAGACATCACAAC	bon	-6.68569	5.09844	Undifferentiated_Spermatogonia	3011	0.0953532	NA
SN219_TCGAGGCTCGGCCGAT	bon	-6.64362	3.49065	Undifferentiated_Spermatogonia	1451	0.0954065	NA
SN224_ACGTCAATCGTTACAG	bon	-6.67083	4.63113	Undifferentiated_Spermatogonia	2264	0.0954243	NA
SN219_GTACTCCAGAGCCTAG	bon	-6.64538	3.59947	Undifferentiated_Spermatogonia	1403	0.0954599	NA
SN224_ATCCACCTCGTATCAG	bon	-6.67351	5.26779	Undifferentiated_Spermatogonia	1806	0.0958687	NA
SN224_CTGATCCGTAATCACC	bon	-6.65097	4.53018	Undifferentiated_Spermatogonia	1114	0.096011	NA
SN219_CGTGTAAGTCATCCCT	bon	-6.65344	4.66281	Undifferentiated_Spermatogonia	2097	0.0960643	NA
SN224_TGCCAAAGTGAGCGAT	bon	-6.64651	4.47672	Undifferentiated_Spermatogonia	1100	0.0961176	NA
SN219_CTCGAGGTCGGCGCAT	bon	-6.62441	3.59231	Undifferentiated_Spermatogonia	1338	0.0961354	NA
SN224_GCGCGATGTATAAACG	bon	-6.65364	5.07482	Undifferentiated_Spermatogonia	999	0.0963132	NA
SN219_CAGCAGCAGGGCTCTC	bon	-6.621	3.97195	Undifferentiated_Spermatogonia	1520	0.0964376	NA
SN219_GGCCGATCAGTTTACG	bon	-6.60431	3.68928	Undifferentiated_Spermatogonia	1374	0.0966509	NA
SN219_GTTACAGCACGAAGCA	bon	-6.60894	4.11678	Undifferentiated_Spermatogonia	3613	0.0968642	NA
SN219_CGGAGCTAGACGACGT	bon	-6.59031	3.67207	Undifferentiated_Spermatogonia	1095	0.0970242	NA
SN224_CATCGGGTCCTCTAGC	bon	-6.61267	4.7145	Undifferentiated_Spermatogonia	1303	0.097202	NA
SN219_CACACTCGTCCGAATT	bon	-6.58043	3.54818	Undifferentiated_Spermatogonia	3228	0.0973086	NA
SN219_CTACATTTCAAGCCTA	bon	-6.55993	3.47246	Undifferentiated_Spermatogonia	1884	0.0977353	NA
SN219_CAGCTAATCGGCGCAT	bon	-6.56656	3.99363	Undifferentiated_Spermatogonia	1654	0.0979664	NA
SN219_GAGTCCGTCTGCGACG	bon	-6.53694	3.47223	Undifferentiated_Spermatogonia	1244	0.0983397	NA
SN219_CATATTCGTCGGCTCA	bon	-6.5344	3.39484	Undifferentiated_Spermatogonia	1757	0.0983752	NA
SN224_AAAGTAGTCTGGTGTA	bon	-6.55965	4.47952	Undifferentiated_Spermatogonia	1929	0.0984286	NA
SN224_TGCACCTAGGGAACGG	bon	-6.55525	4.39388	Undifferentiated_Spermatogonia	1218	0.0985352	NA
SN224_AGTGTCAGTTTCCACC	bon	-6.53171	3.80326	Undifferentiated_Spermatogonia	1024	0.0987485	NA
SN219_TTCTACACAAGTACCT	bon	-6.53412	3.97728	Undifferentiated_Spermatogonia	1876	0.0987841	NA
SN224_TCCCGATCATAGGATA	bon	-6.51764	4.3902	Undifferentiated_Spermatogonia	912	0.0992463	NA
SN224_ACTGATGAGATACACA	bon	-6.52071	4.59287	Undifferentiated_Spermatogonia	2736	0.0993529	NA
SN219_CCTTACGTCCCAAGTA	bon	-6.48772	3.44427	Undifferentiated_Spermatogonia	1671	0.0993885	NA
SN224_GTACTTTCACGGCCAT	bon	-6.5119	4.61772	Undifferentiated_Spermatogonia	1491	0.099584	NA
SN224_CCGTGGACAAGTTCTG	bon	-6.48425	4.56484	Undifferentiated_Spermatogonia	1629	0.1001	NA
SN224_AGTCTTTCACCGAATT	bon	-6.48309	4.60323	Undifferentiated_Spermatogonia	2060	0.100153	NA
SN219_TGGCCAGAGTACGCCC	bon	-6.46822	4.2845	Undifferentiated_Spermatogonia	1810	0.100242	NA
SN224_CTCACACAGTATGACA	bon	-6.48095	4.85414	Undifferentiated_Spermatogonia	2459	0.100277	NA
SN224_ACCGTAAGTAGTACCT	bon	-6.46224	4.49789	Undifferentiated_Spermatogonia	1612	0.100526	NA
SN224_GGTGCGTAGCTAGTTC	bon	-6.45821	4.41407	Undifferentiated_Spermatogonia	1718	0.100544	NA
SN224_TTCTCCTAGATGAGAG	bon	-6.46468	4.77518	Undifferentiated_Spermatogonia	2554	0.10058	NA
SN219_CCTTACGGTGTTTGGT	bon	-6.43651	4.44139	Undifferentiated_Spermatogonia	1314	0.101042	NA
SN224_GACGGCTGTTGGTAAA	bon	-6.43373	4.34225	Undifferentiated_Spermatogonia	2037	0.101059	NA
SN224_AGGGATGGTCAGAATA	bon	-6.42929	4.16676	Undifferentiated_Spermatogonia	1143	0.101077	NA
SN224_ACGCAGCAGGTGGGTT	bon	-6.43453	4.39434	Undifferentiated_Spermatogonia	1518	0.101113	NA
SN224_TCTTCGGGTGAGGGTT	bon	-6.42745	4.55656	Undifferentiated_Spermatogonia	906	0.101344	NA
SN219_GCATGTAGTTCCAACA	bon	-6.4063	3.96426	Undifferentiated_Spermatogonia	2260	0.101451	NA
SN219_TAGAGCTGTCGAACAG	bon	-6.3901	3.89106	Undifferentiated_Spermatogonia	2015	0.101806	NA
SN219_CAGCCGAAGTCACGCC	bon	-6.37639	3.57566	Undifferentiated_Spermatogonia	1174	0.102019	NA
SN224_TAGGCATGTAGCCTCG	bon	-6.38611	4.42102	Undifferentiated_Spermatogonia	1021	0.102197	NA
SN224_CATATGGGTGCAACTT	bon	-6.36787	3.89668	Undifferentiated_Spermatogonia	1933	0.102322	NA
SN224_TAAGCGTCAAGTTGTC	bon	-6.38305	4.59441	Undifferentiated_Spermatogonia	1848	0.102393	NA
SN224_GGATGTTAGGCGACAT	bon	-6.36498	4.6268	Undifferentiated_Spermatogonia	2075	0.102713	NA
SN219_TCATTTGCACGCCAGT	bon	-6.34547	4.03507	Undifferentiated_Spermatogonia	757	0.102784	NA
SN224_AGCGTATAGAGTGAGA	bon	-6.34761	4.28773	Undifferentiated_Spermatogonia	1571	0.102873	NA
SN224_CCATGTCCAGTGACAG	bon	-6.34707	4.2676	Undifferentiated_Spermatogonia	1410	0.10289	NA
SN224_TGGGCGTAGAAGATTC	bon	-6.35036	4.49917	Undifferentiated_Spermatogonia	1350	0.102979	NA
SN219_CCTAGCTGTATATGAG	bon	-6.30164	3.5183	Undifferentiated_Spermatogonia	2396	0.103282	NA
SN219_ACTTGTTTCTACCTGC	bon	-6.26931	3.54661	Undifferentiated_Spermatogonia	1462	0.103833	NA
SN224_ACGGAGAGTGGCAAAC	bon	-6.28335	4.33168	Undifferentiated_Spermatogonia	1530	0.103921	NA
SN224_ATTGGACTCAGTTTGG	bon	-6.25898	4.16831	Undifferentiated_Spermatogonia	1523	0.104135	NA
SN224_CCCATACAGCGGCTTC	bon	-6.2527	4.24418	Undifferentiated_Spermatogonia	1382	0.104313	NA
SN224_TATGCCCAGGCAGGTT	bon	-6.24523	4.35767	Undifferentiated_Spermatogonia	1030	0.104419	NA
SN219_TCGCGTTAGCGGCTTC	bon	-6.22806	3.79866	Undifferentiated_Spermatogonia	2129	0.104526	NA
SN224_GAACCTAGTGATGATA	bon	-6.21121	4.11246	Undifferentiated_Spermatogonia	1810	0.10481	NA
SN224_TCGGGACTCTTGCAAG	bon	-6.1822	4.10529	Undifferentiated_Spermatogonia	2358	0.105166	NA
SN219_AGCGGTCCATCGGTTA	bon	-6.1743	3.83937	Undifferentiated_Spermatogonia	1784	0.105184	NA
SN224_CGCCAAGGTGCTAGCC	bon	-6.14889	3.86723	Undifferentiated_Spermatogonia	1296	0.105486	NA
SN224_CGTGTCTCACATGTGT	bon	-6.13781	4.44206	Undifferentiated_Spermatogonia	1331	0.106037	NA
SN224_TCAACGAGTGCAGGTA	bon	-6.11292	4.00455	Undifferentiated_Spermatogonia	1344	0.106232	NA
SN224_ATTACTCAGGTGCAAC	bon	-6.1041	3.83734	Undifferentiated_Spermatogonia	2122	0.106357	NA
SN224_CCTATTATCTTGTATC	bon	-6.09047	3.8099	Undifferentiated_Spermatogonia	3282	0.106606	NA
SN224_AGCCTAAAGATATACG	bon	-6.07075	3.49776	Undifferentiated_Spermatogonia	866	0.10673	NA
SN224_ATCACGACAGCCAGAA	bon	-6.06883	3.94737	Undifferentiated_Spermatogonia	1475	0.107015	NA
SN224_GCTTCCATCGAATGCT	bon	-6.04129	3.80028	Undifferentiated_Spermatogonia	982	0.107263	NA
SN224_CTCATTACATGAAGTA	bon	-6.03572	3.74479	Undifferentiated_Spermatogonia	3090	0.107299	NA
SN224_TGGGCGTGTCATGCCG	bon	-6.01722	3.85909	Undifferentiated_Spermatogonia	897	0.107477	NA
SN224_TGCCAAACAGCCAATT	bon	-5.98341	3.67232	Undifferentiated_Spermatogonia	1551	0.107886	NA
SN224_CTGTGCTTCTGCGGCA	bon	-5.96737	3.71807	Undifferentiated_Spermatogonia	1043	0.108135	NA
SN224_ATCTACTAGCCACGCT	bon	-5.9724	3.96001	Undifferentiated_Spermatogonia	1152	0.10817	NA
SN224_CAGATCAGTATAATGG	bon	-5.9692	3.8451	Undifferentiated_Spermatogonia	1255	0.108188	NA
SN224_GTTCTCGCAGCCAATT	bon	-5.96045	3.78378	Undifferentiated_Spermatogonia	1353	0.108259	NA
SN224_ACACTGAGTATCTGCA	bon	-5.95374	3.74767	Undifferentiated_Spermatogonia	1590	0.10833	NA
SN224_GCATGCGTCGGTCCGA	bon	-5.90176	3.65692	Undifferentiated_Spermatogonia	1567	0.108828	NA
SN224_GTAACGTAGTTAAGTG	bon	-5.88831	3.64395	Undifferentiated_Spermatogonia	1907	0.108934	NA
SN224_GCAGTTAAGCCCGAAA	bon	-5.88741	3.74496	Undifferentiated_Spermatogonia	1862	0.10897	NA
SN224_GACACGCTCCCAACGG	bon	-5.88062	3.78319	Undifferentiated_Spermatogonia	2485	0.109023	NA
SN224_AGATTGCGTAGCCTCG	bon	-5.61697	3.50427	Undifferentiated_Spermatogonia	904	0.109912	NA
SN224_AGGTCATCACCAGATT	bon	-5.44494	3.55953	Undifferentiated_Spermatogonia	2095	0.110214	NA
SN224_CCTTCGACAAGCCGCT	bon	-3.72943	2.92775	Differentiated_Spermatogonia	2887	0.110623	NA
SN224_CGATGGCTCTCGATGA	bon	-3.66878	2.88356	Undifferentiated_Spermatogonia	2522	0.110641	NA
SN219_CGATGGCCATCTGGTA	bon	-3.36003	2.76823	Differentiated_Spermatogonia	2748	0.111032	NA
SN224_ATTCTACGTTTGACTG	bon	-3.35294	2.85053	Differentiated_Spermatogonia	1994	0.111068	NA
SN224_CACTCCAAGTGGAGTC	bon	-3.31453	2.78703	Differentiated_Spermatogonia	1828	0.111139	NA
SN224_CGGAGCTCACGTTGGC	bon	-3.31521	2.80835	Differentiated_Spermatogonia	1031	0.111157	NA
SN224_AGCTCTCCAGTATAAG	bon	-3.28002	2.82328	Differentiated_Spermatogonia	675	0.111281	NA
SN224_GAATGAACAGTGACAG	bon	-3.26147	2.7399	Differentiated_Spermatogonia	3320	0.111299	NA
SN224_TAAGTGCAGAGAGCTC	bon	-3.24203	2.80022	Differentiated_Spermatogonia	1307	0.111423	NA
SN224_CTGAAGTGTTCATGGT	bon	-3.23294	2.66573	Differentiated_Spermatogonia	3113	0.111441	NA
SN219_GCGAGAAGTTCCCTTG	bon	-3.19682	2.71579	Differentiated_Spermatogonia	2594	0.111672	NA
SN224_CGTAGCGTCAGCACAT	bon	-3.19177	2.74958	Differentiated_Spermatogonia	568	0.111708	NA
SN224_CGTCTACTCCGCATCT	bon	-3.19005	2.73223	Differentiated_Spermatogonia	857	0.111725	NA
SN224_TGTTCCGGTAACGTTC	bon	-3.19218	2.7657	Differentiated_Spermatogonia	863	0.111743	NA
SN224_CAGCAGCGTTAAAGTG	bon	-3.17265	2.73449	Differentiated_Spermatogonia	512	0.111992	NA
SN224_GGGACCTGTATATGAG	bon	-3.16339	2.70674	Differentiated_Spermatogonia	2024	0.112028	NA
SN219_GATGAAATCAGTGCAT	bon	-3.16461	2.73523	Differentiated_Spermatogonia	764	0.112063	NA
SN224_AAGTCTGAGGAATTAC	bon	-3.15893	2.76528	Differentiated_Spermatogonia	2286	0.112152	NA
SN224_TCATTTGAGATGGCGT	bon	-3.14464	2.77595	Differentiated_Spermatogonia	1309	0.112259	NA
SN219_GACAGAGTCGCCAGCA	bon	-3.12311	2.77736	Differentiated_Spermatogonia	1197	0.112472	NA
SN224_TTTGGTTTCGTGTAGT	bon	-3.09371	2.68798	Differentiated_Spermatogonia	1313	0.112685	NA
SN219_CACCAGGGTATCAGTC	bon	-3.07752	2.74316	Differentiated_Spermatogonia	1481	0.112881	NA
SN219_CGAGAAGTCTTCGAGA	bon	-3.04391	2.69269	Differentiated_Spermatogonia	1348	0.11313	NA
SN224_GGTGCGTGTACCGAGA	bon	-3.03223	2.57684	Differentiated_Spermatogonia	456	0.113165	NA
SN224_AGGGTGACATGGGAAC	bon	-3.02272	2.69244	Differentiated_Spermatogonia	793	0.113343	NA
SN219_CGTCACTCATTACCTT	bon	-3.02492	2.75399	Differentiated_Spermatogonia	1831	0.113361	NA
SN219_CAGGTGCAGCGCCTCA	bon	-3.01881	2.68084	Differentiated_Spermatogonia	1053	0.113379	NA
SN224_CGATTGAGTCATACTG	bon	-3.01656	2.66778	Differentiated_Spermatogonia	686	0.113396	NA
SN224_GCGACCACAAGTCATC	bon	-2.99049	2.59049	Differentiated_Spermatogonia	884	0.113592	NA
SN224_GTACTCCCAATCCGAT	bon	-2.98241	2.61057	Differentiated_Spermatogonia	1982	0.113645	NA
SN219_GCAATCAGTGCACTTA	bon	-2.95986	2.74686	Differentiated_Spermatogonia	721	0.114036	NA
SN224_GTCACGGCAAAGGCGT	bon	-2.94611	2.57224	Differentiated_Spermatogonia	1461	0.11409	NA
SN224_ACTGAACAGTGAACGC	bon	-2.92638	2.53492	Differentiated_Spermatogonia	1000	0.114303	NA
SN219_ACGCCGATCGTTTATC	bon	-2.92429	2.72603	Differentiated_Spermatogonia	1125	0.114427	NA
SN224_TGTCCCACACCGCTAG	bon	-2.89026	2.42979	Differentiated_Spermatogonia	940	0.11457	NA
SN219_ACACTGATCAACGAAA	bon	-2.89453	2.68326	Differentiated_Spermatogonia	1518	0.114659	NA
SN224_GAGCAGACAGCGATCC	bon	-2.8486	2.56325	Differentiated_Spermatogonia	1135	0.115014	NA
SN224_CTACACCCATAGGATA	bon	-2.81102	2.30057	Differentiated_Spermatogonia	821	0.115334	NA
SN224_CTAACTTCACCGGAAA	bon	-2.81847	2.45373	Differentiated_Spermatogonia	1336	0.11537	NA
SN224_AGTAGTCCACCATGTA	bon	-2.80164	2.32368	Differentiated_Spermatogonia	646	0.115512	NA
SN224_GTGCATAAGTGTTTGC	bon	-2.7716	2.16946	Differentiated_Spermatogonia	1350	0.115761	NA
SN219_CAAGAAATCGATGAGG	bon	-2.79788	2.85572	Differentiated_Spermatogonia	763	0.115992	NA
SN224_AGACGTTCAGTAAGAT	bon	-2.77116	2.5473	Differentiated_Spermatogonia	883	0.116027	NA
SN224_ATAAGAGTCATCTGCC	bon	-2.7493	2.31069	Differentiated_Spermatogonia	660	0.116116	NA
SN224_GTCACGGTCATACGGT	bon	-2.74115	2.22297	Differentiated_Spermatogonia	1645	0.116134	NA
SN224_TACCTTACAGGAATGC	bon	-2.70558	2.07148	Differentiated_Spermatogonia	822	0.116489	NA
SN224_ATTCTACTCATGTCTT	bon	-2.72771	2.41664	Differentiated_Spermatogonia	1424	0.116507	NA
SN224_CGGCTAGTCTCCTATA	bon	-2.70767	2.22764	Differentiated_Spermatogonia	1273	0.116561	NA
SN224_CTACACCAGTACGATA	bon	-2.6676	2.12064	Differentiated_Spermatogonia	694	0.117005	NA
SN219_AAGCCGCTCAGGATCT	bon	-2.7105	2.82087	Differentiated_Spermatogonia	1459	0.117058	NA
SN224_ACTGAACCACAGAGGT	bon	-2.6617	2.24697	Differentiated_Spermatogonia	1191	0.117129	NA
SN224_ACGAGCCGTTGAGTTC	bon	-2.63748	2.05889	Differentiated_Spermatogonia	555	0.117343	NA
SN224_TTTACTGCATACTACG	bon	-2.6892	2.79805	Differentiated_Spermatogonia	504	0.117361	NA
SN224_CCACCTAGTGTTTGGT	bon	-2.63054	2.05874	Differentiated_Spermatogonia	895	0.117449	NA
SN224_GGCCGATAGGTGTGGT	bon	-2.63977	2.22385	Differentiated_Spermatogonia	1640	0.117503	NA
SN224_TCGTAGAGTTGGGACA	bon	-2.63757	2.3283	Differentiated_Spermatogonia	630	0.117609	NA
SN224_CTACGTCGTTAAGACA	bon	-2.61273	2.036	Differentiated_Spermatogonia	1663	0.117645	NA
SN219_AAAGTAGTCACGAAGG	bon	-2.63093	2.30369	Differentiated_Spermatogonia	2029	0.117663	NA
SN224_CTGAAGTCAATGTAAG	bon	-2.61653	2.10423	Differentiated_Spermatogonia	1140	0.117681	NA
SN224_GGACATTCATTGTGCA	bon	-2.62561	2.47333	Differentiated_Spermatogonia	1237	0.117983	NA
SN224_ATCCACCTCTTCTGGC	bon	-2.58815	1.9662	Differentiated_Spermatogonia	1435	0.118018	NA
SN224_TTGTAGGAGGGAGTAA	bon	-2.58518	1.98656	Differentiated_Spermatogonia	777	0.118089	NA
SN224_TGTTCCGAGCTACCGC	bon	-2.58594	2.11103	Differentiated_Spermatogonia	690	0.11816	NA
SN224_GTCGTAAGTCCAACTA	bon	-2.61985	2.62555	Undifferentiated_Spermatogonia	685	0.118214	NA
SN219_CGAGCCAAGTATTGGA	bon	-2.61195	2.53962	Differentiated_Spermatogonia	1681	0.118267	NA
SN224_TTTCCTCAGAGGTTGC	bon	-2.56326	1.91499	Differentiated_Spermatogonia	1002	0.118303	NA
SN224_GACGGCTTCAGCGATT	bon	-2.56029	1.95532	Differentiated_Spermatogonia	801	0.118392	NA
SN224_CCTCTGATCTACTATC	bon	-2.55229	1.99799	Differentiated_Spermatogonia	1124	0.11848	NA
SN219_AAGGCAGTCAGTTTGG	bon	-2.58294	2.45301	Differentiated_Spermatogonia	723	0.118605	NA
SN219_CTCTAATAGACTACAA	bon	-2.57047	2.40457	Differentiated_Spermatogonia	2980	0.118729	NA
SN219_CTCAGAACACCAACCG	bon	-2.53655	1.96901	Differentiated_Spermatogonia	1069	0.118747	NA
SN224_GCAATCACATATACGC	bon	-2.54317	2.19715	Differentiated_Spermatogonia	943	0.118978	NA
SN219_GGAGCAATCTGCTTGC	bon	-2.5257	2.03532	Differentiated_Spermatogonia	1502	0.119032	NA
SN224_CGCGTTTTCAAAGACA	bon	-2.51607	2.00424	Differentiated_Spermatogonia	851	0.119227	NA
SN224_CAACCTCGTTATTCTC	bon	-2.52026	2.07528	Differentiated_Spermatogonia	1013	0.119245	NA
SN224_TGACGGCGTACGAAAT	bon	-2.50262	2.03214	Differentiated_Spermatogonia	674	0.119512	NA
SN224_GAAACTCTCATGTCCC	bon	-2.51435	2.44574	Differentiated_Spermatogonia	2989	0.119831	NA
SN219_CTCGAGGTCAATACCG	bon	-2.48733	2.34492	Differentiated_Spermatogonia	1279	0.120009	NA
SN224_AAAGATGAGATACACA	bon	-2.44876	1.93293	Differentiated_Spermatogonia	989	0.120063	NA
SN224_CAAGAAACAAGTCATC	bon	-2.48186	2.42684	Differentiated_Spermatogonia	1042	0.120116	NA
SN219_TTGGAACGTCCGAACC	bon	-2.46852	2.25274	Differentiated_Spermatogonia	1929	0.120134	NA
SN219_TCACGAAGTCGTCTTC	bon	-2.43813	2.02711	Differentiated_Spermatogonia	1178	0.120471	NA
SN224_CCTTTCTTCTTCGAGA	bon	-2.40738	1.77124	Differentiated_Spermatogonia	887	0.120614	NA
SN224_ACGATACAGCCCAATT	bon	-2.42832	2.11667	Differentiated_Spermatogonia	1212	0.120685	NA
SN224_GCTGCTTGTACAGACG	bon	-2.44605	2.40977	Differentiated_Spermatogonia	993	0.120809	NA
SN219_TGGTTAGTCTACCAGA	bon	-2.3797	1.75496	Differentiated_Spermatogonia	615	0.121058	NA
SN224_ATCCGAATCAGATAAG	bon	-2.35622	1.68834	Differentiated_Spermatogonia	1340	0.12152	NA
SN224_CTCGAGGAGTACGATA	bon	-2.33917	1.52878	Differentiated_Spermatogonia	1943	0.121574	NA
SN219_ATGGGAGAGAGAGCTC	bon	-2.36814	2.07263	Differentiated_Spermatogonia	1766	0.121787	NA
SN224_AGGTCCGGTATCAGTC	bon	-2.34876	1.92679	Differentiated_Spermatogonia	926	0.121911	NA
SN219_CGTTGGGTCCCGGATG	bon	-2.33187	1.79436	Differentiated_Spermatogonia	560	0.121982	NA
SN224_CTCGTACGTACATCCA	bon	-2.35279	2.06727	Differentiated_Spermatogonia	891	0.122	NA
SN224_TATCAGGGTAATCACC	bon	-2.32933	1.89229	Differentiated_Spermatogonia	1307	0.122196	NA
SN219_ATGAGGGCATTCCTGC	bon	-2.38879	2.895	Differentiated_Spermatogonia	762	0.122445	NA
SN219_CATTCGCGTTCTGGTA	bon	-2.36429	2.62343	Differentiated_Spermatogonia	1137	0.122534	NA
SN224_CTGAAACTCACTCTTA	bon	-2.2755	1.54335	Differentiated_Spermatogonia	2119	0.122605	NA
SN219_GCAAACTCATATGCTG	bon	-2.31986	2.215	Differentiated_Spermatogonia	852	0.122853	NA
SN224_TCTTTCCTCTTGGGTA	bon	-2.36935	2.85317	Differentiated_Spermatogonia	606	0.122871	NA
SN224_CACAGGCCACCTTGTC	bon	-2.28167	1.74361	Differentiated_Spermatogonia	2212	0.122889	NA
SN219_AAGACCTGTATAATGG	bon	-2.34748	2.66752	Differentiated_Spermatogonia	1612	0.123013	NA
SN224_GGCGACTTCAAAGACA	bon	-2.25572	1.51788	Differentiated_Spermatogonia	893	0.123049	NA
SN219_CGAATGTCATCTGGTA	bon	-2.29343	2.12895	Differentiated_Spermatogonia	1783	0.123227	NA
SN219_AGCTCTCAGCGCTCCA	bon	-2.26188	1.77671	Differentiated_Spermatogonia	682	0.123351	NA
SN219_CCGGTAGTCTATCCTA	bon	-2.29959	2.30684	Differentiated_Spermatogonia	915	0.123458	NA
SN219_GGAGCAAAGGTGCTTT	bon	-2.26624	1.90621	Differentiated_Spermatogonia	644	0.123493	NA
SN224_TACTCGCAGAATGTTG	bon	-2.23074	1.70977	Differentiated_Spermatogonia	760	0.123885	NA
SN219_TAAGTGCCAATCGGTT	bon	-2.27334	2.25995	Differentiated_Spermatogonia	1285	0.123938	NA
SN224_GATCAGTAGACACGAC	bon	-2.25105	2.03503	Differentiated_Spermatogonia	1041	0.124027	NA
SN224_CCTTCGATCAAAGACA	bon	-2.18773	1.38876	Differentiated_Spermatogonia	959	0.124311	NA
SN219_GTATTCTTCAAGGCTT	bon	-2.17843	1.37847	Differentiated_Spermatogonia	958	0.124471	NA
SN224_GGGCACTCAACACCTA	bon	-2.19597	1.60587	Differentiated_Spermatogonia	1231	0.124507	NA
SN219_TCGTACCGTTCAGCGC	bon	-2.2306	2.04938	Differentiated_Spermatogonia	788	0.124542	NA
SN224_GGACAGAGTGTCGCTG	bon	-2.18062	1.42905	Differentiated_Spermatogonia	588	0.12456	NA
SN219_AAGGTTCCAGTTCATG	bon	-2.20709	1.77369	Differentiated_Spermatogonia	771	0.124578	NA
SN224_GTGCTTCCACTGTTAG	bon	-2.18524	1.51103	Differentiated_Spermatogonia	807	0.124596	NA
SN219_TGTTCCGTCCTAGTGA	bon	-2.23519	2.14029	Differentiated_Spermatogonia	1536	0.124613	NA
SN224_GCGCCAATCAGTTGAC	bon	-2.18693	1.66306	Differentiated_Spermatogonia	1053	0.124791	NA
SN219_TCAGCTCTCAACACCA	bon	-2.19947	1.82553	Differentiated_Spermatogonia	749	0.124844	NA
SN219_GCATGCGAGTCTCGGC	bon	-2.17322	1.54646	Differentiated_Spermatogonia	841	0.124951	NA
SN224_CCATTCGTCTCGTTTA	bon	-2.23048	2.34445	Differentiated_Spermatogonia	1241	0.125076	NA
SN224_GAATGAAGTTATGTGC	bon	-2.15727	1.44758	Differentiated_Spermatogonia	828	0.125147	NA
SN224_TGGTTAGAGGTAAACT	bon	-2.14672	1.38243	Differentiated_Spermatogonia	1035	0.125218	NA
SN224_AGTAGTCGTTCCGTCT	bon	-2.11467	1.30506	Differentiated_Spermatogonia	1965	0.125911	NA
SN219_AGCTCCTTCACATAGC	bon	-2.12553	1.4425	Differentiated_Spermatogonia	869	0.125929	NA
SN224_CAACCTCTCCCTCTTT	bon	-2.11333	1.32522	Differentiated_Spermatogonia	943	0.126035	NA
SN224_AGAGTGGGTACAGTTC	bon	-2.09325	1.20882	Differentiated_Spermatogonia	969	0.126302	NA
SN224_TTGCCGTCATACGCTA	bon	-2.1193	1.57139	Differentiated_Spermatogonia	1018	0.126409	NA
SN219_GTGCGGTCAGCCTTGG	bon	-2.12249	1.67333	Differentiated_Spermatogonia	639	0.126569	NA
SN224_GTCGTAAAGGCAAAGA	bon	-2.13452	1.82758	Differentiated_Spermatogonia	460	0.12664	NA
SN224_GGGCATCGTTTGGGCC	bon	-2.09643	1.46711	Differentiated_Spermatogonia	878	0.1268	NA
SN224_CCGTTCACAAGCTGAG	bon	-2.07983	1.26924	Differentiated_Spermatogonia	952	0.126835	NA
SN224_GATGCTACACATTAGC	bon	-2.0983	1.51509	Differentiated_Spermatogonia	1223	0.126942	NA
SN219_CTCTAATGTCAAAGAT	bon	-2.12787	1.92919	Differentiated_Spermatogonia	1392	0.127049	NA
SN224_CGATTGACACACAGAG	bon	-2.11314	1.79692	Differentiated_Spermatogonia	1262	0.12712	NA
SN219_GATCGTAAGTTCGATC	bon	-2.1415	2.19146	Differentiated_Spermatogonia	1307	0.127173	NA
SN219_CTGCTGTCATGTCCTC	bon	-2.11916	1.95002	Differentiated_Spermatogonia	1012	0.127227	NA
SN224_TACAGTGCACAAGACG	bon	-2.16179	2.57419	Differentiated_Spermatogonia	2994	0.127475	NA
SN224_AGCTTGACAGCATGAG	bon	-2.04105	1.19953	Differentiated_Spermatogonia	879	0.127671	NA
SN224_GTATCTTTCTATCCTA	bon	-2.08947	1.83683	Differentiated_Spermatogonia	539	0.127884	NA
SN219_AGCGGTCTCTGGTATG	bon	-2.05637	1.5088	Differentiated_Spermatogonia	888	0.128009	NA
SN224_CTAACTTCACTGCCAG	bon	-2.07767	1.80045	Differentiated_Spermatogonia	1450	0.128044	NA
SN224_AAAGATGGTAATTGGA	bon	-2.02778	1.20431	Differentiated_Spermatogonia	1176	0.128098	NA
SN224_ACGATACGTTATCACG	bon	-2.03747	1.34178	Differentiated_Spermatogonia	1366	0.128186	NA
SN219_AACTTTCTCGATCCCT	bon	-2.06977	1.75069	Differentiated_Spermatogonia	1137	0.128293	NA
SN219_CTCGGAGAGCGCTCCA	bon	-2.09057	2.02009	Differentiated_Spermatogonia	2679	0.128364	NA
SN224_TCAGGATTCTGCGACG	bon	-2.09304	2.05994	Differentiated_Spermatogonia	639	0.128418	NA
SN224_CCCAGTTAGCTCCTCT	bon	-2.04126	1.47333	Differentiated_Spermatogonia	966	0.128506	NA
SN224_AACTGGTAGGCATGGT	bon	-2.02838	1.3509	Differentiated_Spermatogonia	1109	0.128631	NA
SN219_TCTATTGTCTGGTTCC	bon	-2.04508	1.55614	Differentiated_Spermatogonia	883	0.128649	NA
SN219_TCTTTCCAGCTGTTCA	bon	-2.04196	1.52688	Differentiated_Spermatogonia	1735	0.128684	NA
SN219_TTCGAAGTCAAGCCTA	bon	-2.0547	1.85613	Differentiated_Spermatogonia	891	0.129182	NA
SN224_TTAACTCTCTCTAGGA	bon	-2.01696	1.46087	Differentiated_Spermatogonia	1184	0.129342	NA
SN224_ACGCCGAAGTTTCCTT	bon	-1.99997	1.2803	Differentiated_Spermatogonia	1252	0.129377	NA
SN219_CGATCGGCATCGTCGG	bon	-2.10779	2.59932	Differentiated_Spermatogonia	1102	0.129484	NA
SN219_TAGTTGGCACCCTATC	bon	-2.04389	1.89326	Differentiated_Spermatogonia	915	0.129644	NA
SN224_CACAAACAGATGCGAC	bon	-2.04582	1.97229	Differentiated_Spermatogonia	1037	0.129769	NA
SN219_CTCGTCACACCGATAT	bon	-2.03486	1.98766	Differentiated_Spermatogonia	940	0.130106	NA
SN219_CTAAGACAGTTGAGAT	bon	-1.98274	1.45806	Differentiated_Spermatogonia	1203	0.130195	NA
SN219_ACTGTCCAGAATTCCC	bon	-2.057	2.33361	Differentiated_Spermatogonia	1571	0.130231	NA
SN224_TCGTACCCAGCCTTTC	bon	-1.96816	1.30383	Differentiated_Spermatogonia	1274	0.130249	NA
SN224_TTCTACAGTTCAGGCC	bon	-1.98441	1.59147	Differentiated_Spermatogonia	802	0.130444	NA
SN224_TGCACCTGTCTCTCGT	bon	-1.93458	1.20798	Differentiated_Spermatogonia	881	0.130942	NA
SN219_CCTTCGACAGTCAGCC	bon	-1.96288	1.61893	Differentiated_Spermatogonia	988	0.131208	NA
SN219_CTCGGAGGTATGAAAC	bon	-2.02494	2.34316	Differentiated_Spermatogonia	880	0.131226	NA
SN224_CTTAGGAGTAGCCTAT	bon	-1.99568	2.03845	Differentiated_Spermatogonia	670	0.13128	NA
SN224_TTGGAACAGGACGAAA	bon	-1.94435	1.47488	Differentiated_Spermatogonia	768	0.131422	NA
SN219_AACTCTTCAGGACCCT	bon	-1.97964	1.95251	Differentiated_Spermatogonia	1802	0.131546	NA
SN224_GATGAGGCATTGGCGC	bon	-1.94064	1.57239	Differentiated_Spermatogonia	972	0.131688	NA
SN224_TTCGAAGGTCGCGTGT	bon	-1.9012	1.16392	Differentiated_Spermatogonia	1683	0.131813	NA
SN219_CTCGTACTCATAAAGG	bon	-1.9431	1.73177	Differentiated_Spermatogonia	805	0.132044	NA
SN224_CATCGAATCCGCTGTT	bon	-1.88823	1.16529	Differentiated_Spermatogonia	1377	0.132151	NA
SN224_GGCCGATAGCACGCCT	bon	-1.8829	1.10553	Differentiated_Spermatogonia	1079	0.132168	NA
SN219_GTTCTCGTCCGGGTGT	bon	-1.95519	1.9845	Differentiated_Spermatogonia	735	0.132257	NA
SN219_GCCAAATCACGTAAGG	bon	-1.90965	1.54224	Differentiated_Spermatogonia	1143	0.132506	NA
SN224_GTAGTCAAGTTATCGC	bon	-1.91169	1.57923	Differentiated_Spermatogonia	690	0.132559	NA
SN224_GTGAAGGAGTGGGTTG	bon	-1.89783	1.45295	Differentiated_Spermatogonia	629	0.132648	NA
SN219_GGACATTAGCCAGTTT	bon	-1.93032	1.85021	Differentiated_Spermatogonia	596	0.132684	NA
SN219_GGAGCAAGTCTTCGTC	bon	-1.89761	1.55434	Differentiated_Spermatogonia	1211	0.132773	NA
SN224_CTCAGAATCGGAAACG	bon	-1.85732	1.19387	Differentiated_Spermatogonia	1237	0.133093	NA
SN224_ACATGGTAGGCTCATT	bon	-1.85107	1.17662	Differentiated_Spermatogonia	1305	0.133182	NA
SN219_AAAGATGCAAGAGGCT	bon	-1.90399	1.81696	Differentiated_Spermatogonia	1270	0.133288	NA
SN219_AGGGAGTGTTACGTCA	bon	-1.91282	1.9596	Differentiated_Spermatogonia	1069	0.133395	NA
SN219_ACGATGTTCGTCGTTC	bon	-1.92665	2.19002	Differentiated_Spermatogonia	1330	0.133591	NA
SN224_TCAGATGGTGACTACT	bon	-1.86346	1.50494	Differentiated_Spermatogonia	925	0.133697	NA
SN224_TTGTAGGAGTTACGGG	bon	-1.81934	1.00445	Differentiated_Spermatogonia	741	0.133715	NA
SN219_ACAGCCGCACGCATCG	bon	-1.92206	2.18065	Differentiated_Spermatogonia	776	0.133804	NA
SN219_GACAGAGCAGTTTACG	bon	-1.90053	1.97908	Differentiated_Spermatogonia	915	0.13391	NA
SN224_TGGTTCCGTTTGGCGC	bon	-1.88483	1.83937	Differentiated_Spermatogonia	684	0.133982	NA
SN224_TGACAACTCGTGTAGT	bon	-1.87478	1.75474	Differentiated_Spermatogonia	1132	0.134035	NA
SN219_GAAGCAGCAGCAGTTT	bon	-1.87583	1.83063	Differentiated_Spermatogonia	831	0.134213	NA
SN219_TGTGTTTGTCGCATAT	bon	-1.82774	1.32326	Differentiated_Spermatogonia	1240	0.134302	NA
SN219_ATCCACCCATAACCTG	bon	-1.81775	1.22372	Differentiated_Spermatogonia	657	0.134355	NA
SN219_ACGAGCCCAGCCACCA	bon	-1.81128	1.16783	Differentiated_Spermatogonia	1182	0.134426	NA
SN219_ATGTGTGGTCTCACCT	bon	-1.90003	2.17624	Differentiated_Spermatogonia	629	0.134444	NA
SN219_CAACTAGGTATAAACG	bon	-1.89785	2.16226	Differentiated_Spermatogonia	2894	0.134479	NA
SN224_ATCCACCGTAAATGTG	bon	-1.88068	1.98139	Differentiated_Spermatogonia	695	0.134515	NA
SN224_AGGTCCGAGACACGAC	bon	-1.79122	1.12557	Differentiated_Spermatogonia	948	0.134782	NA
SN219_CCTACACCAATCGAAA	bon	-1.82036	1.456	Differentiated_Spermatogonia	1030	0.134817	NA
SN219_CTCGGGAAGATACACA	bon	-1.9035	2.40518	Differentiated_Spermatogonia	1235	0.134853	NA
SN224_TGGACGCTCATAAAGG	bon	-1.82868	1.57808	Differentiated_Spermatogonia	399	0.134906	NA
SN219_AGCGGTCAGATCCTGT	bon	-1.8696	2.04307	Differentiated_Spermatogonia	898	0.134942	NA
SN224_ACTGAGTAGGGTCGAT	bon	-1.82615	1.59484	Differentiated_Spermatogonia	1010	0.135013	NA
SN224_TCTATTGCAAACAACA	bon	-1.81814	1.59672	Differentiated_Spermatogonia	1073	0.135315	NA
SN219_GAAACTCTCATGTGGT	bon	-1.87417	2.27502	Differentiated_Spermatogonia	1411	0.135439	NA
SN219_TCAGGATTCCAAACTG	bon	-1.84072	1.93315	Differentiated_Spermatogonia	1064	0.135546	NA
SN224_TCTTCGGGTTGGTAAA	bon	-1.77624	1.27821	Differentiated_Spermatogonia	950	0.135741	NA
SN224_CAGCTGGAGCTCCTCT	bon	-1.78621	1.39647	Differentiated_Spermatogonia	2140	0.135777	NA
SN224_GATGAAAGTGCGGTAA	bon	-1.80941	1.66573	Differentiated_Spermatogonia	383	0.135866	NA
SN219_CAGTAACTCTATCGCC	bon	-1.88867	2.58005	Differentiated_Spermatogonia	1072	0.136026	NA
SN219_CCTAAAGAGATCTGAA	bon	-1.86111	2.46073	Differentiated_Spermatogonia	1359	0.136453	NA
SN219_ACTGAACTCCTAAGTG	bon	-1.77238	1.48604	Differentiated_Spermatogonia	1694	0.136506	NA
SN224_AGTGAGGTCAGTTAGC	bon	-1.80651	1.92658	Differentiated_Spermatogonia	845	0.136719	NA
SN224_TGTATTCAGATGTCGG	bon	-1.75743	1.38815	Differentiated_Spermatogonia	763	0.136737	NA
SN224_GGCTGGTTCTTCTGGC	bon	-1.7648	1.57261	Differentiated_Spermatogonia	954	0.13695	NA
SN224_TGGCTGGGTTTGTGTG	bon	-1.77894	1.77202	Differentiated_Spermatogonia	544	0.137057	NA
SN224_GTCACAATCCCTCAGT	bon	-1.72812	1.22478	Differentiated_Spermatogonia	1660	0.137092	NA
SN219_CTAATGGAGGCTCATT	bon	-1.75566	1.61182	Differentiated_Spermatogonia	1730	0.137306	NA
SN219_TACCTATGTACTCGCG	bon	-1.81977	2.34568	Differentiated_Spermatogonia	1473	0.137412	NA
SN224_CGTCCATAGTACGCCC	bon	-1.68963	0.924777	Differentiated_Spermatogonia	942	0.137484	NA
SN219_GTCGGGTCACATTCGA	bon	-1.71822	1.34512	Differentiated_Spermatogonia	672	0.137732	NA
SN219_TATCAGGTCAATAAGG	bon	-1.70347	1.21145	Differentiated_Spermatogonia	1365	0.13775	NA
SN219_AAACCTGAGGCGCTCT	bon	-1.75202	1.74666	Differentiated_Spermatogonia	658	0.137768	NA
SN224_GGGCATCGTGTATGGG	bon	-1.68505	1.05734	Differentiated_Spermatogonia	517	0.137928	NA
SN219_TTAGGACTCCCACTTG	bon	-1.78743	2.27574	Differentiated_Spermatogonia	1347	0.138124	NA
SN224_GGGATGAAGAGGTAGA	bon	-1.6853	1.17946	Differentiated_Spermatogonia	973	0.138159	NA
SN224_TGAAAGAGTCCAGTGC	bon	-1.6782	1.15935	Differentiated_Spermatogonia	710	0.138337	NA
SN224_CTGGTCTCAAAGAATC	bon	-1.76389	2.09768	Differentiated_Spermatogonia	556	0.138355	NA
SN224_GCGCCAAAGTGAAGTT	bon	-1.70703	1.51587	Differentiated_Spermatogonia	744	0.138408	NA
SN224_GTCATTTGTCCGTCAG	bon	-1.6849	1.28352	Differentiated_Spermatogonia	1634	0.138461	NA
SN224_GGGACCTCAAGGGTCA	bon	-1.66289	1.06818	Differentiated_Spermatogonia	1356	0.138586	NA
SN224_ATGTGTGAGCGACGTA	bon	-1.83931	3.02533	Differentiated_Spermatogonia	594	0.13871	NA
SN219_ACTGATGTCTAGAGTC	bon	-1.72556	1.82268	Differentiated_Spermatogonia	828	0.138835	NA
SN224_TCTATTGTCAGTGCAT	bon	-1.68704	1.43236	Differentiated_Spermatogonia	1591	0.138959	NA
SN219_ATCGAGTGTCAACATC	bon	-1.67098	1.28157	Differentiated_Spermatogonia	1532	0.139083	NA
SN224_CGAATGTAGTAACCCT	bon	-1.63287	0.907511	Differentiated_Spermatogonia	623	0.139172	NA
SN224_CTTGGCTAGCAATATG	bon	-1.71686	1.83238	Differentiated_Spermatogonia	1231	0.139261	NA
SN219_GAACGGAGTATATGAG	bon	-1.67511	1.41118	Differentiated_Spermatogonia	810	0.139403	NA
SN219_GACGCGTAGAAGATTC	bon	-1.68747	1.66229	Differentiated_Spermatogonia	1297	0.139759	NA
SN219_CCAATCCCAATAAGCA	bon	-1.63032	1.07179	Differentiated_Spermatogonia	1364	0.139812	NA
SN219_CGAGAAGCATAGGATA	bon	-1.72397	2.14286	Differentiated_Spermatogonia	968	0.140008	NA
SN219_TACAGTGTCGCGATCG	bon	-1.74212	2.38787	Differentiated_Spermatogonia	605	0.140114	NA
SN224_CTGATAGAGTGTTTGC	bon	-1.63135	1.23004	Differentiated_Spermatogonia	532	0.140221	NA
SN224_ATGTGTGCAAAGCAAT	bon	-1.6079	1.07604	Differentiated_Spermatogonia	931	0.140417	NA
SN224_ACCAGTACATTGGTAC	bon	-1.66381	1.69129	Differentiated_Spermatogonia	1084	0.140523	NA
SN219_GATGAAAAGTCACGCC	bon	-1.6726	1.81204	Differentiated_Spermatogonia	1053	0.140594	NA
SN219_CACCAGGAGAGAACAG	bon	-1.71001	2.21388	Differentiated_Spermatogonia	832	0.140612	NA
SN224_GTGTGCGGTCAAAGCG	bon	-1.64757	1.6751	Differentiated_Spermatogonia	1046	0.140843	NA
SN224_AGCTTGAGTCTGCAAT	bon	-1.56987	0.84825	Differentiated_Spermatogonia	1344	0.140861	NA
SN219_GACTAACTCGCGTTTC	bon	-1.64014	1.61596	Differentiated_Spermatogonia	1779	0.140897	NA
SN224_CAGCTGGGTTCGAATC	bon	-1.59104	1.09627	Differentiated_Spermatogonia	742	0.140914	NA
SN224_AGGCCACAGTCTCCTC	bon	-1.61812	1.39018	Differentiated_Spermatogonia	662	0.140932	NA
SN224_GAAGCAGGTCATGCCG	bon	-1.65389	1.80027	Differentiated_Spermatogonia	2327	0.141074	NA
SN219_ACCTTTAAGCTAAACA	bon	-1.58893	1.11928	Differentiated_Spermatogonia	820	0.141163	NA
SN219_CCACCTATCTGCTGCT	bon	-1.57906	1.05634	Differentiated_Spermatogonia	1176	0.141288	NA
SN224_GTACTTTGTGCCTGGT	bon	-1.58437	1.11601	Differentiated_Spermatogonia	945	0.141306	NA
SN219_CTAAGACCATATGGTC	bon	-1.71106	2.48193	Differentiated_Spermatogonia	1068	0.141341	NA
SN219_AACTTTCTCCGCGCAA	bon	-1.61658	1.51172	Differentiated_Spermatogonia	942	0.141465	NA
SN219_TTCTCCTAGTAGGTGC	bon	-1.60047	1.35813	Differentiated_Spermatogonia	1255	0.141483	NA
SN219_ATCCGAATCCGTCATC	bon	-1.67312	2.20639	Differentiated_Spermatogonia	1049	0.141697	NA
SN224_TGGCGCAAGGATGTAT	bon	-1.60689	1.544	Differentiated_Spermatogonia	938	0.141821	NA
SN224_CGAATGTGTTACTGAC	bon	-1.57374	1.2076	Differentiated_Spermatogonia	1741	0.141857	NA
SN224_CTTAGGATCGCAAACT	bon	-1.56924	1.16016	Differentiated_Spermatogonia	923	0.141874	NA
SN219_GACTAACGTGACGGTA	bon	-1.60565	1.56324	Differentiated_Spermatogonia	835	0.141963	NA
SN219_ATCCGAAAGAAGGACA	bon	-1.68995	2.47005	Differentiated_Spermatogonia	460	0.14207	NA
SN224_CCATTCGAGCGAGAAA	bon	-1.54455	0.946347	Differentiated_Spermatogonia	1071	0.142105	NA
SN219_AGGTCCGAGCGTCTAT	bon	-1.5707	1.23087	Differentiated_Spermatogonia	828	0.142141	NA
SN219_CGCGTTTCAAGTTAAG	bon	-1.61584	1.76491	Differentiated_Spermatogonia	1086	0.142283	NA
SN224_TGCGCAGGTCTCTCTG	bon	-1.73174	3.0422	Differentiated_Spermatogonia	802	0.142408	NA
SN219_ACGATGTTCAAAGACA	bon	-1.69913	2.70594	Differentiated_Spermatogonia	817	0.142443	NA
SN219_GCTGCTTGTAAACGCG	bon	-1.65365	2.22951	Differentiated_Spermatogonia	704	0.142479	NA
SN224_TCAGCAACACCCATGG	bon	-1.61882	1.89781	Differentiated_Spermatogonia	524	0.142532	NA
SN224_CCTAAAGCACCTGGTG	bon	-1.61477	1.90019	Differentiated_Spermatogonia	580	0.142692	NA
SN219_GGGTCTGAGTCCATAC	bon	-1.59201	1.66099	Differentiated_Spermatogonia	763	0.14271	NA
SN224_GTTTCTACATCGATTG	bon	-1.56534	1.38517	Differentiated_Spermatogonia	1930	0.142728	NA
SN224_TGACTAGGTCAGGACA	bon	-1.60645	1.84835	Differentiated_Spermatogonia	1032	0.142817	NA
SN219_CATTCGCGTTCCCGAG	bon	-1.55678	1.34048	Differentiated_Spermatogonia	880	0.142852	NA
SN224_ACATCAGAGGCATTGG	bon	-1.53244	1.09734	Differentiated_Spermatogonia	1052	0.142905	NA
SN219_TTCTCAAAGTGTACCT	bon	-1.52967	1.12204	Differentiated_Spermatogonia	1427	0.143083	NA
SN219_AGCTCCTTCGGAGCAA	bon	-1.67707	2.67796	Differentiated_Spermatogonia	921	0.143101	NA
SN219_CAGCCGACACGACTCG	bon	-1.57251	1.62803	Differentiated_Spermatogonia	706	0.143261	NA
SN219_CGTCACTAGTACGACG	bon	-1.53626	1.27236	Differentiated_Spermatogonia	807	0.143332	NA
SN219_CACAGTAGTATAATGG	bon	-1.51946	1.2074	Differentiated_Spermatogonia	1427	0.143705	NA
SN219_CATGGCGTCAGTTTGG	bon	-1.63136	2.41355	Differentiated_Spermatogonia	800	0.143759	NA
SN224_TACACGAAGATAGGAG	bon	-1.52005	1.27229	Differentiated_Spermatogonia	1208	0.143776	NA
SN219_TGGGCGTCACGTAAGG	bon	-1.56365	1.73398	Differentiated_Spermatogonia	673	0.143812	NA
SN224_ATCTGCCGTCTGCGGT	bon	-1.53894	1.47816	Differentiated_Spermatogonia	1096	0.14383	NA
SN219_GGTGCGTCATTTCAGG	bon	-1.61618	2.35696	Differentiated_Spermatogonia	2364	0.144079	NA
SN224_GAGCAGAAGGGTTCCC	bon	-1.54956	1.67717	Differentiated_Spermatogonia	463	0.14415	NA
SN219_AGACGTTCAAGCCATT	bon	-1.5232	1.42217	Differentiated_Spermatogonia	1328	0.144239	NA
SN219_AGACGTTAGCTGTTCA	bon	-1.53216	1.54105	Differentiated_Spermatogonia	1185	0.144292	NA
SN219_AGCAGCCTCTGCAGTA	bon	-1.65705	2.94682	Differentiated_Spermatogonia	890	0.144665	NA
SN224_TAAACCGGTCGCCATG	bon	-1.55815	1.92878	Differentiated_Spermatogonia	576	0.144701	NA
SN224_ATTCTACCAACACCTA	bon	-1.61212	2.50282	Differentiated_Spermatogonia	1281	0.144772	NA
SN219_TATGCCCCAGTATGCT	bon	-1.63476	2.75502	Differentiated_Spermatogonia	968	0.144843	NA
SN224_GGGATGAAGATCCTGT	bon	-1.56153	2.00737	Differentiated_Spermatogonia	1439	0.144879	NA
SN219_GTACTTTGTCTGCAAT	bon	-1.49149	1.29354	Differentiated_Spermatogonia	995	0.14495	NA
SN219_ACAGCCGTCCTGTACC	bon	-1.58163	2.30154	Differentiated_Spermatogonia	1386	0.145216	NA
SN224_GAGGTGAGTAAATGAC	bon	-1.47361	1.18832	Differentiated_Spermatogonia	1387	0.145234	NA
SN224_CAGATCAGTCGGCATC	bon	-1.48839	1.42668	Differentiated_Spermatogonia	1960	0.145447	NA
SN219_ACCAGTATCATGCTCC	bon	-1.58755	2.46757	Differentiated_Spermatogonia	709	0.145536	NA
SN219_TTGTAGGAGGTGACCA	bon	-1.50316	1.60111	Differentiated_Spermatogonia	940	0.145554	NA
SN219_TGCCCATAGCTTTGGT	bon	-1.49061	1.47916	Differentiated_Spermatogonia	635	0.14559	NA
SN224_AACTCAGGTCTCTTAT	bon	-1.43941	0.978873	Differentiated_Spermatogonia	1682	0.145679	NA
SN224_GTCATTTGTCTAGCCG	bon	-1.44625	1.08758	Differentiated_Spermatogonia	881	0.145839	NA
SN219_AAAGTAGGTCCCGACA	bon	-1.4607	1.2815	Differentiated_Spermatogonia	735	0.145981	NA
SN219_CCATGTCAGATGTTAG	bon	-1.53239	2.0378	Differentiated_Spermatogonia	878	0.146016	NA
SN219_GGTATTGTCTACGAGT	bon	-1.43957	1.11269	Differentiated_Spermatogonia	1451	0.146158	NA
SN224_CGTGTAACAATCTGCA	bon	-1.42626	0.989692	Differentiated_Spermatogonia	502	0.14623	NA
SN224_CGGAGCTTCACGATGT	bon	-1.50665	1.84902	Differentiated_Spermatogonia	885	0.146301	NA
SN224_TCTGAGACAAGTCATC	bon	-1.42541	1.01687	Differentiated_Spermatogonia	756	0.146318	NA
SN224_ATCATGGTCTGTCTAT	bon	-1.41885	0.952331	Differentiated_Spermatogonia	1646	0.146336	NA
SN224_GCTGCTTTCATCTGTT	bon	-1.41841	0.977568	Differentiated_Spermatogonia	1170	0.146372	NA
SN219_TCTGGAAAGCAGGTCA	bon	-1.42982	1.10009	Differentiated_Spermatogonia	735	0.14639	NA
SN219_GAATAAGCAGCGATCC	bon	-1.47653	1.59679	Differentiated_Spermatogonia	929	0.146532	NA
SN219_CCACCTAAGACTTGAA	bon	-1.45869	1.45574	Differentiated_Spermatogonia	1243	0.146727	NA
SN219_CAGTCCTGTTTCGCTC	bon	-1.44852	1.3716	Differentiated_Spermatogonia	829	0.146745	NA
SN219_TATGCCCCAGCGTTCG	bon	-1.45206	1.43691	Differentiated_Spermatogonia	1099	0.146834	NA
SN219_TGAGGGAAGCCTTGAT	bon	-1.46246	1.58017	Differentiated_Spermatogonia	870	0.146958	NA
SN219_TTCCCAGCACTAGTAC	bon	-1.44187	1.37936	Differentiated_Spermatogonia	893	0.147012	NA
SN219_CTCGAAATCAAGAAGT	bon	-1.42299	1.30182	Differentiated_Spermatogonia	1290	0.147314	NA
SN219_GATGAAAAGAGGTTGC	bon	-1.4717	1.8393	Differentiated_Spermatogonia	2860	0.147438	NA
SN219_GACACGCAGGCTAGGT	bon	-1.5159	2.31093	Differentiated_Spermatogonia	772	0.147492	NA
SN224_CTTGGCTAGACCCACC	bon	-1.37277	0.916485	Differentiated_Spermatogonia	775	0.147723	NA
SN219_CGGAGCTAGCCAGGAT	bon	-1.47839	2.01749	Differentiated_Spermatogonia	715	0.147829	NA
SN219_TACGGTATCGCGATCG	bon	-1.53739	2.62571	Differentiated_Spermatogonia	546	0.147847	NA
SN224_TGTGGTAGTCGCGTGT	bon	-1.37962	1.02461	Differentiated_Spermatogonia	763	0.147865	NA
SN219_GACGTGCTCATGTCTT	bon	-1.48352	2.08096	Differentiated_Spermatogonia	2097	0.147883	NA
SN224_GTGCAGCGTTCAGGCC	bon	-1.42804	1.57798	Differentiated_Spermatogonia	497	0.148096	NA
SN219_GACTAACCAAGTTCTG	bon	-1.44408	1.74392	Differentiated_Spermatogonia	1598	0.148114	NA
SN224_CGAGCCAAGTCTCCTC	bon	-1.42675	1.56914	Differentiated_Spermatogonia	1570	0.148132	NA
SN224_AAGCCGCTCCGCAGTG	bon	-1.36395	1.02014	Differentiated_Spermatogonia	1578	0.148309	NA
SN224_AACTCAGCAAAGGAAG	bon	-1.55735	2.98024	Differentiated_Spermatogonia	893	0.148345	NA
SN219_CCTTCCCCATGCAATC	bon	-1.44433	1.84531	Differentiated_Spermatogonia	909	0.148398	NA
SN224_GTTCTCGCAGGCTCAC	bon	-1.38313	1.28187	Differentiated_Spermatogonia	380	0.148629	NA
SN224_CTGCCTAGTCTAGTGT	bon	-1.33971	0.898831	Differentiated_Spermatogonia	1172	0.148896	NA
SN219_CATGGCGGTCAAGCGA	bon	-1.35237	1.0525	Differentiated_Spermatogonia	1275	0.149021	NA
SN224_TCCCGATGTCCTAGCG	bon	-1.33644	0.986813	Differentiated_Spermatogonia	793	0.149429	NA
SN224_GACTACAAGTGGGTTG	bon	-1.32474	0.871747	Differentiated_Spermatogonia	714	0.149447	NA
SN224_GCGCAGTAGCGCCTCA	bon	-1.36255	1.31247	Differentiated_Spermatogonia	1328	0.149749	NA
SN219_CCGTTCAAGGAGTCTG	bon	-1.45798	2.27907	Differentiated_Spermatogonia	1787	0.14982	NA
SN224_GTCAAGTAGTGACTCT	bon	-1.37246	1.46161	Differentiated_Spermatogonia	1029	0.150069	NA
SN219_TTCGGTCTCAGTCAGT	bon	-1.4927	2.66789	Differentiated_Spermatogonia	852	0.150087	NA
SN219_ACGATACGTCTGATTG	bon	-1.44137	2.17162	Differentiated_Spermatogonia	1021	0.150229	NA
SN219_AGCTCTCCACAGACTT	bon	-1.42437	2.06698	Differentiated_Spermatogonia	952	0.150425	NA
SN224_GCAGTTAAGTGGCACA	bon	-1.3532	1.37674	Differentiated_Spermatogonia	651	0.150549	NA
SN224_ATAGACCAGACGCACA	bon	-1.47189	2.57117	Differentiated_Spermatogonia	811	0.150567	NA
SN224_ACTGTCCCACAAGCCC	bon	-1.51376	2.99929	Differentiated_Spermatogonia	725	0.150656	NA
SN219_AGCAGCCGTCAGCTAT	bon	-1.37402	1.60405	Differentiated_Spermatogonia	2027	0.150674	NA
SN219_ATAACGCGTGTTGAGG	bon	-1.45994	2.47733	Differentiated_Spermatogonia	590	0.150763	NA
SN224_GCAATCAAGAGTAAGG	bon	-1.34433	1.37362	Differentiated_Spermatogonia	1027	0.150994	NA
SN224_CAACTAGGTGTCAATC	bon	-1.33006	1.23214	Differentiated_Spermatogonia	1472	0.151011	NA
SN224_TACCTATTCGTCCGTT	bon	-1.41668	2.106	Differentiated_Spermatogonia	721	0.151065	NA
SN219_GTAACGTGTGGTGTAG	bon	-1.3631	1.58412	Differentiated_Spermatogonia	1061	0.151136	NA
SN219_TTGAACGGTTTGTGTG	bon	-1.39364	1.90573	Differentiated_Spermatogonia	873	0.151189	NA
SN219_CTCTAATGTTCGTTGA	bon	-1.34855	1.5052	Differentiated_Spermatogonia	932	0.151385	NA
SN224_CTAAGACTCACAGTAC	bon	-1.28865	0.913548	Differentiated_Spermatogonia	1375	0.15142	NA
SN219_TGGACGCTCCTTCAAT	bon	-1.35141	1.53875	Differentiated_Spermatogonia	651	0.151438	NA
SN219_ATGAGGGCAGGCAGTA	bon	-1.37286	1.76669	Differentiated_Spermatogonia	755	0.151456	NA
SN224_TCAGATGGTGTAAGTA	bon	-1.38682	1.91813	Differentiated_Spermatogonia	743	0.151598	NA
SN219_TACCTATGTGTCCTCT	bon	-1.30464	1.11214	Differentiated_Spermatogonia	1334	0.151634	NA
SN224_TTCTTAGAGGCTAGAC	bon	-1.2842	0.9258	Differentiated_Spermatogonia	630	0.151669	NA
SN219_GAACCTATCCGTCATC	bon	-1.39078	2.05657	Differentiated_Spermatogonia	3361	0.151865	NA
SN224_CATATTCAGTACGCCC	bon	-1.39737	2.14814	Differentiated_Spermatogonia	1208	0.151918	NA
SN224_GGAATAAGTCACACGC	bon	-1.3593	1.78986	Differentiated_Spermatogonia	788	0.151954	NA
SN219_GGGACCTTCCAGAAGG	bon	-1.40356	2.2686	Differentiated_Spermatogonia	798	0.152167	NA
SN219_GTTACAGCACTCTGTC	bon	-1.25701	0.930094	Differentiated_Spermatogonia	932	0.152469	NA
SN224_CATGGCGAGCGTCTAT	bon	-1.25485	0.922083	Differentiated_Spermatogonia	739	0.152522	NA
SN219_GTCACAAGTAATCACC	bon	-1.29299	1.40837	Differentiated_Spermatogonia	679	0.152896	NA
SN224_AGGTCCGGTTCGGCAC	bon	-1.27451	1.23328	Differentiated_Spermatogonia	659	0.152931	NA
SN224_ATGGGAGCACGAAATA	bon	-1.31566	1.6767	Differentiated_Spermatogonia	1026	0.153002	NA
SN224_CATCAAGTCAACACGT	bon	-1.35388	2.07692	Differentiated_Spermatogonia	798	0.153074	NA
SN219_CGCCAAGGTCTGCAAT	bon	-1.27419	1.30103	Differentiated_Spermatogonia	1090	0.153127	NA
SN224_CACACTCCACATTTCT	bon	-1.35718	2.11841	Differentiated_Spermatogonia	1086	0.153145	NA
SN224_TACGGGCCAGACAAAT	bon	-1.30041	1.57956	Differentiated_Spermatogonia	458	0.153251	NA
SN219_CCCATACCAAAGCAAT	bon	-1.23265	0.971421	Differentiated_Spermatogonia	1117	0.153518	NA
SN224_CTACGTCAGGGATCTG	bon	-1.23135	0.964102	Differentiated_Spermatogonia	708	0.153536	NA
SN219_CAAGGCCCATCTATGG	bon	-1.29559	1.60488	Differentiated_Spermatogonia	715	0.153642	NA
SN224_CGCTTCATCTTGTACT	bon	-1.27681	1.42087	Differentiated_Spermatogonia	1545	0.15366	NA
SN224_CTCGAGGCATAGTAAG	bon	-1.30811	1.74067	Differentiated_Spermatogonia	651	0.153731	NA
SN224_CACCACTTCAACGGCC	bon	-1.2447	1.12462	Differentiated_Spermatogonia	1315	0.153785	NA
SN219_GAGTCCGCAGCTGTTA	bon	-1.30447	1.72577	Differentiated_Spermatogonia	938	0.153891	NA
SN219_GGAACTTAGATGTCGG	bon	-1.35995	2.28789	Differentiated_Spermatogonia	965	0.153945	NA
SN219_CCTAGCTAGGCAGTCA	bon	-1.31872	1.88966	Differentiated_Spermatogonia	3533	0.15398	NA
SN224_GATCAGTAGTCCGGTC	bon	-1.21515	0.882199	Differentiated_Spermatogonia	692	0.153998	NA
SN219_GGCGACTGTCCATCCT	bon	-1.24226	1.16076	Differentiated_Spermatogonia	839	0.154069	NA
SN219_AAGGCAGAGTTCCACA	bon	-1.26619	1.40986	Differentiated_Spermatogonia	1370	0.154122	NA
SN219_GTCTTCGAGTGCTGCC	bon	-1.26722	1.44694	Differentiated_Spermatogonia	1008	0.154229	NA
SN219_AATCGGTTCACTCCTG	bon	-1.26172	1.39935	Differentiated_Spermatogonia	1077	0.1543	NA
SN224_CTGATAGTCTAGCACA	bon	-1.26949	1.47601	Differentiated_Spermatogonia	693	0.154336	NA
SN219_CAGCGACGTGACTCAT	bon	-1.33126	2.13427	Differentiated_Spermatogonia	677	0.154478	NA
SN219_ATCCACCTCCGCATAA	bon	-1.23834	1.22969	Differentiated_Spermatogonia	684	0.154496	NA
SN224_CTAATGGGTCAAAGAT	bon	-1.27039	1.57577	Differentiated_Spermatogonia	1709	0.154585	NA
SN219_TTCTTAGGTTGAGGTG	bon	-1.25979	1.50181	Differentiated_Spermatogonia	678	0.154656	NA
SN219_ACGAGCCGTAAACCTC	bon	-1.3128	2.04535	Differentiated_Spermatogonia	808	0.154816	NA
SN219_TAAACCGAGGCTAGGT	bon	-1.30916	2.01345	Differentiated_Spermatogonia	768	0.154851	NA
SN224_GACTACAAGCCTATGT	bon	-1.21186	1.07788	Differentiated_Spermatogonia	709	0.154905	NA
SN219_CGTTCTGCAAAGGAAG	bon	-1.22782	1.28004	Differentiated_Spermatogonia	1048	0.155082	NA
SN224_CGTCTACCAAACTGCT	bon	-1.18941	0.930494	Differentiated_Spermatogonia	885	0.155189	NA
SN219_AGGGAGTAGAGACTAT	bon	-1.2651	1.69578	Differentiated_Spermatogonia	750	0.155313	NA
SN219_GACGTGCTCCCTAACC	bon	-1.19429	1.01614	Differentiated_Spermatogonia	799	0.155349	NA
SN224_GGAAAGCGTCTACCTC	bon	-1.29242	1.97834	Differentiated_Spermatogonia	1110	0.155402	NA
SN219_CGTCCATCACTTAACG	bon	-1.27346	1.83403	Differentiated_Spermatogonia	841	0.155562	NA
SN219_AAGACCTTCGTAGGTT	bon	-1.28057	1.90945	Differentiated_Spermatogonia	1018	0.155616	NA
SN219_CTACACCGTAGGGACT	bon	-1.3159	2.25919	Differentiated_Spermatogonia	1560	0.155669	NA
SN219_ACAGCTATCGTTTAGG	bon	-1.20775	1.23836	Differentiated_Spermatogonia	1580	0.155793	NA
SN219_CTCGGAGAGCACACAG	bon	-1.23751	1.52736	Differentiated_Spermatogonia	771	0.155829	NA
SN219_TGAGCATCAGTAACGG	bon	-1.29215	2.05886	Differentiated_Spermatogonia	867	0.155847	NA
SN224_GCGCAACCAACACCTA	bon	-1.25676	1.74897	Differentiated_Spermatogonia	941	0.155989	NA
SN219_GTTAAGCGTAGATTAG	bon	-1.25917	1.77928	Differentiated_Spermatogonia	924	0.156007	NA
SN219_CGAGCACTCTATCGCC	bon	-1.29095	2.0965	Differentiated_Spermatogonia	777	0.15606	NA
SN219_ACGAGCCTCATTATCC	bon	-1.27347	1.93267	Differentiated_Spermatogonia	503	0.156078	NA
SN219_CGAACATGTTCAACCA	bon	-1.33918	2.638	Differentiated_Spermatogonia	1093	0.156487	NA
SN224_GCATGATGTCGAACAG	bon	-1.16782	1.00672	Differentiated_Spermatogonia	1081	0.156558	NA
SN219_GGATGTTAGATCCTGT	bon	-1.22447	1.57333	Differentiated_Spermatogonia	898	0.156647	NA
SN219_AGATTGCTCCGCGGTA	bon	-1.20757	1.41033	Differentiated_Spermatogonia	1271	0.156664	NA
SN224_TTAGGCACAGCTGTTA	bon	-1.17534	1.10597	Differentiated_Spermatogonia	1351	0.156718	NA
SN219_CTGATCCTCCCTCTTT	bon	-1.18385	1.20996	Differentiated_Spermatogonia	707	0.15686	NA
SN219_AACTGGTAGACCTAGG	bon	-1.27282	2.11065	Differentiated_Spermatogonia	696	0.157073	NA
SN224_CAACTAGCACCTCGGA	bon	-1.32775	2.64964	Differentiated_Spermatogonia	1210	0.157127	NA
SN219_TCAGATGTCTCTGAGA	bon	-1.21108	1.56215	Differentiated_Spermatogonia	1288	0.157322	NA
SN219_CACCAGGAGATATACG	bon	-1.15158	1.01658	Differentiated_Spermatogonia	1144	0.157518	NA
SN219_CGGGTCATCCGAGCCA	bon	-1.18068	1.44224	Differentiated_Spermatogonia	733	0.158104	NA
SN224_CTACATTAGTCCGTAT	bon	-1.1401	1.07232	Differentiated_Spermatogonia	2009	0.158211	NA
SN224_TCAGGATTCTTGAGGT	bon	-1.33739	2.97641	Differentiated_Spermatogonia	889	0.158282	NA
SN219_TAGGCATGTGCCTGTG	bon	-1.15151	1.22356	Differentiated_Spermatogonia	1018	0.158407	NA
SN219_GACAGAGAGCTCCTCT	bon	-1.22758	1.97136	Differentiated_Spermatogonia	1425	0.158495	NA
SN219_TCGTACCTCGGAAACG	bon	-1.14878	1.22259	Differentiated_Spermatogonia	952	0.158531	NA
SN224_TCTCTAAGTGTTGGGA	bon	-1.13923	1.13258	Differentiated_Spermatogonia	754	0.158549	NA
SN219_CGCGGTACAAGTCATC	bon	-1.13644	1.15474	Differentiated_Spermatogonia	1123	0.158691	NA
SN219_AGAATAGAGCCATCGC	bon	-1.18212	1.66191	Differentiated_Spermatogonia	885	0.158922	NA
SN219_GTATTCTGTAGCGCAA	bon	-1.17849	1.65003	Differentiated_Spermatogonia	749	0.158975	NA
SN219_ACGAGCCGTCTTCTCG	bon	-1.10906	1.00651	Differentiated_Spermatogonia	860	0.159011	NA
SN224_GTCCTCAAGGGTCGAT	bon	-1.1157	1.07215	Differentiated_Spermatogonia	922	0.159046	NA
SN219_CATCAGAAGCCAGAAC	bon	-1.1295	1.21354	Differentiated_Spermatogonia	861	0.159064	NA
SN219_TAGTGGTAGTGTGGCA	bon	-1.1833	1.75983	Differentiated_Spermatogonia	704	0.159171	NA
SN224_TGGTTCCTCCGCATAA	bon	-1.13836	1.38372	Differentiated_Spermatogonia	1013	0.159366	NA
SN219_GGCGACTAGGATGGAA	bon	-1.10163	1.07145	Differentiated_Spermatogonia	1205	0.159438	NA
SN224_TGACTAGAGGCTAGCA	bon	-1.12127	1.30113	Differentiated_Spermatogonia	1281	0.159669	NA
SN219_CTGAAACAGTGGGATC	bon	-1.18558	1.91554	Differentiated_Spermatogonia	930	0.159704	NA
SN219_CGTTGGGTCAACACTG	bon	-1.13683	1.45476	Differentiated_Spermatogonia	867	0.15974	NA
SN224_ACATGGTCAATAGAGT	bon	-1.1249	1.35724	Differentiated_Spermatogonia	1344	0.159846	NA
SN219_TTTGGTTAGATTACCC	bon	-1.16967	1.83103	Differentiated_Spermatogonia	1421	0.160006	NA
SN219_GTGTGCGTCCTATGTT	bon	-1.1995	2.11364	Differentiated_Spermatogonia	820	0.160024	NA
SN224_CCATTCGAGCACCGTC	bon	-1.16246	1.78472	Differentiated_Spermatogonia	1032	0.160113	NA
SN219_CCATTCGGTGATAAAC	bon	-1.14918	1.65999	Differentiated_Spermatogonia	1036	0.160131	NA
SN224_AATCCAGCATCGATTG	bon	-1.06615	0.88515	Differentiated_Spermatogonia	1741	0.160202	NA
SN224_GTAACGTAGGACCACA	bon	-1.13277	1.51562	Differentiated_Spermatogonia	656	0.16022	NA
SN224_ACGAGCCGTCCATGAT	bon	-1.1114	1.40625	Differentiated_Spermatogonia	1128	0.160629	NA
SN224_GACCTGGGTCGAAAGC	bon	-1.15961	1.86684	Differentiated_Spermatogonia	902	0.160646	NA
SN224_GCATACAGTGCAGACA	bon	-1.09957	1.32275	Differentiated_Spermatogonia	860	0.160842	NA
SN224_ATCTGCCTCCTCATTA	bon	-1.12296	1.56972	Differentiated_Spermatogonia	1330	0.161002	NA
SN224_TACTCGCCACAGGAGT	bon	-1.0613	0.989871	Differentiated_Spermatogonia	1549	0.16102	NA
SN219_AACACGTTCCCTTGTG	bon	-1.08506	1.22074	Differentiated_Spermatogonia	1424	0.161037	NA
SN224_CATGACAAGTGACTCT	bon	-1.22579	2.58032	Differentiated_Spermatogonia	961	0.161144	NA
SN219_CTTCTCTCAGGTCTCG	bon	-1.1356	1.79397	Differentiated_Spermatogonia	1375	0.161375	NA
SN219_TACCTATTCATACGGT	bon	-1.12815	1.7292	Differentiated_Spermatogonia	689	0.161429	NA
SN219_ACACCGGTCCCTCTTT	bon	-1.05961	1.11217	Differentiated_Spermatogonia	1497	0.161517	NA
SN219_CCTATTACATGTCCTC	bon	-1.0462	1.029	Differentiated_Spermatogonia	1778	0.161713	NA
SN219_TTAGTTCAGCAGGCTA	bon	-1.11858	1.72905	Differentiated_Spermatogonia	1580	0.161802	NA
SN219_TCACAAGAGTTGTAGA	bon	-1.20838	2.57812	Differentiated_Spermatogonia	1382	0.161837	NA
SN224_AACACGTGTTCAGGCC	bon	-1.07116	1.35642	Differentiated_Spermatogonia	1272	0.162086	NA
SN219_GACCAATCATGGTCAT	bon	-1.06284	1.32897	Differentiated_Spermatogonia	802	0.162228	NA
SN219_ATCTGCCAGCGATATA	bon	-1.16361	2.2789	Differentiated_Spermatogonia	877	0.162246	NA
SN219_TCTGAGATCTGAGTGT	bon	-1.06968	1.46403	Differentiated_Spermatogonia	852	0.162406	NA
SN219_TAGCCGGTCCATGAAC	bon	-1.06077	1.38343	Differentiated_Spermatogonia	1474	0.162424	NA
SN224_CCTACCACACTGCCAG	bon	-1.10198	1.77903	Differentiated_Spermatogonia	877	0.162442	NA
SN219_AGGGATGAGCCACCTG	bon	-1.05495	1.40634	Differentiated_Spermatogonia	950	0.16262	NA
SN224_AGAGTGGCAGCTGCTG	bon	-1.19792	2.78192	Differentiated_Spermatogonia	793	0.162691	NA
SN219_TCGTACCCATTGGCGC	bon	-1.0698	1.61468	Differentiated_Spermatogonia	1356	0.162762	NA
SN219_CGCTATCGTCTCGTTC	bon	-1.1049	1.95152	Differentiated_Spermatogonia	821	0.162851	NA
SN219_GACAGAGGTGGCAAAC	bon	-1.07584	1.6852	Differentiated_Spermatogonia	1725	0.162868	NA
SN224_CGTTCTGAGACAAGCC	bon	-1.06868	1.80832	Differentiated_Spermatogonia	801	0.163402	NA
SN224_TCACAAGGTCAATGTC	bon	-1.00731	1.28665	Differentiated_Spermatogonia	1025	0.163544	NA
SN219_AGAATAGCAAGCCTAT	bon	-1.06156	1.79579	Differentiated_Spermatogonia	573	0.163562	NA
SN224_ATCCACCTCTACGAGT	bon	-1.00222	1.25364	Differentiated_Spermatogonia	1274	0.163597	NA
SN219_TTTATGCGTCCGACGT	bon	-1.01171	1.34205	Differentiated_Spermatogonia	654	0.163615	NA
SN219_AGAGCTTTCTGTGCAA	bon	-1.01402	1.44401	Differentiated_Spermatogonia	884	0.163757	NA
SN219_GTGTGCGCACCTCGGA	bon	-1.06504	1.92839	Differentiated_Spermatogonia	3177	0.163775	NA
SN219_CCACCTAGTGTGCGTC	bon	-1.01527	1.47044	Differentiated_Spermatogonia	1159	0.163793	NA
SN219_TCAGCAAGTATATGAG	bon	-1.02038	1.66661	Differentiated_Spermatogonia	1179	0.164362	NA
SN219_CGTCAGGAGATCGATA	bon	-0.988633	1.39883	Differentiated_Spermatogonia	1352	0.164415	NA
SN224_AGTCTTTAGCTAGGCA	bon	-1.10001	2.43213	Differentiated_Spermatogonia	859	0.164451	NA
SN219_TCAGGTAAGACCTAGG	bon	-0.944163	1.02221	Differentiated_Spermatogonia	1164	0.164557	NA
SN219_ATCATGGTCGAATCCA	bon	-0.99237	1.50003	Differentiated_Spermatogonia	872	0.164646	NA
SN219_AGGTCATTCCTACAGA	bon	-1.06599	2.20366	Differentiated_Spermatogonia	1330	0.164753	NA
SN219_CTCGGGAAGCGTCTAT	bon	-0.933425	1.04265	Differentiated_Spermatogonia	1248	0.164859	NA
SN219_GGGCACTCACAACGCC	bon	-0.965008	1.34338	Differentiated_Spermatogonia	1137	0.164877	NA
SN224_ATGGGAGCAGGGTATG	bon	-0.95492	1.26529	Differentiated_Spermatogonia	851	0.164913	NA
SN224_GTTTCTAAGGATGGTC	bon	-1.1301	2.91012	Differentiated_Spermatogonia	604	0.164948	NA
SN219_CATGGCGGTGCACTTA	bon	-0.961872	1.3881	Differentiated_Spermatogonia	802	0.164966	NA
SN224_CACCTTGAGGACATTA	bon	-0.933654	1.15377	Differentiated_Spermatogonia	1763	0.165073	NA
SN219_CACACCTAGAAGGACA	bon	-0.951524	1.33511	Differentiated_Spermatogonia	1343	0.165126	NA
SN219_GCATGTATCCCGACTT	bon	-0.958662	1.40724	Differentiated_Spermatogonia	1169	0.165197	NA
SN224_GGGAATGGTACCGCTG	bon	-1.05893	2.32581	Differentiated_Spermatogonia	895	0.165215	NA
SN219_ACTGAGTAGTGTACCT	bon	-0.959816	1.4494	Differentiated_Spermatogonia	741	0.165268	NA
SN219_CACACCTGTGTATGGG	bon	-0.947443	1.35394	Differentiated_Spermatogonia	1186	0.165339	NA
SN219_ATTATCCTCTGACCTC	bon	-1.08097	2.57412	Differentiated_Spermatogonia	948	0.165357	NA
SN224_AAGCCGCGTTCATGGT	bon	-0.944173	1.34808	Differentiated_Spermatogonia	798	0.165464	NA
SN219_CACACTCGTTCACGGC	bon	-1.07447	2.61618	Differentiated_Spermatogonia	872	0.16573	NA
SN224_CATTATCCAGGGTATG	bon	-0.918355	1.23667	Differentiated_Spermatogonia	2017	0.165819	NA
SN219_TGAGCATAGAAGGACA	bon	-0.973333	1.7386	Differentiated_Spermatogonia	768	0.165855	NA
SN224_CATGACACATGCAATC	bon	-0.964226	1.80778	Differentiated_Spermatogonia	1330	0.166246	NA
SN224_ACATCAGCACGCTTTC	bon	-0.892842	1.21454	Differentiated_Spermatogonia	1545	0.166477	NA
SN219_CGTCACTTCCTTAATC	bon	-0.940944	1.65315	Differentiated_Spermatogonia	1139	0.166495	NA
SN219_ATGGGAGGTTCCAACA	bon	-0.921969	1.50903	Differentiated_Spermatogonia	828	0.166601	NA
SN224_CAGAATCAGGAGTCTG	bon	-1.10078	3.25606	Differentiated_Spermatogonia	806	0.166975	NA
SN224_GTGTGCGCAGGATTGG	bon	-0.953492	1.94808	Differentiated_Spermatogonia	754	0.167028	NA
SN224_TACACGACACGAGGTA	bon	-0.88229	1.32226	Differentiated_Spermatogonia	1428	0.167081	NA
SN224_CTCGGGACAATGAAAC	bon	-0.890461	1.40981	Differentiated_Spermatogonia	930	0.167117	NA
SN219_ATAAGAGTCCGCGCAA	bon	-0.907047	1.70957	Differentiated_Spermatogonia	925	0.16749	NA
SN224_AGAATAGCATGCCCGA	bon	-0.903865	1.8282	Differentiated_Spermatogonia	1084	0.167793	NA
SN219_ACTGTCCTCAATCACG	bon	-0.88034	1.6274	Differentiated_Spermatogonia	962	0.16781	NA
SN219_CACAGTACAGAGCCAA	bon	-0.954256	2.33095	Differentiated_Spermatogonia	913	0.167881	NA
SN224_GCGCAACTCTCGAGTA	bon	-0.831283	1.32986	Differentiated_Spermatogonia	865	0.168077	NA
SN219_CAACCTCAGAGTCTGG	bon	-0.977728	2.68817	Differentiated_Spermatogonia	1172	0.168308	NA
SN224_TTTGCGCAGGCGCTCT	bon	-0.860355	1.70255	Differentiated_Spermatogonia	824	0.168397	NA
SN224_TCCCGATCAATTGCTG	bon	-1.00761	3.09031	Differentiated_Spermatogonia	763	0.168592	NA
SN224_CTAAGACTCTGTCTCG	bon	-0.853133	1.82867	Differentiated_Spermatogonia	1179	0.16877	NA
SN224_ATGGGAGCACCGCTAG	bon	-0.778404	1.24446	Differentiated_Spermatogonia	1844	0.168912	NA
SN219_GCGCGATGTCTTGCGG	bon	-0.845363	1.83891	Differentiated_Spermatogonia	1623	0.16893	NA
SN219_TGAGCCGTCCTCAACC	bon	-0.801859	1.48982	Differentiated_Spermatogonia	1245	0.169037	NA
SN224_GGTGCGTCATTCTTAC	bon	-0.809604	1.5644	Differentiated_Spermatogonia	916	0.169072	NA
SN219_CACTCCAGTTCCGGCA	bon	-0.873435	2.12977	Differentiated_Spermatogonia	1088	0.16909	NA
SN219_TCAATCTCACCATGTA	bon	-0.835762	1.80627	Differentiated_Spermatogonia	1313	0.169108	NA
SN224_GAATAAGAGTGTTAGA	bon	-0.977663	3.06776	Differentiated_Spermatogonia	1073	0.169126	NA
SN224_TACCTATGTGCAGACA	bon	-0.812105	1.61825	Differentiated_Spermatogonia	1027	0.169161	NA
SN224_ATTATCCAGATGTGTA	bon	-0.92746	2.65697	Differentiated_Spermatogonia	957	0.169286	NA
SN224_TGAGAGGGTGGCTCCA	bon	-0.801135	1.58365	Differentiated_Spermatogonia	1111	0.16941	NA
SN219_GCCAAATTCTACCAGA	bon	-0.754435	1.31212	Differentiated_Spermatogonia	1164	0.169623	NA
SN219_CGTAGGCAGGCCCTCA	bon	-0.902358	2.60921	Differentiated_Spermatogonia	1874	0.169659	NA
SN224_CTACCCACAACCGCCA	bon	-0.764556	1.44998	Differentiated_Spermatogonia	1627	0.169819	NA
SN224_TCAGCTCGTAGAAGGA	bon	-0.823367	1.98378	Differentiated_Spermatogonia	772	0.169855	NA
SN219_AACTCTTCAGCGTAAG	bon	-0.881994	2.50061	Differentiated_Spermatogonia	998	0.169872	NA
SN219_ACTTTCAAGTGCCATT	bon	-0.791945	1.74053	Differentiated_Spermatogonia	1366	0.169961	NA
SN219_CTGCGGAAGATGTTAG	bon	-0.853246	2.34917	Differentiated_Spermatogonia	929	0.170103	NA
SN224_CGGCTAGCAATGAAAC	bon	-0.860957	2.52182	Differentiated_Spermatogonia	941	0.170246	NA
SN224_GTAACTGTCATGTCCC	bon	-0.729064	1.4268	Differentiated_Spermatogonia	1017	0.170352	NA
SN224_ACGCAGCCAGGGTACA	bon	-0.913176	3.09111	Differentiated_Spermatogonia	890	0.170441	NA
SN219_CTACACCAGGGCTCTC	bon	-0.823551	2.46321	Differentiated_Spermatogonia	810	0.170726	NA
SN224_ACATACGCAGGTCCAC	bon	-0.87544	2.97855	Differentiated_Spermatogonia	914	0.17085	NA
SN219_CTTCTCTAGCTGCAAG	bon	-0.791549	2.29517	Differentiated_Spermatogonia	987	0.170957	NA
SN224_GGGACCTAGGGCTTGA	bon	-0.690367	1.43125	Differentiated_Spermatogonia	646	0.171028	NA
SN224_CGATCGGGTAACGACG	bon	-0.692005	1.45153	Differentiated_Spermatogonia	969	0.171081	NA
SN224_CAGCAGCAGCTATGCT	bon	-0.67577	1.35679	Differentiated_Spermatogonia	484	0.171206	NA
SN224_CTACGTCGTGGCGAAT	bon	-0.67992	1.41576	Differentiated_Spermatogonia	1886	0.171294	NA
SN219_CGAACATTCGCCATAA	bon	-0.838119	2.77965	Differentiated_Spermatogonia	1122	0.171312	NA
SN224_TACTTGTAGTGGGATC	bon	-0.816759	2.65837	Differentiated_Spermatogonia	731	0.171401	NA
SN219_TGCGTGGAGCTTTGGT	bon	-0.802953	2.56056	Differentiated_Spermatogonia	784	0.171437	NA
SN224_CCACTACCATGGGAAC	bon	-0.818006	2.71336	Differentiated_Spermatogonia	548	0.171472	NA
SN219_GTCACAAAGATATACG	bon	-0.835773	2.89251	Differentiated_Spermatogonia	1178	0.171508	NA
SN224_AGGGTGACAGCGAACA	bon	-0.753917	2.20535	Differentiated_Spermatogonia	1106	0.171526	NA
SN219_TGAGAGGGTGATGCCC	bon	-0.683828	1.63237	Differentiated_Spermatogonia	1296	0.171597	NA
SN219_GTAACGTTCGTGACAT	bon	-0.672393	1.68001	Differentiated_Spermatogonia	3454	0.171792	NA
SN219_GCGCAACCAGGCGATA	bon	-0.631288	1.35963	Differentiated_Spermatogonia	2235	0.171846	NA
SN224_GTCAAGTCAAGCTGTT	bon	-0.754347	2.44733	Differentiated_Spermatogonia	1092	0.171934	NA
SN224_GACCTGGAGGCCGAAT	bon	-0.772885	2.63626	Differentiated_Spermatogonia	503	0.17197	NA
SN219_CGACTTCGTGTGCGTC	bon	-0.83319	3.28769	Leptotene_Spermatocytes	764	0.172237	NA
SN224_AAACGGGTCTCTGTCG	bon	-0.637227	1.7458	Differentiated_Spermatogonia	1156	0.172468	NA
SN224_TACACGATCAGCGATT	bon	-0.725835	2.56392	Differentiated_Spermatogonia	561	0.172557	NA
SN224_TCTTTCCGTGTCAATC	bon	-0.766572	2.92755	Differentiated_Spermatogonia	695	0.172574	NA
SN224_TCCACACGTATCGCAT	bon	-0.799145	3.23364	Differentiated_Spermatogonia	926	0.17261	NA
SN224_GCTTCCATCCTTGCCA	bon	-0.786415	3.14232	Differentiated_Spermatogonia	1069	0.172628	NA
SN224_CATGCCTGTAAACACA	bon	-0.657497	2.20018	Differentiated_Spermatogonia	1453	0.172699	NA
SN224_TTCTCCTAGCTGGAAC	bon	-0.722754	2.79179	Differentiated_Spermatogonia	631	0.172805	NA
SN219_TCTTCGGCATACAGCT	bon	-0.746098	3.01813	Differentiated_Spermatogonia	839	0.172841	NA
SN224_TTAACTCGTCTCGTTC	bon	-0.650199	2.32536	Differentiated_Spermatogonia	987	0.172965	NA
SN219_ATTTCTGTCGCTGATA	bon	-0.708005	2.91942	Differentiated_Spermatogonia	850	0.173125	NA
SN224_AACTCCCTCGCCAGCA	bon	-0.715523	3.17547	Differentiated_Spermatogonia	965	0.17341	NA
SN219_TTAGGACTCATTTGGG	bon	-0.697217	3.11276	Differentiated_Spermatogonia	1662	0.17357	NA
SN219_GTCTTCGTCATGTCTT	bon	-0.684398	3.0349	Differentiated_Spermatogonia	889	0.173641	NA
SN219_GATCGATTCAACCATG	bon	-0.639789	2.77299	Differentiated_Spermatogonia	1732	0.173783	NA
SN219_GCATACAAGATAGGAG	bon	-0.510028	1.78196	Differentiated_Spermatogonia	3781	0.173801	NA
SN219_TCGCGAGCAGTTAACC	bon	-0.617887	3.0635	Differentiated_Spermatogonia	944	0.174388	NA
SN219_GCGAGAATCGCTTAGA	bon	-0.451438	1.8074	Differentiated_Spermatogonia	3515	0.174672	NA
SN224_GAACATCAGTAGCGGT	bon	-0.524165	2.46039	Differentiated_Spermatogonia	1254	0.174725	NA
SN219_GAATAAGAGTGCTGCC	bon	-0.432466	1.74338	Differentiated_Spermatogonia	3142	0.174814	NA
SN224_GACGTGCCATAACCTG	bon	-0.552181	2.72313	Differentiated_Spermatogonia	932	0.174832	NA
SN224_CCTAGCTAGGCTAGAC	bon	-0.508622	2.41237	Differentiated_Spermatogonia	1340	0.17485	NA
SN224_CCTAGCTCAAAGGAAG	bon	-0.567502	2.92647	Differentiated_Spermatogonia	802	0.174921	NA
SN224_TCTTTCCTCGGACAAG	bon	-0.578024	3.35687	Differentiated_Spermatogonia	616	0.175383	NA
SN224_GGACAGAGTGATGATA	bon	-0.545966	3.11931	Differentiated_Spermatogonia	1458	0.175472	NA
SN224_GTACGTATCTTGGGTA	bon	-0.529221	3.01422	Differentiated_Spermatogonia	773	0.175525	NA
SN219_GCAGCCACATGCTGGC	bon	-0.495834	2.80078	Differentiated_Spermatogonia	874	0.175668	NA
SN224_GTGGGTCAGGGATACC	bon	-0.499612	2.89394	Differentiated_Spermatogonia	603	0.17581	NA
SN224_CCAATCCGTAAATGAC	bon	-0.479845	2.75744	Differentiated_Spermatogonia	1237	0.175881	NA
SN219_TCAACGAGTCGAATCT	bon	-0.488292	2.84199	Differentiated_Spermatogonia	757	0.175899	NA
SN219_GGTGTTACAAGAGTCG	bon	-0.469932	2.73015	Differentiated_Spermatogonia	718	0.175987	NA
SN224_CTGCGGATCCAGATCA	bon	-0.474254	2.93217	Differentiated_Spermatogonia	628	0.176112	NA
SN224_GATGAGGTCTAAGCCA	bon	-0.511138	3.35282	Differentiated_Spermatogonia	851	0.17629	NA
SN224_TGGTTAGGTAATAGCA	bon	-0.481851	3.17215	Differentiated_Spermatogonia	1007	0.176343	NA
SN224_ACTATCTAGCGTTTAC	bon	-0.423367	2.89411	Differentiated_Spermatogonia	541	0.176521	NA
SN224_CCTCTGAAGATCGATA	bon	-0.438879	3.04027	Differentiated_Spermatogonia	1111	0.176539	NA
SN224_CAAGAAACACCCATTC	bon	-0.409766	2.84342	Differentiated_Spermatogonia	947	0.17661	NA
SN219_TTAGGACCATGCCCGA	bon	-0.388223	2.71914	Differentiated_Spermatogonia	1004	0.176716	NA
SN219_AAGACCTCAGTATCTG	bon	-0.406794	3.10061	Differentiated_Spermatogonia	1026	0.176983	NA
SN224_GACCTGGCAGGAATGC	bon	-0.367448	2.90519	Differentiated_Spermatogonia	432	0.177196	NA
SN224_ACATCAGGTGGTCCGT	bon	-0.386743	3.09548	Differentiated_Spermatogonia	444	0.177285	NA
SN224_GCTGGGTAGTTTGCGT	bon	-0.371227	3.03246	Differentiated_Spermatogonia	718	0.177339	NA
SN224_GGGATGATCTGCCCTA	bon	-0.352083	2.92985	Differentiated_Spermatogonia	610	0.177392	NA
SN224_CTTAGGAGTCGGATCC	bon	-0.343925	2.97029	Differentiated_Spermatogonia	593	0.177498	NA
SN224_AAGTCTGAGTTCCACA	bon	-0.320582	2.92234	Differentiated_Spermatogonia	1195	0.177676	NA
SN224_TTAGGCAAGGAACTGC	bon	-0.357206	3.29342	Differentiated_Spermatogonia	1019	0.177747	NA
SN224_GGGATGATCCGCAGTG	bon	-0.335378	3.15692	Differentiated_Spermatogonia	713	0.177836	NA
SN219_AGTGTCACAGTCGTGC	bon	-0.343328	3.26813	Differentiated_Spermatogonia	720	0.177907	NA
SN224_GGGACCTAGATCGGGT	bon	-0.341332	3.30762	Differentiated_Spermatogonia	696	0.177978	NA
SN224_ATGTGTGTCGAATGCT	bon	-0.352844	3.46096	Differentiated_Spermatogonia	837	0.178085	NA
SN219_CCGGTAGAGGTGTGGT	bon	-0.282184	2.989	Differentiated_Spermatogonia	1941	0.178121	NA
SN224_GAGGTGAAGGCGATAC	bon	-0.275218	2.97828	Differentiated_Spermatogonia	778	0.178174	NA
SN224_GCACATATCTCTTGAT	bon	-0.33277	3.46541	Differentiated_Spermatogonia	1235	0.178227	NA
SN224_CATATGGTCACATAGC	bon	-0.298917	3.42424	Differentiated_Spermatogonia	1016	0.178458	NA
SN219_ATCTACTGTACTTCTT	bon	-0.29977	3.4529	Differentiated_Spermatogonia	1197	0.178494	NA
SN219_CAGTCCTGTACACCGC	bon	-0.237956	3.20332	Differentiated_Spermatogonia	1029	0.178814	NA
SN224_TCAGCAAGTCGGCTCA	bon	-0.216842	3.12647	Differentiated_Spermatogonia	500	0.178921	NA
SN224_CGTCTACTCAGTGTTG	bon	-0.111106	3.16379	Differentiated_Spermatogonia	869	0.179347	NA
SN224_ACCTTTAGTGCCTTGG	bon	-0.148731	3.53384	Differentiated_Spermatogonia	1014	0.179436	NA
SN224_CATCAAGTCTCGCTTG	bon	-0.113301	3.32167	Differentiated_Spermatogonia	788	0.179472	NA
SN224_CGGCTAGAGAGACTTA	bon	0.0055961	3.55906	Differentiated_Spermatogonia	931	0.179845	NA
SN219_GTCAAGTGTCGAGATG	bon	0.111286	3.65893	Differentiated_Spermatogonia	918	0.180005	NA
SN224_CATGCCTCAAAGGCGT	bon	0.459726	3.92646	Differentiated_Spermatogonia	583	0.180289	NA
SN224_TGCCAAATCACGCGGT	bon	0.846769	4.23752	Differentiated_Spermatogonia	1294	0.180627	NA
SN224_CCTCTGACAGTACACT	bon	0.854201	4.21022	Differentiated_Spermatogonia	1000	0.180645	NA
SN219_CGTTCTGTCCGATATG	bon	0.882005	4.32043	Leptotene_Spermatocytes	914	0.180716	NA
SN224_TTGACTTGTCTCTTTA	bon	1.17881	4.5367	Leptotene_Spermatocytes	1207	0.181036	NA
SN224_CAGGTGCGTATAGGTA	bon	1.22413	4.50664	Leptotene_Spermatocytes	947	0.181143	NA
SN224_AGCTCCTTCGCGTAGC	bon	1.25203	4.49878	Leptotene_Spermatocytes	664	0.181178	NA
SN224_GGACAAGCATAACCTG	bon	1.26768	4.53247	Leptotene_Spermatocytes	463	0.181232	NA
SN224_TCTCTAACAGCTCGCA	bon	1.26964	4.52138	Leptotene_Spermatocytes	1147	0.181249	NA
SN224_CAAGGCCAGAATCTCC	bon	1.26706	4.54257	Leptotene_Spermatocytes	1218	0.181267	NA
SN219_AACCGCGCAGCTGTAT	bon	1.28233	4.45889	Leptotene_Spermatocytes	881	0.181285	NA
SN219_CTCGAGGTCAGCGACC	bon	1.27217	4.56666	Leptotene_Spermatocytes	1009	0.181303	NA
SN224_CAGCATATCCGCAAGC	bon	1.26231	5.38188	Leptotene_Spermatocytes	891	0.181676	NA
SN224_TGCTGCTCACATTTCT	bon	1.27378	5.39622	Leptotene_Spermatocytes	2315	0.181747	NA
SN224_TATTACCAGCCAGAAC	bon	1.38635	4.6855	Leptotene_Spermatocytes	1084	0.181836	NA
SN219_AACCGCGTCGGCTACG	bon	1.39215	4.66004	Leptotene_Spermatocytes	853	0.181854	NA
SN219_CATCGAATCGGAATCT	bon	1.37726	4.82193	Leptotene_Spermatocytes	2951	0.181943	NA
SN224_TTGTAGGTCAACCATG	bon	1.41812	4.74874	Leptotene_Spermatocytes	678	0.182067	NA
SN224_GCATACATCGTCTGAA	bon	1.41299	4.83653	Leptotene_Spermatocytes	1291	0.18212	NA
SN219_CCTTCGACAGGTGCCT	bon	1.444	4.64288	Leptotene_Spermatocytes	783	0.182156	NA
SN224_ACATGGTCACAACTGT	bon	1.44587	4.69968	Leptotene_Spermatocytes	727	0.182227	NA
SN224_CGTGTCTGTCACTTCC	bon	1.44798	4.70841	Leptotene_Spermatocytes	605	0.182245	NA
SN219_GGCTGGTTCCCTTGCA	bon	1.46479	4.70939	Leptotene_Spermatocytes	668	0.182405	NA
SN224_GACGGCTGTGCAACTT	bon	1.46021	4.75997	Leptotene_Spermatocytes	742	0.182423	NA
SN219_CCTAAAGGTCTACCTC	bon	1.50953	4.60988	Leptotene_Spermatocytes	1146	0.182547	NA
SN219_ACCAGTAGTATTAGCC	bon	1.46405	4.95961	Leptotene_Spermatocytes	988	0.182565	NA
SN219_GTACGTAAGGACTGGT	bon	1.50325	4.72996	Leptotene_Spermatocytes	1001	0.182689	NA
SN219_ACCCACTGTAGCGTGA	bon	1.50517	4.73292	Leptotene_Spermatocytes	944	0.182725	NA
SN224_CGCTTCAAGTCCATAC	bon	1.42238	5.40885	Leptotene_Spermatocytes	819	0.18276	NA
SN224_CACACTCTCAGGTAAA	bon	1.51739	4.76604	Leptotene_Spermatocytes	1619	0.182849	NA
SN219_GAACCTAGTCTCAACA	bon	1.53354	4.86731	Leptotene_Spermatocytes	715	0.183027	NA
SN219_AACCATGCAGGACGTA	bon	1.5582	4.70755	Leptotene_Spermatocytes	1092	0.183045	NA
SN219_CCCATACCAAGTAATG	bon	1.57069	4.6992	Leptotene_Spermatocytes	1350	0.183116	NA
SN224_CGGGTCATCTAACTGG	bon	1.59457	4.83204	Leptotene_Spermatocytes	664	0.183454	NA
SN219_CTGAAACCACACCGCA	bon	1.60067	4.895	Leptotene_Spermatocytes	1139	0.183543	NA
SN224_TAGACCAGTCATATGC	bon	1.61831	4.77849	Leptotene_Spermatocytes	769	0.18356	NA
SN219_TAGCCGGAGACTGGGT	bon	1.61281	4.82909	Leptotene_Spermatocytes	1028	0.183578	NA
SN219_TATCAGGAGCATCATC	bon	1.63811	4.65543	Leptotene_Spermatocytes	899	0.183596	NA
SN224_TGGGAAGAGAACAATC	bon	1.62214	4.82231	Leptotene_Spermatocytes	882	0.183649	NA
SN219_GTGCTTCAGATATGGT	bon	1.64505	4.6904	Leptotene_Spermatocytes	935	0.18372	NA
SN219_TCAGGTAGTCGGGTCT	bon	1.65743	4.66835	Leptotene_Spermatocytes	835	0.183791	NA
SN224_TACGGTATCTTCCTTC	bon	1.62052	5.07384	Leptotene_Spermatocytes	644	0.184094	NA
SN224_CCATTCGCAATGGATA	bon	1.64405	4.97722	Leptotene_Spermatocytes	658	0.184236	NA
SN224_CGTGAGCTCGGTTAAC	bon	1.65699	4.88265	Leptotene_Spermatocytes	657	0.184254	NA
SN219_AGACGTTAGAGCCCAA	bon	1.68796	4.75012	Leptotene_Spermatocytes	645	0.18436	NA
SN224_TGTCCCACAGATGGCA	bon	1.67259	4.92073	Leptotene_Spermatocytes	1035	0.184431	NA
SN224_CAGCTGGCACTTAACG	bon	1.67626	4.93782	Leptotene_Spermatocytes	655	0.184502	NA
SN224_GCTCCTACATTCTTAC	bon	1.67524	5.04547	Leptotene_Spermatocytes	1308	0.184645	NA
SN224_TTCTCAAGTGGCAAAC	bon	1.70187	4.85509	Leptotene_Spermatocytes	614	0.184662	NA
SN224_GAGTCCGGTATGAATG	bon	1.69761	4.91043	Leptotene_Spermatocytes	882	0.184698	NA
SN219_CTCCTAGAGGTCGGAT	bon	1.73473	4.94673	Leptotene_Spermatocytes	911	0.185213	NA
SN219_GACGTGCTCTGTCTAT	bon	1.73137	4.9878	Leptotene_Spermatocytes	935	0.185249	NA
SN224_GTAACTGTCATAAAGG	bon	1.71295	5.14148	Leptotene_Spermatocytes	999	0.185285	NA
SN224_CGTAGGCAGTAGCGGT	bon	1.70004	5.28196	Leptotene_Spermatocytes	638	0.18532	NA
SN219_CTCAGAAGTATTCGTG	bon	1.73569	5.04007	Leptotene_Spermatocytes	1055	0.185356	NA
SN219_AACTCAGCAGCGTAAG	bon	1.7855	4.76371	Leptotene_Spermatocytes	993	0.185533	NA
SN224_TGGACGCCACCTCGTT	bon	1.70688	5.48199	Leptotene_Spermatocytes	518	0.185658	NA
SN224_TACGGTACACGGTTTA	bon	1.77072	5.2334	Leptotene_Spermatocytes	997	0.185978	NA
SN219_CTGTGCTTCGAACGGA	bon	1.81594	4.94194	Leptotene_Spermatocytes	798	0.18612	NA
SN219_TGACTAGTCTTTACGT	bon	1.7865	5.22938	Leptotene_Spermatocytes	1231	0.186156	NA
SN224_AGAGTGGAGATTACCC	bon	1.81286	5.07785	Leptotene_Spermatocytes	1126	0.186262	NA
SN224_GCTGCGACACGGACAA	bon	1.79474	5.34309	Leptotene_Spermatocytes	526	0.18644	NA
SN219_CTGATCCCATTAGCCA	bon	1.82425	5.13228	Leptotene_Spermatocytes	915	0.186476	NA
SN224_GCTCTGTTCTTCGGTC	bon	1.86377	4.88367	Leptotene_Spermatocytes	869	0.186565	NA
SN219_TGCTGCTCATCAGTAC	bon	1.852	4.97596	Leptotene_Spermatocytes	765	0.186582	NA
SN219_CGTTAGATCTCGTATT	bon	1.87008	4.86372	Leptotene_Spermatocytes	1215	0.1866	NA
SN219_TCAACGAGTGGACGAT	bon	1.88367	4.80986	Leptotene_Spermatocytes	873	0.186671	NA
SN219_GACACGCTCAGTGTTG	bon	1.85136	5.10369	Leptotene_Spermatocytes	967	0.186724	NA
SN224_CACAAACCAGCTCCGA	bon	1.81729	5.38007	Leptotene_Spermatocytes	590	0.186742	NA
SN219_TACCTATTCATAGCAC	bon	1.88588	4.8485	Leptotene_Spermatocytes	1101	0.18676	NA
SN224_CTGCGGATCTGTTGAG	bon	1.86842	5.00615	Leptotene_Spermatocytes	516	0.186796	NA
SN224_CGAGAAGAGCATCATC	bon	1.84701	5.25239	Leptotene_Spermatocytes	716	0.186938	NA
SN224_CGCGTTTCAGTATCTG	bon	1.83973	5.3345	Leptotene_Spermatocytes	553	0.186973	NA
SN224_CGAACATGTTCACCTC	bon	1.86239	5.24828	Leptotene_Spermatocytes	838	0.187062	NA
SN219_GGCTGGTTCCTTTCTC	bon	1.86452	5.26154	Leptotene_Spermatocytes	779	0.187098	NA
SN219_TTTACTGGTGGTTTCA	bon	1.91766	4.97838	Leptotene_Spermatocytes	1171	0.187311	NA
SN224_AGGGTGATCGAGAACG	bon	1.89441	5.35637	Leptotene_Spermatocytes	463	0.187631	NA
SN219_CTCTAATAGCACGCCT	bon	1.89764	5.41698	Leptotene_Spermatocytes	1366	0.187916	NA
SN219_TTAACTCGTTTGACAC	bon	1.94233	5.15554	Leptotene_Spermatocytes	3568	0.188058	NA
SN219_CGAATGTAGGGAAACA	bon	1.92029	5.37136	Leptotene_Spermatocytes	1064	0.188111	NA
SN219_AAGCCGCAGTGCGTGA	bon	1.96902	4.98778	Leptotene_Spermatocytes	896	0.188129	NA
SN224_GTGCGGTTCTTCAACT	bon	1.92191	5.38263	Leptotene_Spermatocytes	797	0.188182	NA
SN224_CGTCAGGGTCTTGATG	bon	1.93956	5.39334	Leptotene_Spermatocytes	797	0.188378	NA
SN219_GATGCTACAGCCTTTC	bon	1.94884	5.38355	Leptotene_Spermatocytes	1117	0.188538	NA
SN219_AGCTTGACAGATTGCT	bon	1.94243	5.48491	Leptotene_Spermatocytes	914	0.188644	NA
SN219_GCTGCGACAGTCACTA	bon	1.96601	5.33535	Leptotene_Spermatocytes	1094	0.188733	NA
SN219_TACGGTAGTTGTCGCG	bon	2.0407	4.99009	Leptotene_Spermatocytes	650	0.189107	NA
SN219_TTGTAGGTCGTTGCCT	bon	2.02335	5.19492	Leptotene_Spermatocytes	801	0.189231	NA
SN224_AACACGTCAATGGACG	bon	2.0007	5.4835	Leptotene_Spermatocytes	1043	0.189444	NA
SN224_GATGAAAGTTGAACTC	bon	2.00333	5.46859	Leptotene_Spermatocytes	988	0.189462	NA
SN224_CACCTTGTCAGCAACT	bon	1.9739	5.72979	Leptotene_Spermatocytes	1012	0.189587	NA
SN219_GGAACTTTCTGATTCT	bon	1.99319	5.59088	Leptotene_Spermatocytes	1235	0.189622	NA
SN219_TACACGATCGAGCCCA	bon	2.00456	5.50981	Leptotene_Spermatocytes	952	0.18964	NA
SN224_AGGGAGTCATGTAGTC	bon	1.98622	5.851	Leptotene_Spermatocytes	1036	0.189942	NA
SN224_GTTCATTGTGAGGGTT	bon	2.05117	5.55375	Leptotene_Spermatocytes	1003	0.190493	NA
SN224_TCGTAGAAGGGAAACA	bon	2.05274	5.58412	Leptotene_Spermatocytes	1033	0.190618	NA
SN224_CAGCTGGCACAGATTC	bon	2.04619	5.67794	Leptotene_Spermatocytes	1142	0.190706	NA
SN219_GAAGCAGAGGAGTTTA	bon	2.069	5.61171	Leptotene_Spermatocytes	966	0.190973	NA
SN224_CACCACTAGATATGCA	bon	2.05596	5.91192	Leptotene_Spermatocytes	594	0.191382	NA
SN219_TGACGGCAGGCAGGTT	bon	2.14557	5.34347	Leptotene_Spermatocytes	1007	0.191773	NA
SN219_ATCCACCGTTATTCTC	bon	2.16408	5.26676	Leptotene_Spermatocytes	1576	0.192093	NA
SN219_TCATTTGGTCAGAATA	bon	2.12118	5.65844	Leptotene_Spermatocytes	1228	0.1922	NA
SN224_CGGCTAGCAAGCCCAC	bon	2.07472	6.09425	Leptotene_Spermatocytes	942	0.192306	NA
SN224_AATCCAGCAAGCCGTC	bon	2.07984	6.16539	Leptotene_Spermatocytes	650	0.192804	NA
SN219_TGACTTTAGGGTGTTG	bon	2.20125	5.17492	Leptotene_Spermatocytes	1015	0.192875	NA
SN219_GAAACTCGTAGAGGAA	bon	2.1143	5.93516	Leptotene_Spermatocytes	1539	0.193017	NA
SN219_GACGTTATCCGTCAAA	bon	2.09145	6.15942	Leptotene_Spermatocytes	838	0.193071	NA
SN219_GTCTCGTCAGCGTTCG	bon	2.15556	5.63537	Leptotene_Spermatocytes	821	0.19316	NA
SN219_ACCAGTAAGGTAGCCA	bon	2.18129	5.57476	Leptotene_Spermatocytes	1004	0.193604	NA
SN219_GCGCGATCACCAGTTA	bon	2.15258	5.88006	Leptotene_Spermatocytes	806	0.193782	NA
SN219_CGTGAGCAGTGCCAGA	bon	2.25774	4.99276	Leptotene_Spermatocytes	710	0.193817	NA
SN219_CCACGGATCTCCAACC	bon	2.15259	5.94061	Leptotene_Spermatocytes	1015	0.193995	NA
SN224_TTCGGTCCAGCGATCC	bon	2.17338	5.77155	Leptotene_Spermatocytes	896	0.194013	NA
SN219_CCCAATCCAAACGCGA	bon	2.17	5.87005	Leptotene_Spermatocytes	1108	0.194102	NA
SN224_CGCGGTAGTAAGAGGA	bon	2.17958	5.86835	Leptotene_Spermatocytes	516	0.194244	NA
SN224_TGAGGGAGTGCTCTTC	bon	2.16274	6.0589	Leptotene_Spermatocytes	894	0.194528	NA
SN224_GGTGAAGCACCCTATC	bon	2.25867	5.26296	Leptotene_Spermatocytes	812	0.194599	NA
SN219_GTCCTCAAGCGATCCC	bon	2.17853	5.99766	Leptotene_Spermatocytes	961	0.194777	NA
SN219_TACAGTGTCGACGGAA	bon	2.20243	5.80044	Leptotene_Spermatocytes	808	0.194813	NA
SN219_ATAACGCTCCCAGGTG	bon	2.18148	6.07696	Leptotene_Spermatocytes	730	0.194973	NA
SN224_ATCATGGGTGACAAAT	bon	2.18351	6.08666	Leptotene_Spermatocytes	828	0.195062	NA
SN219_GCTGCAGTCTAGCACA	bon	2.1844	6.17467	Leptotene_Spermatocytes	1059	0.195328	NA
SN219_CGCTTCAAGTGGAGTC	bon	2.19892	6.05522	Leptotene_Spermatocytes	898	0.195346	NA
SN219_CATTATCAGGCTCAGA	bon	2.28538	5.31276	Leptotene_Spermatocytes	1071	0.195364	NA
SN219_GGAGCAACACTGTGTA	bon	2.28146	5.50919	Leptotene_Spermatocytes	1010	0.195577	NA
SN224_AGCGGTCAGACGCAAC	bon	2.2155	6.10085	Leptotene_Spermatocytes	974	0.195684	NA
SN219_TGCTGCTGTGAAGGCT	bon	2.20846	6.21159	Leptotene_Spermatocytes	1183	0.195808	NA
SN224_CTCGGGAGTTCTCATT	bon	2.27038	5.72915	Leptotene_Spermatocytes	710	0.196004	NA
SN219_TGAGAGGAGTGTACTC	bon	2.23859	6.07541	Leptotene_Spermatocytes	867	0.196217	NA
SN219_AAACCTGAGAAAGTGG	bon	2.2744	5.78265	Leptotene_Spermatocytes	965	0.196235	NA
SN224_ACTGAGTTCTACCAGA	bon	2.28073	5.76737	Leptotene_Spermatocytes	751	0.196253	NA
SN224_TAAGAGATCCGCTGTT	bon	2.23411	6.28141	Leptotene_Spermatocytes	882	0.196448	NA
SN219_TGGCGCAAGGCTACGA	bon	2.25756	6.07818	Leptotene_Spermatocytes	1222	0.196466	NA
SN224_AGAGCTTTCCGCGGTA	bon	2.23286	6.33552	Leptotene_Spermatocytes	888	0.196537	NA
SN224_AACCATGAGTAGGCCA	bon	2.22699	6.42118	Leptotene_Spermatocytes	887	0.19659	NA
SN224_GTATTCTAGACACTAA	bon	2.24045	6.31743	Leptotene_Spermatocytes	1238	0.196644	NA
SN219_GTCATTTGTTCCACGG	bon	2.2548	6.32832	Leptotene_Spermatocytes	786	0.19707	NA
SN219_TTAGGCACAGGTTTCA	bon	2.26673	6.25044	Leptotene_Spermatocytes	1169	0.197088	NA
SN224_CTAGTGATCCACGCAG	bon	2.33367	5.66992	Leptotene_Spermatocytes	727	0.197124	NA
SN219_GCAAACTGTCGCCATG	bon	2.31231	5.90351	Leptotene_Spermatocytes	816	0.197266	NA
SN219_TTGGCAATCTTGTACT	bon	2.29151	6.11373	Leptotene_Spermatocytes	1032	0.197337	NA
SN219_CATCGGGAGATCACGG	bon	2.39218	5.27279	Leptotene_Spermatocytes	871	0.197408	NA
SN224_CTCGGGATCTGCAGTA	bon	2.28401	6.29501	Leptotene_Spermatocytes	581	0.197533	NA
SN219_ACGTCAAAGCGGCTTC	bon	2.28461	6.41749	Leptotene_Spermatocytes	549	0.197906	NA
SN224_CGTAGCGAGCCCAATT	bon	2.36432	5.75359	Leptotene_Spermatocytes	1020	0.197995	NA
SN219_TGCCAAAAGACAAGCC	bon	2.31738	6.26847	Leptotene_Spermatocytes	1074	0.198244	NA
SN224_CGTAGCGGTGCACCAC	bon	2.32285	6.22602	Leptotene_Spermatocytes	779	0.198297	NA
SN224_TTAACTCTCCGATATG	bon	2.36348	5.97131	Leptotene_Spermatocytes	1095	0.198617	NA
SN224_ACGGGCTGTGTTTGGT	bon	2.40073	5.71893	Leptotene_Spermatocytes	859	0.198866	NA
SN219_ACTGCTCAGTACGTAA	bon	2.47987	5.08649	Leptotene_Spermatocytes	1100	0.199026	NA
SN224_CGGACTGCATCCGGGT	bon	2.36373	6.13677	Leptotene_Spermatocytes	880	0.199044	NA
SN224_TTCTTAGCAAGTCATC	bon	2.3855	5.95605	Leptotene_Spermatocytes	1206	0.199097	NA
SN219_TTGACTTCAGCCAGAA	bon	2.33913	6.46601	Leptotene_Spermatocytes	801	0.199257	NA
SN219_CCTATTAGTGCACGAA	bon	2.34149	6.46386	Leptotene_Spermatocytes	833	0.199292	NA
SN219_TAAACCGGTAGCTGCC	bon	2.42302	5.76737	Leptotene_Spermatocytes	949	0.199417	NA
SN224_TGCACCTCATGACATC	bon	2.47788	5.27963	Leptotene_Spermatocytes	1323	0.19947	NA
SN219_CCGTGGAAGGCTCATT	bon	2.37025	6.28304	Leptotene_Spermatocytes	823	0.199541	NA
SN219_CAGCATAAGGTGGGTT	bon	2.3594	6.41759	Leptotene_Spermatocytes	1323	0.199612	NA
SN224_CACACAAAGGATCGCA	bon	2.35377	6.47607	Leptotene_Spermatocytes	802	0.199666	NA
SN219_CACAAACTCTGCTTGC	bon	2.37044	6.4058	Leptotene_Spermatocytes	1172	0.199915	NA
SN219_TACCTTATCAAAGACA	bon	2.41011	6.08033	Leptotene_Spermatocytes	1949	0.200021	NA
SN219_TCAACGATCAATCTCT	bon	2.4889	5.37393	Leptotene_Spermatocytes	848	0.200075	NA
SN224_CGATCGGCACCCATTC	bon	2.3646	6.59056	Leptotene_Spermatocytes	745	0.200288	NA
SN219_TCAATCTGTCATACTG	bon	2.42888	6.02821	Leptotene_Spermatocytes	1154	0.200395	NA
SN224_GCGCAACTCTTCAACT	bon	2.3826	6.45944	Leptotene_Spermatocytes	1212	0.20043	NA
SN219_ACCCACTAGAGATGAG	bon	2.4045	6.32469	Leptotene_Spermatocytes	1043	0.200644	NA
SN224_CATCGAAAGGGATCTG	bon	2.47266	5.85158	Leptotene_Spermatocytes	466	0.200963	NA
SN219_TCGCGTTCACATTAGC	bon	2.41734	6.4261	Leptotene_Spermatocytes	838	0.201195	NA
SN219_GGACAGATCCCTAACC	bon	2.41408	6.56405	Leptotene_Spermatocytes	824	0.201639	NA
SN219_GTTCGGGGTTACGGAG	bon	2.41281	6.60159	Leptotene_Spermatocytes	829	0.201746	NA
SN224_CTCGAGGCACGTGAGA	bon	2.3967	6.75791	Leptotene_Spermatocytes	689	0.201781	NA
SN219_GTATCTTTCCGTCAAA	bon	2.44291	6.56212	Leptotene_Spermatocytes	931	0.202634	NA
SN219_TGACTAGCAGCCTGTG	bon	2.52608	5.78015	Leptotene_Spermatocytes	845	0.202652	NA
SN224_CTACGTCGTCGAGTTT	bon	2.43366	6.70601	Leptotene_Spermatocytes	628	0.202777	NA
SN224_GAACGGATCGTACCGG	bon	2.55293	5.60353	Leptotene_Spermatocytes	647	0.202954	NA
SN219_GACTAACGTAGCGCAA	bon	2.44477	6.64203	Leptotene_Spermatocytes	868	0.203079	NA
SN224_CATCGGGAGATGCCTT	bon	2.44348	6.7177	Leptotene_Spermatocytes	816	0.203434	NA
SN219_CACATAGTCGTTTATC	bon	2.48021	6.37879	Leptotene_Spermatocytes	1008	0.203488	NA
SN224_CAGTAACGTTCCGTCT	bon	2.50913	6.1137	Leptotene_Spermatocytes	927	0.203541	NA
SN224_TGTATTCCACCTGGTG	bon	2.43367	6.83162	Leptotene_Spermatocytes	651	0.203577	NA
SN219_TACTTACGTCTCTTTA	bon	2.47133	6.482	Leptotene_Spermatocytes	1453	0.203594	NA
SN224_CTGTTTAAGGGAGTAA	bon	2.5519	5.75409	Leptotene_Spermatocytes	784	0.20379	NA
SN219_TTTGGTTGTACTTCTT	bon	2.51329	6.12846	Leptotene_Spermatocytes	1215	0.203808	NA
SN219_CCCAATCAGTTCGCGC	bon	2.49011	6.35437	Leptotene_Spermatocytes	1076	0.203861	NA
SN219_GACCAATTCTCGCTTG	bon	2.5255	6.07296	Leptotene_Spermatocytes	779	0.204145	NA
SN219_GTTCATTAGCCGTCGT	bon	2.60238	5.35804	Leptotene_Spermatocytes	1877	0.204199	NA
SN224_AAAGCAATCAGTCAGT	bon	2.47387	6.59755	Leptotene_Spermatocytes	1051	0.204252	NA
SN219_GAATGAATCGTCCGTT	bon	2.46869	6.65757	Leptotene_Spermatocytes	850	0.204341	NA
SN219_GGGCACTTCAGCGACC	bon	2.48529	6.56312	Leptotene_Spermatocytes	761	0.204572	NA
SN224_TCAGATGGTTTGGGCC	bon	2.50229	6.44801	Leptotene_Spermatocytes	810	0.20475	NA
SN219_AGACGTTTCCGCAGTG	bon	2.53233	6.19408	Leptotene_Spermatocytes	986	0.204892	NA
SN224_TCCCGATCATGCCCGA	bon	2.48179	6.6869	Leptotene_Spermatocytes	688	0.204928	NA
SN219_AGTCTTTAGAGCCTAG	bon	2.52836	6.25666	Leptotene_Spermatocytes	937	0.204963	NA
SN219_AGATTGCAGCGTGAAC	bon	2.54119	6.22219	Leptotene_Spermatocytes	938	0.205372	NA
SN219_CAACCAAAGCTAGCCC	bon	2.55741	6.07533	Leptotene_Spermatocytes	1038	0.205408	NA
SN224_TCCCGATTCGTCTGCT	bon	2.55958	6.08498	Leptotene_Spermatocytes	1106	0.205496	NA
SN224_TAAACCGTCTGTCAAG	bon	2.51137	6.56645	Leptotene_Spermatocytes	948	0.20555	NA
SN219_CGGACTGGTCATTAGC	bon	2.51534	6.55793	Leptotene_Spermatocytes	1409	0.205603	NA
SN219_CGCGGTAAGTGTGAAT	bon	2.5083	6.6281	Leptotene_Spermatocytes	752	0.205639	NA
SN219_TGAAAGACAAAGTCAA	bon	2.57743	5.96865	Leptotene_Spermatocytes	996	0.205692	NA
SN219_GTCTCGTCAAGGTTCT	bon	2.61315	5.65418	Leptotene_Spermatocytes	754	0.205781	NA
SN219_CAGCATATCTGCCCTA	bon	2.55203	6.25748	Leptotene_Spermatocytes	989	0.205834	NA
SN219_CAGCATATCACAGTAC	bon	2.5705	6.14957	Leptotene_Spermatocytes	1158	0.205976	NA
SN224_CAAGTTGGTCAGGACA	bon	2.54191	6.46821	Leptotene_Spermatocytes	892	0.206065	NA
SN224_AGGGTGACACCAGATT	bon	2.61142	5.83524	Leptotene_Spermatocytes	1155	0.206225	NA
SN219_CCGTGGAAGAGATGAG	bon	2.59412	6.03227	Leptotene_Spermatocytes	712	0.206296	NA
SN219_GTTAAGCGTACAGCAG	bon	2.61979	5.88013	Leptotene_Spermatocytes	999	0.206581	NA
SN224_TCTGAGAAGATGCCTT	bon	2.64201	5.6934	Leptotene_Spermatocytes	1037	0.206705	NA
SN219_GACGTTACACAGGAGT	bon	2.63404	5.90228	Leptotene_Spermatocytes	1044	0.207167	NA
SN219_GATGAGGTCTTGGGTA	bon	2.69835	5.35527	Leptotene_Spermatocytes	912	0.207487	NA
SN219_AGGTCCGAGGACATTA	bon	2.63428	6.02644	Leptotene_Spermatocytes	876	0.207647	NA
SN219_CTCCTAGCACGGTAGA	bon	2.59203	6.45287	Leptotene_Spermatocytes	697	0.207665	NA
SN219_ACATACGCATCACCCT	bon	2.68464	5.55217	Leptotene_Spermatocytes	1050	0.207736	NA
SN224_TGTTCCGCATGAGCGA	bon	2.5795	6.59761	Leptotene_Spermatocytes	544	0.207754	NA
SN219_GTGAAGGAGTACGCGA	bon	2.66295	5.77354	Leptotene_Spermatocytes	1163	0.20779	NA
SN219_TATCAGGTCTTCTGGC	bon	2.5791	6.60599	Leptotene_Spermatocytes	701	0.207807	NA
SN219_TGCTACCAGCTGAACG	bon	2.65933	5.8134	Leptotene_Spermatocytes	1056	0.207825	NA
SN224_TCGCGAGTCTGTCAAG	bon	2.63093	6.23346	Leptotene_Spermatocytes	715	0.208092	NA
SN219_TGGCCAGCAAGGACTG	bon	2.63817	6.18763	Leptotene_Spermatocytes	1056	0.208181	NA
SN224_GGACAAGAGAGGTTGC	bon	2.59424	6.63243	Leptotene_Spermatocytes	655	0.208199	NA
SN224_TATTACCCAAGAAGAG	bon	2.59477	6.64447	Leptotene_Spermatocytes	463	0.208323	NA
SN219_TACCTATAGGTGTTAA	bon	2.70341	5.59469	Leptotene_Spermatocytes	1227	0.208394	NA
SN224_AAGCCGCCAGTAAGAT	bon	2.62512	6.55025	Leptotene_Spermatocytes	901	0.208785	NA
SN219_TTAGGACGTTAGGGTG	bon	2.73492	5.51096	Leptotene_Spermatocytes	983	0.208892	NA
SN219_CAGATCAAGGGTCGAT	bon	2.66993	6.16686	Leptotene_Spermatocytes	897	0.20891	NA
SN224_TACTTACTCTGCTGTC	bon	2.70574	5.82492	Leptotene_Spermatocytes	1177	0.208998	NA
SN219_GAATGAATCGCGCCAA	bon	2.70873	5.90397	Leptotene_Spermatocytes	740	0.209283	NA
SN219_CTCTAATCATTGTGCA	bon	2.68693	6.14689	Leptotene_Spermatocytes	1146	0.209372	NA
SN219_CACACTCGTTCCACGG	bon	2.68039	6.30369	Leptotene_Spermatocytes	938	0.209692	NA
SN224_GATCGTACACAGATTC	bon	2.73206	5.80365	Leptotene_Spermatocytes	1393	0.209798	NA
SN224_GTGTTAGCAGCCAGAA	bon	2.7392	5.78409	Leptotene_Spermatocytes	727	0.209958	NA
SN219_TATGCCCAGGGAGTAA	bon	2.66073	6.62191	Leptotene_Spermatocytes	886	0.210065	NA
SN224_ATAGACCGTCCATGAT	bon	2.75141	5.69984	Leptotene_Spermatocytes	886	0.210101	NA
SN224_ACGGCCATCGAACGGA	bon	2.66669	6.58787	Leptotene_Spermatocytes	759	0.210172	NA
SN219_TCTTCGGCAGCTCGCA	bon	2.74118	5.89409	Leptotene_Spermatocytes	696	0.210314	NA
SN219_ACGAGGACAAGCGCTC	bon	2.75932	5.72502	Leptotene_Spermatocytes	954	0.210367	NA
SN219_GAAACTCAGCAGGCTA	bon	2.72281	6.23326	Leptotene_Spermatocytes	812	0.210598	NA
SN224_CATCAAGAGTCCCACG	bon	2.76444	5.89799	Leptotene_Spermatocytes	987	0.210776	NA
SN219_AGCATACTCCAAGCCG	bon	2.74296	6.13146	Leptotene_Spermatocytes	981	0.210794	NA
SN224_GAAGCAGTCATAGCAC	bon	2.70389	6.61067	Leptotene_Spermatocytes	954	0.211025	NA
SN224_CTGGTCTCACGCTTTC	bon	2.70502	6.61329	Leptotene_Spermatocytes	787	0.211078	NA
SN224_CATATTCTCCTAAGTG	bon	2.72495	6.50133	Leptotene_Spermatocytes	1079	0.211309	NA
SN224_ACGGCCAAGGCTACGA	bon	2.73587	6.62985	Leptotene_Spermatocytes	953	0.211558	NA
SN219_CCTCTGAGTGATAAGT	bon	2.81412	5.94727	Leptotene_Spermatocytes	991	0.211932	NA
SN224_TATGCCCGTGTGTGCC	bon	2.84651	5.81456	Leptotene_Spermatocytes	1489	0.21234	NA
SN219_GTCCTCACATACCATG	bon	2.88563	5.49931	Leptotene_Spermatocytes	814	0.212625	NA
SN224_GTCCTCACACTTAACG	bon	2.80102	6.41757	Leptotene_Spermatocytes	1112	0.212643	NA
SN219_TGATTTCCACTTCTGC	bon	2.81088	6.34028	Leptotene_Spermatocytes	1154	0.212732	NA
SN219_ATCTGCCCATGGTTGT	bon	2.82393	6.21599	Leptotene_Spermatocytes	876	0.212785	NA
SN219_CCAATCCAGTTGAGAT	bon	2.87436	5.70033	Leptotene_Spermatocytes	1093	0.212803	NA
SN219_CAGAGAGGTATAATGG	bon	2.82794	6.24719	Leptotene_Spermatocytes	984	0.212856	NA
SN224_TACGGTACAGCTGCAC	bon	2.86178	5.93599	Leptotene_Spermatocytes	704	0.21298	NA
SN224_ACGTCAACATAAGACA	bon	2.80285	6.64096	Leptotene_Spermatocytes	755	0.213052	NA
SN224_CTGGTCTAGCACGCCT	bon	2.88899	5.71135	Leptotene_Spermatocytes	796	0.213069	NA
SN224_CATTCGCTCATTGCGA	bon	2.80986	6.59845	Leptotene_Spermatocytes	898	0.21314	NA
SN224_CTCGGGAAGGCAGGTT	bon	2.8262	6.51746	Leptotene_Spermatocytes	522	0.213194	NA
SN219_TTGTAGGTCGTCTGAA	bon	2.84678	6.3611	Leptotene_Spermatocytes	780	0.213336	NA
SN219_CACAGGCTCGTTTAGG	bon	2.84378	6.50521	Leptotene_Spermatocytes	913	0.21362	NA
SN224_AGGGATGTCTACTTAC	bon	2.83588	6.61806	Leptotene_Spermatocytes	682	0.213709	NA
SN219_TCCACACCAAGCTGTT	bon	2.8529	6.51442	Leptotene_Spermatocytes	924	0.213923	NA
SN224_AGCCTAATCCTGTACC	bon	2.9203	5.96077	Leptotene_Spermatocytes	1238	0.214225	NA
SN224_TACTTGTGTATCTGCA	bon	2.86368	6.66192	Leptotene_Spermatocytes	885	0.214331	NA
SN219_TACCTATGTTCTGGTA	bon	2.90421	6.2206	Leptotene_Spermatocytes	1223	0.214367	NA
SN219_TTTGGTTCAGATTGCT	bon	2.90667	6.20442	Leptotene_Spermatocytes	1136	0.214385	NA
SN219_AAAGCAAAGCAGACTG	bon	2.88672	6.44288	Leptotene_Spermatocytes	1036	0.21442	NA
SN224_GCTGCTTAGATAGCAT	bon	2.8741	6.63147	Leptotene_Spermatocytes	896	0.214474	NA
SN219_AAGGTTCAGCACGCCT	bon	2.88501	6.57824	Leptotene_Spermatocytes	1002	0.21458	NA
SN219_CACAGTAGTCTCCATC	bon	2.95016	5.89159	Leptotene_Spermatocytes	888	0.214634	NA
SN224_AGATCTGGTGCACCAC	bon	2.8946	6.5423	Leptotene_Spermatocytes	843	0.214687	NA
SN219_ACACCGGGTCCATGAT	bon	2.9652	5.75665	Leptotene_Spermatocytes	948	0.21474	NA
SN224_AAGACCTCAGCTGGCT	bon	2.92572	6.27968	Leptotene_Spermatocytes	921	0.214847	NA
SN219_AACTCAGGTTATCACG	bon	2.91347	6.51234	Leptotene_Spermatocytes	773	0.214989	NA
SN224_GCGCAACTCTGCGTAA	bon	2.92394	6.41937	Leptotene_Spermatocytes	779	0.215042	NA
SN224_TGTATTCTCAACACCA	bon	2.91619	6.56298	Leptotene_Spermatocytes	951	0.215202	NA
SN224_CCCAGTTGTAGAGTGC	bon	2.92133	6.5905	Leptotene_Spermatocytes	1053	0.215291	NA
SN224_GGCTCGATCGTTGCCT	bon	2.93272	6.49503	Leptotene_Spermatocytes	635	0.215398	NA
SN219_CGATCGGGTCTGCAAT	bon	3.01006	5.70131	Leptotene_Spermatocytes	557	0.215505	NA
SN224_TCTGGAACAATAGCGG	bon	3.00049	5.91696	Leptotene_Spermatocytes	628	0.215629	NA
SN224_GATCAGTTCAAACGGG	bon	2.95795	6.43544	Leptotene_Spermatocytes	602	0.2157	NA
SN219_AACGTTGCAGCCTTGG	bon	2.98516	6.43076	Leptotene_Spermatocytes	1159	0.216127	NA
SN219_TGCTACCCATTCCTGC	bon	3.02039	6.08124	Leptotene_Spermatocytes	861	0.216198	NA
SN224_GACCAATGTAAGTTCC	bon	3.05263	5.87545	Leptotene_Spermatocytes	2212	0.216447	NA
SN219_CCTAGCTAGCCTCGTG	bon	3.00174	6.50107	Leptotene_Spermatocytes	1003	0.216482	NA
SN219_TAAGAGATCACTCTTA	bon	3.03699	6.19278	Leptotene_Spermatocytes	1016	0.216553	NA
SN219_GCATACAGTCGTTGTA	bon	3.03576	6.22414	Leptotene_Spermatocytes	969	0.216607	NA
SN224_CTGAAACAGTGAATTG	bon	3.02149	6.59576	Leptotene_Spermatocytes	1070	0.216998	NA
SN219_TGGCTGGCATCTATGG	bon	3.03228	6.50892	Leptotene_Spermatocytes	931	0.217051	NA
SN219_ACGGGCTTCAGGCGAA	bon	3.12078	5.55324	Leptotene_Spermatocytes	855	0.217229	NA
SN219_AACTTTCCACATCTTT	bon	3.05274	6.4109	Leptotene_Spermatocytes	1110	0.217282	NA
SN224_GCGAGAATCGGTTAAC	bon	3.07	6.37124	Leptotene_Spermatocytes	1189	0.217496	NA
SN219_CCGGTAGCAGTGAGTG	bon	3.0698	6.44019	Leptotene_Spermatocytes	846	0.217567	NA
SN224_CCAATCCTCCAAACAC	bon	3.09926	6.19164	Leptotene_Spermatocytes	1393	0.217762	NA
SN224_AACTTTCTCTGCAGTA	bon	3.09147	6.49581	Leptotene_Spermatocytes	1069	0.218082	NA
SN224_GTCGTAACACAGGAGT	bon	3.11686	6.45673	Leptotene_Spermatocytes	1016	0.218367	NA
SN224_CACAGTAAGTGCGATG	bon	3.18999	5.52867	Leptotene_Spermatocytes	915	0.218402	NA
SN219_ATTTCTGTCAACGGCC	bon	3.12744	6.4173	Leptotene_Spermatocytes	836	0.218509	NA
SN224_GGACGTCAGCTTTGGT	bon	3.1805	5.84993	Leptotene_Spermatocytes	729	0.218704	NA
SN224_TCAGCTCAGCTTTGGT	bon	3.13302	6.47476	Leptotene_Spermatocytes	620	0.218722	NA
SN219_TCAACGAAGCTACCGC	bon	3.18499	5.86545	Leptotene_Spermatocytes	1276	0.218793	NA
SN219_CTGAAGTCACTGAAGG	bon	3.18545	5.89514	Leptotene_Spermatocytes	1233	0.218882	NA
SN219_GACGCGTGTCAGGACA	bon	3.15946	6.24065	Leptotene_Spermatocytes	1656	0.218918	NA
SN219_TCCCGATCATGTCCTC	bon	3.16273	6.2938	Leptotene_Spermatocytes	1052	0.219042	NA
SN219_TGCCAAAGTTCCGTCT	bon	3.17366	6.15484	Leptotene_Spermatocytes	1014	0.219078	NA
SN224_CAGATCAGTTAGATGA	bon	3.23312	5.44042	Leptotene_Spermatocytes	524	0.219149	NA
SN224_CCCATACCATATGCTG	bon	3.17086	6.29491	Leptotene_Spermatocytes	1071	0.219202	NA
SN224_ACGGAGAGTTACGCGC	bon	3.19587	6.27847	Leptotene_Spermatocytes	1092	0.219469	NA
SN224_ACATGGTTCCATGAAC	bon	3.2015	6.22144	Leptotene_Spermatocytes	709	0.219487	NA
SN219_ATCCGAAGTCTACCTC	bon	3.21461	6.09539	Leptotene_Spermatocytes	1340	0.21954	NA
SN224_CTGCGGAAGCTGAAAT	bon	3.21089	6.1909	Leptotene_Spermatocytes	911	0.219575	NA
SN224_AAGGTTCCACCCAGTG	bon	3.22319	6.48198	Leptotene_Spermatocytes	627	0.220162	NA
SN224_AAAGTAGAGACACGAC	bon	3.28739	5.68161	Leptotene_Spermatocytes	1054	0.220215	NA
SN224_AGCTTGAAGTGTTAGA	bon	3.22858	6.50159	Leptotene_Spermatocytes	900	0.220233	NA
SN219_AACTCCCTCACTTCAT	bon	3.28216	5.86035	Leptotene_Spermatocytes	1195	0.220358	NA
SN224_TCGGTAACAGACAGGT	bon	3.25373	6.46019	Leptotene_Spermatocytes	904	0.220624	NA
SN219_GTACGTAGTTCGTTGA	bon	3.27513	6.25816	Leptotene_Spermatocytes	991	0.220767	NA
SN219_TGCACCTAGAGGGATA	bon	3.26966	6.34171	Leptotene_Spermatocytes	786	0.220784	NA
SN224_GGGTTGCAGTCCTCCT	bon	3.26787	6.43781	Leptotene_Spermatocytes	814	0.220855	NA
SN224_GTTAAGCAGATATGCA	bon	3.26274	6.52728	Leptotene_Spermatocytes	823	0.220891	NA
SN219_AGGTCATTCCCACTTG	bon	3.2939	6.30954	Leptotene_Spermatocytes	936	0.221104	NA
SN224_GGACATTGTAAGAGGA	bon	3.2831	6.5851	Leptotene_Spermatocytes	952	0.221264	NA
SN224_GCGCGATCAGCCTTGG	bon	3.32019	6.18382	Leptotene_Spermatocytes	730	0.221424	NA
SN224_TCGTACCTCCAGGGCT	bon	3.30841	6.46404	Leptotene_Spermatocytes	713	0.221513	NA
SN219_TTCGAAGGTCGAACAG	bon	3.3623	6.06682	Leptotene_Spermatocytes	732	0.221869	NA
SN219_TGCACCTAGCTGAAAT	bon	3.35506	6.39192	Leptotene_Spermatocytes	766	0.222082	NA
SN219_CATTCGCCATTCTTAC	bon	3.39456	5.79026	Leptotene_Spermatocytes	932	0.2221	NA
SN224_CATTCGCTCGTACCGG	bon	3.36576	6.29996	Leptotene_Spermatocytes	1876	0.222189	NA
SN224_CGGACACGTCGGCTCA	bon	3.3619	6.45866	Leptotene_Spermatocytes	784	0.222331	NA
SN224_GCAAACTTCCACTCCA	bon	3.37948	6.28481	Leptotene_Spermatocytes	1371	0.22242	NA
SN224_AACTGGTTCTCCTATA	bon	3.38156	6.35764	Leptotene_Spermatocytes	1696	0.22258	NA
SN224_TTAGGCACAGACGCCT	bon	3.39874	6.14169	Leptotene_Spermatocytes	762	0.222651	NA
SN224_AGAATAGAGGTGCAAC	bon	3.39413	6.24196	Leptotene_Spermatocytes	710	0.222686	NA
SN219_GCATGCGTCGAATGCT	bon	3.43578	5.69741	Leptotene_Spermatocytes	737	0.222811	NA
SN224_AGAGTGGAGGATTCGG	bon	3.41291	6.3931	Leptotene_Spermatocytes	355	0.223077	NA
SN224_CTCATTATCCTATGTT	bon	3.42679	6.33329	Leptotene_Spermatocytes	938	0.223166	NA
SN224_CGTAGCGTCTCGAGTA	bon	3.425	6.38489	Leptotene_Spermatocytes	760	0.223184	NA
SN224_CTCTAATGTAGGACAC	bon	3.41997	6.46718	Leptotene_Spermatocytes	849	0.223202	NA
SN219_CAAGTTGCACGTGAGA	bon	3.48277	5.44872	Leptotene_Spermatocytes	582	0.22322	NA
SN224_CATATTCCATGACGGA	bon	3.42568	6.49418	Leptotene_Spermatocytes	1090	0.223397	NA
SN219_ACTGTCCCAAGCGATG	bon	3.4796	5.68521	Leptotene_Spermatocytes	573	0.223486	NA
SN219_CATCGAACACATCCAA	bon	3.48832	5.8498	Leptotene_Spermatocytes	1111	0.223753	NA
SN224_GATCAGTGTGTATGGG	bon	3.48006	6.07874	Leptotene_Spermatocytes	504	0.223842	NA
SN219_GGACGTCTCTGGCGAC	bon	3.48504	6.16659	Leptotene_Spermatocytes	912	0.223984	NA
SN219_GTTTCTATCAGCACAT	bon	3.50016	5.94042	Leptotene_Spermatocytes	747	0.22402	NA
SN224_TTTCCTCTCCACGAAT	bon	3.48226	6.37498	Leptotene_Spermatocytes	1364	0.224126	NA
SN219_TATCTCACATTACGAC	bon	3.51254	5.89594	Leptotene_Spermatocytes	1332	0.224215	NA
SN224_GTGCAGCAGCTGAACG	bon	3.50512	6.14171	Leptotene_Spermatocytes	688	0.224304	NA
SN224_CATGACAGTTGGTGGA	bon	3.52254	5.8698	Leptotene_Spermatocytes	758	0.224375	NA
SN224_TACCTTATCTCGATGA	bon	3.49463	6.39804	Leptotene_Spermatocytes	1199	0.224393	NA
SN219_GATGAGGAGAGTACCG	bon	3.55705	6.13016	Leptotene_Spermatocytes	705	0.224944	NA
SN219_TGACGGCAGGCAAAGA	bon	3.58074	5.72813	Leptotene_Spermatocytes	845	0.224962	NA
SN219_ACACCGGAGATCGATA	bon	3.57956	5.82973	Leptotene_Spermatocytes	1087	0.225051	NA
SN219_CTCTACGGTTTGCATG	bon	3.58072	6.18746	Leptotene_Spermatocytes	904	0.2253	NA
SN219_CTAGAGTTCCGCATCT	bon	3.59768	5.97726	Leptotene_Spermatocytes	914	0.225371	NA
SN219_GCATGCGTCTGAGTGT	bon	3.60346	5.9513	Leptotene_Spermatocytes	823	0.225406	NA
SN224_TGACTAGTCCTTGACC	bon	3.58808	6.25514	Leptotene_Spermatocytes	1019	0.225424	NA
SN224_CTCAGAAAGGGCATGT	bon	3.58045	6.41755	Leptotene_Spermatocytes	812	0.225442	NA
SN219_TGGCCAGTCGACAGCC	bon	3.63489	5.7316	Leptotene_Spermatocytes	1769	0.225691	NA
SN224_ACTGAACAGTTGAGAT	bon	3.62737	5.90272	Leptotene_Spermatocytes	1296	0.225726	NA
SN219_TATCAGGGTCCTCTTG	bon	3.62781	6.06481	Leptotene_Spermatocytes	812	0.225833	NA
SN219_TCAGCTCGTGCCTTGG	bon	3.63838	5.85795	Leptotene_Spermatocytes	794	0.225851	NA
SN219_TGAAAGAGTGACAAAT	bon	3.64033	6.33911	Leptotene_Spermatocytes	925	0.226153	NA
SN224_CGAGCCACACGTTGGC	bon	3.66898	5.94729	Leptotene_Spermatocytes	813	0.226277	NA
SN219_CTTTGCGCACATCTTT	bon	3.65597	6.42554	Leptotene_Spermatocytes	777	0.226384	NA
SN219_TACTTGTAGACACTAA	bon	3.70633	5.67492	Leptotene_Spermatocytes	1252	0.226562	NA
SN224_ACCGTAATCACAGTAC	bon	3.6934	6.34191	Leptotene_Spermatocytes	659	0.226828	NA
SN219_AACACGTGTTCCACTC	bon	3.72355	6.30149	Leptotene_Spermatocytes	776	0.226971	NA
SN224_TGCCAAAAGATGCGAC	bon	3.76238	6.30265	Leptotene_Spermatocytes	775	0.227539	NA
SN219_CTTAGGAAGTCGCCGT	bon	3.78328	5.81182	Leptotene_Spermatocytes	651	0.227575	NA
SN219_CTACGTCTCCTCCTAG	bon	3.78493	5.89987	Leptotene_Spermatocytes	2841	0.227593	NA
SN224_ACCCACTGTCTAGTCA	bon	3.77587	6.13779	Leptotene_Spermatocytes	957	0.22761	NA
SN219_AGCTCTCAGATGAGAG	bon	3.78203	6.28154	Leptotene_Spermatocytes	712	0.227717	NA
SN224_GGAGCAATCTCCTATA	bon	3.78999	6.34592	Leptotene_Spermatocytes	896	0.227824	NA
SN224_TTTGCGCTCCACGTTC	bon	3.80271	6.37423	Leptotene_Spermatocytes	869	0.228037	NA
SN219_CATGACACAAATCCGT	bon	3.83052	5.78949	Leptotene_Spermatocytes	1388	0.228108	NA
SN224_CGTCCATAGTTGAGTA	bon	3.82123	6.27734	Leptotene_Spermatocytes	1314	0.228233	NA
SN224_AGTAGTCCATCCAACA	bon	3.82968	6.16137	Leptotene_Spermatocytes	833	0.22825	NA
SN219_CGCTTCATCGTTACGA	bon	3.83487	6.12207	Leptotene_Spermatocytes	660	0.228268	NA
SN224_GCTTCCACAATCACAC	bon	3.83186	6.32275	Leptotene_Spermatocytes	843	0.228339	NA
SN219_TGAAAGAAGTACGCGA	bon	3.8676	5.68019	Leptotene_Spermatocytes	1157	0.228482	NA
SN224_CTCTACGGTTATGTGC	bon	3.88317	6.18494	Leptotene_Spermatocytes	600	0.228748	NA
SN219_CTGATCCTCTGTCCGT	bon	3.88824	6.12134	Leptotene_Spermatocytes	1033	0.228766	NA
SN224_TCAGGTACATCTACGA	bon	3.89158	6.29158	Leptotene_Spermatocytes	870	0.228855	NA
SN219_GTAACGTTCCGCAAGC	bon	3.89698	6.21961	Leptotene_Spermatocytes	655	0.228908	NA
SN224_TGAGCATGTAACGACG	bon	3.90077	6.33205	Leptotene_Spermatocytes	791	0.228961	NA
SN224_GAGTCCGGTAAACGCG	bon	3.9125	5.97365	Leptotene_Spermatocytes	823	0.228979	NA
SN219_CGTGTCTGTGGCGAAT	bon	3.93312	6.33926	Leptotene_Spermatocytes	777	0.229193	NA
SN224_ATTGGACCATTTCACT	bon	4.01682	6.32433	Leptotene_Spermatocytes	1211	0.229673	NA
SN224_TGTATTCGTCATGCCG	bon	4.02912	6.13465	Leptotene_Spermatocytes	770	0.229726	NA
SN219_CATATTCGTTGGACCC	bon	4.04323	6.30722	Leptotene_Spermatocytes	3274	0.229886	NA
SN224_TACGGTAAGAATGTTG	bon	4.14564	6.28838	Leptotene_Spermatocytes	523	0.23049	NA
SN219_CTGCGGAAGCAGATCG	bon	4.21167	5.9844	Leptotene_Spermatocytes	950	0.23081	NA
SN224_AGATCTGTCACAATGC	bon	4.21142	6.30376	Leptotene_Spermatocytes	524	0.230846	NA
SN219_CAGAATCAGCGTGAAC	bon	4.23451	6.19608	Leptotene_Spermatocytes	898	0.230988	NA
SN224_TGAAAGATCGTTACGA	bon	4.24182	6.20022	Leptotene_Spermatocytes	557	0.231006	NA
SN224_AAGCCGCCAGTCAGCC	bon	4.2532	6.25916	Leptotene_Spermatocytes	569	0.231077	NA
SN224_TGAGGGATCAGTGTTG	bon	4.29637	5.84348	Leptotene_Spermatocytes	963	0.23129	NA
SN224_TGCTACCCAAGACACG	bon	4.35623	6.07237	Leptotene_Spermatocytes	902	0.231699	NA
SN219_TCTTTCCTCCTATTCA	bon	4.38467	6.22668	Leptotene_Spermatocytes	627	0.231877	NA
SN224_TCGTACCCAACACCCG	bon	4.39234	6.05905	Leptotene_Spermatocytes	689	0.231948	NA
SN224_CTTTGCGTCAGTTTGG	bon	4.4463	6.32471	Leptotene_Spermatocytes	559	0.232357	NA
SN219_CTACCCATCACCTCGT	bon	4.49741	6.18599	Leptotene_Spermatocytes	1881	0.232623	NA
SN219_CTCGTACCAACCGCCA	bon	4.50558	6.26196	Leptotene_Spermatocytes	960	0.232641	NA
SN224_GACCTGGAGTGAACGC	bon	4.56204	6.29061	Leptotene_Spermatocytes	982	0.233032	NA
SN219_GTAGGCCGTTGTGGCC	bon	4.62962	6.22826	Leptotene_Spermatocytes	1075	0.233495	NA
SN219_TAAGAGATCTTCCTTC	bon	4.63237	6.24294	Leptotene_Spermatocytes	1261	0.233512	NA
SN219_TCGGTAACAAGTCATC	bon	4.63141	6.15098	Leptotene_Spermatocytes	979	0.233548	NA
SN219_ACTGCTCGTAACGTTC	bon	4.64295	6.22392	Leptotene_Spermatocytes	761	0.233637	NA
SN219_GTAACGTGTCTTTCAT	bon	4.6462	6.14049	Leptotene_Spermatocytes	1344	0.233708	NA
SN219_CAGCGACTCCAGAAGG	bon	4.65634	6.07854	Leptotene_Spermatocytes	855	0.233779	NA
SN224_TTTGGTTGTGAGGGAG	bon	4.68649	6.25333	Leptotene_Spermatocytes	548	0.233974	NA
SN219_AACTCTTAGATGTAAC	bon	4.692	6.06836	Leptotene_Spermatocytes	1096	0.234046	NA
SN224_TAAGTGCTCGCGATCG	bon	4.74557	5.93736	Leptotene_Spermatocytes	1427	0.234472	NA
SN219_GGGACCTCATACAGCT	bon	4.76491	6.25732	Leptotene_Spermatocytes	798	0.234543	NA
SN224_AAACCTGCACTAGTAC	bon	4.7768	6.28491	Leptotene_Spermatocytes	1448	0.234597	NA
SN224_GAACATCAGTTAACGA	bon	4.78108	6.30158	Leptotene_Spermatocytes	1535	0.234632	NA
SN224_CGCTTCATCTTTAGTC	bon	4.80246	6.29049	Leptotene_Spermatocytes	2130	0.234703	NA
SN219_CGGTTAAGTAAGGGCT	bon	4.79939	6.14465	Leptotene_Spermatocytes	1070	0.234739	NA
SN224_TGGCCAGGTCGAGATG	bon	4.81733	6.00246	Leptotene_Spermatocytes	890	0.234899	NA
SN224_TGGGAAGTCTCGCTTG	bon	4.83341	6.27733	Leptotene_Spermatocytes	913	0.234917	NA
SN224_CACATAGCAGGAATGC	bon	4.83446	6.2191	Leptotene_Spermatocytes	931	0.23497	NA
SN224_GTATCTTGTCTGATTG	bon	4.842	6.27821	Leptotene_Spermatocytes	1104	0.235023	NA
SN219_GCAGCCAGTAGCGTGA	bon	4.83604	6.08425	Leptotene_Spermatocytes	1301	0.235041	NA
SN219_GCTTCCAGTCATCCCT	bon	4.84103	6.1464	Leptotene_Spermatocytes	1195	0.235059	NA
SN219_AAAGCAAGTTCTGAAC	bon	4.86663	6.22572	Leptotene_Spermatocytes	821	0.235254	NA
SN224_GTGTTAGTCATCATTC	bon	4.87787	6.08978	Leptotene_Spermatocytes	993	0.235432	NA
SN224_AAAGTAGCACTCTGTC	bon	4.88925	6.02277	Leptotene_Spermatocytes	1135	0.235503	NA
SN224_CTCTGGTAGACAAGCC	bon	4.91117	6.28694	Leptotene_Spermatocytes	857	0.235574	NA
SN224_GACGTTAGTCAAAGAT	bon	4.90073	6.02448	Leptotene_Spermatocytes	719	0.235592	NA
SN224_ATGGGAGAGGCGTACA	bon	4.92232	6.25557	Leptotene_Spermatocytes	744	0.235628	NA
SN224_ACCTTTAAGTTAGCGG	bon	4.94255	6.27649	Leptotene_Spermatocytes	872	0.235717	NA
SN224_GTCACGGTCATCTGCC	bon	4.96211	6.15629	Leptotene_Spermatocytes	1042	0.235823	NA
SN224_GTACTTTGTTGTGGAG	bon	4.97927	6.31958	Leptotene_Spermatocytes	717	0.235859	NA
SN224_CCTAGCTGTGTCTGAT	bon	4.99309	6.31283	Leptotene_Spermatocytes	1120	0.235948	NA
SN224_TTGAACGTCCACGTGG	bon	4.98613	6.14688	Leptotene_Spermatocytes	929	0.235965	NA
SN224_GACTAACAGACAAAGG	bon	5.01462	6.26525	Leptotene_Spermatocytes	890	0.236125	NA
SN224_GGACGTCAGGTGACCA	bon	5.0786	6.24806	Leptotene_Spermatocytes	1851	0.23641	NA
SN224_ATCTGCCCATCGGACC	bon	5.09446	6.22232	Leptotene_Spermatocytes	743	0.236499	NA
SN219_TGGGAAGGTCCCTACT	bon	5.14476	6.27539	Leptotene_Spermatocytes	2179	0.236623	NA
SN219_TATGCCCCATGCCTTC	bon	5.14708	6.23437	Leptotene_Spermatocytes	1103	0.236659	NA
SN219_TCAGGATCATGCGCAC	bon	5.15094	6.22019	Leptotene_Spermatocytes	1167	0.236694	NA
SN224_ACTTTCAAGTATTGGA	bon	5.14152	6.01128	Leptotene_Spermatocytes	1419	0.23673	NA
SN224_CCCAGTTTCTTCAACT	bon	5.19123	6.28458	Leptotene_Spermatocytes	495	0.236801	NA
SN224_TTATGCTCATGGATGG	bon	5.24329	6.14961	Leptotene_Spermatocytes	1124	0.237014	NA
SN219_TGAGCATTCTAACGGT	bon	5.32293	6.34597	Leptotene_Spermatocytes	973	0.237192	NA
SN219_TGACAACAGACCCACC	bon	5.31602	6.22001	Leptotene_Spermatocytes	746	0.23721	NA
SN224_ATAACGCTCACTTCAT	bon	5.42908	6.3929	Leptotene_Spermatocytes	1528	0.237423	NA
SN224_CTAGTGAAGTACGCGA	bon	5.49776	6.11755	Leptotene_Spermatocytes	1416	0.23753	NA
SN219_TCTCATAGTTGTTTGG	bon	5.5361	6.37649	Leptotene_Spermatocytes	1302	0.237565	NA
SN224_CTGATAGGTACCGTTA	bon	5.58789	6.37904	Leptotene_Spermatocytes	919	0.237619	NA
SN219_ATCTGCCGTGAAATCA	bon	5.57199	6.24055	Zygotene_Spermatocytes	781	0.237636	NA
SN219_TTCCCAGGTCTGATTG	bon	5.62309	6.20732	Zygotene_Spermatocytes	602	0.237743	NA
SN224_GGAATAATCAAAGTAG	bon	5.86278	6.1099	Zygotene_Spermatocytes	394	0.238205	NA
SN219_GATCTAGGTTGGTGGA	bon	5.98018	6.29589	Zygotene_Spermatocytes	1007	0.238436	NA
SN224_CAACCAATCGTGGTCG	bon	5.99346	6.23682	Zygotene_Spermatocytes	1067	0.238507	NA
SN219_GTGAAGGAGTGTACGG	bon	6.07491	6.25062	Zygotene_Spermatocytes	970	0.238667	NA
SN219_CATCAAGCATGCTGGC	bon	6.11573	6.09851	Zygotene_Spermatocytes	669	0.23881	NA
SN219_ACGCAGCGTCCAACTA	bon	6.11424	6.04794	Zygotene_Spermatocytes	1003	0.238845	NA
SN219_CTCATTATCACCCTCA	bon	6.22434	6.43144	Zygotene_Spermatocytes	1026	0.238934	NA
SN219_CACATTTTCCTAGTGA	bon	6.22731	6.42428	Zygotene_Spermatocytes	1347	0.238952	NA
SN219_TACACGACAAGTCATC	bon	6.21439	6.2147	Zygotene_Spermatocytes	1002	0.239041	NA
SN219_TCAGCAAAGTTGTCGT	bon	6.21057	6.07608	Zygotene_Spermatocytes	1074	0.239147	NA
SN219_TGCTACCTCCAGAGGA	bon	6.23061	6.14308	Zygotene_Spermatocytes	1232	0.239183	NA
SN219_TCATTTGGTATAGGTA	bon	6.26781	6.16439	Zygotene_Spermatocytes	1139	0.239414	NA
SN219_GAGGTGAAGACACTAA	bon	6.34688	6.53175	Zygotene_Spermatocytes	756	0.239467	NA
SN224_GCCTCTATCTGCAGTA	bon	6.30676	6.31681	Zygotene_Spermatocytes	586	0.239485	NA
SN224_ACGGGCTTCAACACTG	bon	6.29698	6.24829	Zygotene_Spermatocytes	952	0.239556	NA
SN224_TTTGCGCAGTGAACAT	bon	6.3359	6.36562	Zygotene_Spermatocytes	654	0.239645	NA
SN219_ACATGGTTCGTGACAT	bon	6.28155	6.05153	Zygotene_Spermatocytes	940	0.239681	NA
SN224_GGGATGAAGGTAGCCA	bon	6.4133	6.57263	Zygotene_Spermatocytes	1207	0.239823	NA
SN224_TGATTTCGTACAGTTC	bon	6.40445	6.52136	Zygotene_Spermatocytes	1293	0.239858	NA
SN224_TCTGGAAAGCTAGGCA	bon	6.348	6.18386	Zygotene_Spermatocytes	448	0.239965	NA
SN219_ATTACTCCAAACTGCT	bon	6.47528	6.67727	Zygotene_Spermatocytes	910	0.24009	NA
SN219_GCCAAATCAAACTGCT	bon	6.33275	6.00056	Zygotene_Spermatocytes	1487	0.240107	NA
SN219_CACCTTGCAGTCCTTC	bon	6.50104	6.64161	Zygotene_Spermatocytes	1287	0.240374	NA
SN219_TGCCCATAGATAGGAG	bon	6.40177	6.18323	Zygotene_Spermatocytes	1115	0.240392	NA
SN219_CATGGCGAGGAGTTGC	bon	6.42077	6.21682	Zygotene_Spermatocytes	940	0.240498	NA
SN224_GAATGAACAGCCAGAA	bon	6.45701	6.37214	Zygotene_Spermatocytes	1078	0.240534	NA
SN224_CTCGTACTCTCTGCTG	bon	6.43773	6.22594	Zygotene_Spermatocytes	886	0.240676	NA
SN219_TGCTACCAGGATGCGT	bon	6.42912	6.17091	Zygotene_Spermatocytes	719	0.24073	NA
SN219_TACTTGTTCTTCATGT	bon	6.45767	6.29568	Zygotene_Spermatocytes	1212	0.240747	NA
SN219_GATCGCGAGGGTTTCT	bon	6.47378	6.3249	Zygotene_Spermatocytes	1367	0.240818	NA
SN219_TCGCGTTCAATAACGA	bon	6.51485	6.4979	Zygotene_Spermatocytes	854	0.240872	NA
SN224_AGAATAGCACCTGGTG	bon	6.53926	6.60259	Zygotene_Spermatocytes	796	0.240907	NA
SN224_GGCTCGAAGCACGCCT	bon	6.44815	6.1254	Zygotene_Spermatocytes	1012	0.241103	NA
SN219_AATCCAGAGTGTGAAT	bon	6.57098	6.65423	Zygotene_Spermatocytes	1080	0.241121	NA
SN219_CAAGTTGCACTTGGAT	bon	6.47283	6.14359	Zygotene_Spermatocytes	1131	0.241281	NA
SN219_TCAGCTCCATGAACCT	bon	6.60556	6.66707	Zygotene_Spermatocytes	1158	0.241405	NA
SN219_GATGAAACAAAGGCGT	bon	6.51657	6.28227	Zygotene_Spermatocytes	1891	0.241441	NA
SN224_AGAATAGAGTGTACCT	bon	6.60406	6.6144	Zygotene_Spermatocytes	2505	0.241512	NA
SN219_CGTCCATAGCTTTGGT	bon	6.55803	6.3845	Zygotene_Spermatocytes	2324	0.241547	NA
SN219_GTACGTATCATGCTCC	bon	6.55892	6.36848	Zygotene_Spermatocytes	1280	0.241618	NA
SN219_ACGGAGATCTGGTATG	bon	6.54456	6.27051	Zygotene_Spermatocytes	1264	0.241707	NA
SN224_CCTAAAGTCCGCATCT	bon	6.62645	6.59912	Zygotene_Spermatocytes	1269	0.241743	NA
SN224_TCCCGATTCTTCAACT	bon	6.64321	6.59063	Zygotene_Spermatocytes	1386	0.241903	NA
SN219_CATCAGATCAGTGTTG	bon	6.6286	6.4711	Zygotene_Spermatocytes	1372	0.242187	NA
SN219_CTCGGAGGTGCGCTTG	bon	6.55141	6.14592	Zygotene_Spermatocytes	1193	0.242258	NA
SN224_ATGCGATAGCCCTAAT	bon	6.64039	6.47114	Zygotene_Spermatocytes	961	0.242365	NA
SN219_CCTTCGACACCCATTC	bon	6.57617	6.2039	Zygotene_Spermatocytes	1384	0.242383	NA
SN219_CACCACTCACGCGAAA	bon	6.61911	6.31264	Zygotene_Spermatocytes	986	0.242614	NA
SN224_AACTCCCTCTCATTCA	bon	6.78049	6.91939	Zygotene_Spermatocytes	699	0.242738	NA
SN224_ACTTTCAGTGTGCGTC	bon	6.70274	6.57471	Zygotene_Spermatocytes	795	0.242881	NA
SN219_TACAGTGAGGAATCGC	bon	6.7365	6.69709	Zygotene_Spermatocytes	1136	0.242969	NA
SN219_AAGCCGCGTATCACCA	bon	6.61154	6.19862	Zygotene_Spermatocytes	1585	0.243023	NA
SN224_GTCTCGTTCTTTACAC	bon	6.77224	6.83199	Zygotene_Spermatocytes	1822	0.24304	NA
SN224_AAATGCCCATTCTTAC	bon	6.74945	6.69323	Zygotene_Spermatocytes	1084	0.243165	NA
SN219_TGAAAGATCAGAGACG	bon	6.79991	6.89146	Zygotene_Spermatocytes	885	0.243183	NA
SN219_ACTTACTCAGGGAGAG	bon	6.56235	5.91448	Zygotene_Spermatocytes	1349	0.243378	NA
SN219_CGCTGGAAGAGGACGG	bon	6.65002	6.10482	Zygotene_Spermatocytes	1246	0.244107	NA
SN224_TTTATGCAGAAGGTGA	bon	6.71518	6.3493	Zygotene_Spermatocytes	1044	0.244143	NA
SN219_AGGGAGTCAACACGCC	bon	6.6709	6.17957	Zygotene_Spermatocytes	2323	0.24416	NA
SN219_CAGCCGAGTCCAACTA	bon	6.68086	6.19204	Zygotene_Spermatocytes	1557	0.244249	NA
SN224_CCTTTCTGTCCGCTGA	bon	6.86676	6.88738	Zygotene_Spermatocytes	733	0.244303	NA
SN224_CTCGTACAGTTAAGTG	bon	6.83735	6.71946	Zygotene_Spermatocytes	836	0.244587	NA
SN219_CCCTCCTAGTTAGGTA	bon	6.79871	6.57125	Zygotene_Spermatocytes	1535	0.244605	NA
SN219_CTGATCCGTCTGATTG	bon	6.79338	6.53755	Zygotene_Spermatocytes	778	0.24464	NA
SN219_AGACGTTAGACGACGT	bon	6.68298	6.08509	Zygotene_Spermatocytes	1038	0.244907	NA
SN219_AACGTTGCATAGAAAC	bon	6.67858	6.05663	Zygotene_Spermatocytes	1518	0.244996	NA
SN219_ACATACGCAGACAGGT	bon	6.80724	6.53468	Zygotene_Spermatocytes	1398	0.245031	NA
SN219_CACCTTGAGTCCATAC	bon	6.75344	6.33276	Zygotene_Spermatocytes	1149	0.245049	NA
SN219_GTTCTCGGTTAAAGAC	bon	6.90269	6.88177	Zygotene_Spermatocytes	764	0.245103	NA
SN224_GGCGACTCACCGAAAG	bon	6.89751	6.85046	Zygotene_Spermatocytes	783	0.245156	NA
SN219_TCGCGTTAGTCCGTAT	bon	6.77861	6.34322	Zygotene_Spermatocytes	1224	0.245476	NA
SN219_GCACTCTCAGTAAGCG	bon	6.69265	5.97175	Zygotene_Spermatocytes	1450	0.245796	NA
SN224_GTATCTTTCGAATCCA	bon	6.89121	6.67179	Zygotene_Spermatocytes	970	0.245974	NA
SN224_TGCTACCAGCTCTCGG	bon	6.9387	6.82735	Zygotene_Spermatocytes	848	0.246045	NA
SN219_AGCTCTCCAGCTGCAC	bon	6.79954	6.25968	Zygotene_Spermatocytes	1278	0.246294	NA
SN219_GGGCACTAGAAACGCC	bon	6.79742	6.19252	Zygotene_Spermatocytes	1180	0.246489	NA
SN219_CAGGTGCCAGACAGGT	bon	6.81675	6.23388	Zygotene_Spermatocytes	1281	0.246649	NA
SN224_GTCACGGTCATCATTC	bon	6.98973	6.82826	Zygotene_Spermatocytes	1376	0.246791	NA
SN224_CTAGTGATCATCATTC	bon	6.85179	6.32978	Zygotene_Spermatocytes	1735	0.246845	NA
SN219_CGGCTAGGTCAACATC	bon	6.94192	6.63176	Zygotene_Spermatocytes	1026	0.246987	NA
SN224_AAGGAGCCAGGTTTCA	bon	6.83582	6.22578	Zygotene_Spermatocytes	369	0.247129	NA
SN224_GTTCGGGGTTAAGATG	bon	6.94903	6.62092	Zygotene_Spermatocytes	1346	0.247147	NA
SN219_AGGGATGTCCCATTTA	bon	6.7363	5.7906	Zygotene_Spermatocytes	1389	0.247485	NA
SN219_CATCGAACATAAGACA	bon	6.86719	6.15006	Zygotene_Spermatocytes	1980	0.247893	NA
SN219_GCATGTATCACTTACT	bon	6.90267	6.25409	Zygotene_Spermatocytes	1158	0.248053	NA
SN224_TGCTACCTCATCGCTC	bon	7.01056	6.60211	Zygotene_Spermatocytes	731	0.248142	NA
SN219_GGTATTGCAAGTTAAG	bon	7.10872	6.93511	Zygotene_Spermatocytes	903	0.24816	NA
SN219_CTCGTACAGTCTCGGC	bon	6.92239	6.29933	Zygotene_Spermatocytes	1685	0.248178	NA
SN219_ATGAGGGTCTACGAGT	bon	6.9272	6.31373	Zygotene_Spermatocytes	1012	0.248196	NA
SN219_AATCCAGCATTCACTT	bon	6.92334	6.2975	Zygotene_Spermatocytes	1195	0.248213	NA
SN224_AAAGCAAAGTCGTACT	bon	7.07538	6.79204	Zygotene_Spermatocytes	895	0.248285	NA
SN224_GCATGATCATGTCTCC	bon	7.09627	6.87809	Zygotene_Spermatocytes	1461	0.248302	NA
SN219_AGCTCTCGTGGTTTCA	bon	6.9039	6.19855	Zygotene_Spermatocytes	866	0.248462	NA
SN219_CAGGTGCTCCTCGCAT	bon	7.03905	6.64587	Zygotene_Spermatocytes	1337	0.24848	NA
SN224_TACGGATGTTTGGCGC	bon	6.90986	6.20646	Zygotene_Spermatocytes	774	0.248498	NA
SN219_CCTTCCCTCATAACCG	bon	6.9243	6.21587	Zygotene_Spermatocytes	2767	0.248676	NA
SN224_GTGTTAGAGCGATCCC	bon	6.85362	5.96402	Zygotene_Spermatocytes	1720	0.248818	NA
SN219_TGCTGCTTCCTTTCGG	bon	7.0351	6.55291	Zygotene_Spermatocytes	916	0.248907	NA
SN224_CGGAGCTCAAGCCTAT	bon	7.15235	6.9014	Zygotene_Spermatocytes	809	0.24928	NA
SN219_CGTCCATCAAGAAGAG	bon	6.81945	5.80027	Zygotene_Spermatocytes	1457	0.249298	NA
SN224_GGACAGATCAAACAAG	bon	7.12462	6.78637	Zygotene_Spermatocytes	816	0.249387	NA
SN224_TTAGGCACAAAGGAAG	bon	7.02836	6.45024	Zygotene_Spermatocytes	1599	0.249476	NA
SN224_GCTCCTATCATATCGG	bon	7.0161	6.35279	Zygotene_Spermatocytes	1307	0.249742	NA
SN224_GGTGCGTTCCACGTGG	bon	6.99702	6.26767	Zygotene_Spermatocytes	937	0.249831	NA
SN224_CAGCTAATCCGAGCCA	bon	7.03378	6.38579	Zygotene_Spermatocytes	1427	0.249849	NA
SN224_TTCTACATCTTGGGTA	bon	7.10241	6.58324	Zygotene_Spermatocytes	599	0.249991	NA
SN224_GTACTCCGTTCTGTTT	bon	7.19104	6.85472	Zygotene_Spermatocytes	1040	0.250116	NA
SN224_ACAGCTAAGGGATACC	bon	7.22374	6.82141	Zygotene_Spermatocytes	878	0.250667	NA
SN219_CCCAATCGTTGAGTTC	bon	7.05771	6.24349	Zygotene_Spermatocytes	2194	0.250969	NA
SN224_AAACGGGAGATGCCTT	bon	7.24	6.75229	Zygotene_Spermatocytes	816	0.251271	NA
SN224_GAGCAGAAGGTAGCCA	bon	7.0037	6.01853	Zygotene_Spermatocytes	964	0.25136	NA
SN219_CCTTCGAAGTTACGGG	bon	7.03699	6.11613	Zygotene_Spermatocytes	947	0.251395	NA
SN224_CTTAGGAGTCTTCGTC	bon	7.22335	6.67898	Zygotene_Spermatocytes	497	0.251467	NA
SN219_ATTTCTGTCCCAGGTG	bon	7.24631	6.71829	Zygotene_Spermatocytes	1314	0.251698	NA
SN219_TGATTTCTCCTTGACC	bon	7.20173	6.55083	Zygotene_Spermatocytes	1162	0.251858	NA
SN224_GCATGCGAGGACACCA	bon	7.31428	6.88792	Zygotene_Spermatocytes	1171	0.251875	NA
SN219_AAACCTGAGACCTTTG	bon	7.07894	6.16921	Zygotene_Spermatocytes	1266	0.251911	NA
SN224_TGACGGCCAGGTCCAC	bon	7.30498	6.81137	Zygotene_Spermatocytes	907	0.252124	NA
SN224_TCTGGAACACCTCGGA	bon	7.34868	6.92763	Zygotene_Spermatocytes	1036	0.252178	NA
SN219_GGCCGATCACACATGT	bon	7.21448	6.49854	Zygotene_Spermatocytes	1127	0.252231	NA
SN224_CTCGAAACATCGACGC	bon	7.20506	6.42779	Zygotene_Spermatocytes	798	0.252533	NA
SN219_GTCACGGCACGAGAGT	bon	7.06158	5.97881	Zygotene_Spermatocytes	1413	0.252604	NA
SN224_TGGGAAGGTGAGTATA	bon	7.39628	6.96038	Zygotene_Spermatocytes	504	0.252729	NA
SN219_GCGCAGTAGGAATCGC	bon	7.04852	5.92927	Zygotene_Spermatocytes	3485	0.252746	NA
SN219_TACTTACCACCGAATT	bon	7.38665	6.91413	Zygotene_Spermatocytes	1464	0.252889	NA
SN219_TCACAAGAGTGACTCT	bon	7.38915	6.91358	Zygotene_Spermatocytes	1182	0.25296	NA
SN224_GTGCGGTAGGATGGTC	bon	7.39343	6.90786	Zygotene_Spermatocytes	987	0.253102	NA
SN224_AAGTCTGCACTTACGA	bon	7.39892	6.906	Zygotene_Spermatocytes	2007	0.253244	NA
SN224_CCGTGGAGTATAATGG	bon	7.43875	6.99608	Zygotene_Spermatocytes	1075	0.253351	NA
SN219_GAAGCAGTCAGTACGT	bon	7.14586	6.11985	Zygotene_Spermatocytes	1061	0.253458	NA
SN224_GAAGCAGTCGCAGGCT	bon	7.269	6.4749	Zygotene_Spermatocytes	1452	0.253493	NA
SN219_CTCGAAACATGGTCTA	bon	7.187	6.23224	Zygotene_Spermatocytes	1649	0.253511	NA
SN219_TACACGACAGCTATTG	bon	6.9891	5.64387	Zygotene_Spermatocytes	1108	0.253546	NA
SN224_CCCAATCAGTTTGCGT	bon	7.29041	6.51163	Zygotene_Spermatocytes	876	0.2536	NA
SN224_CCGTGGAAGCACAGGT	bon	7.27388	6.46551	Zygotene_Spermatocytes	1099	0.253653	NA
SN224_GTACGTACATCCCATC	bon	7.38261	6.78333	Zygotene_Spermatocytes	1323	0.253724	NA
SN219_GTAGTCACATCGGAAG	bon	7.302	6.53694	Zygotene_Spermatocytes	1146	0.25376	NA
SN219_CAACTAGAGATGTCGG	bon	7.0814	5.88145	Zygotene_Spermatocytes	1867	0.253937	NA
SN224_CGATTGAAGCAGGCTA	bon	7.06431	5.80434	Zygotene_Spermatocytes	3593	0.254204	NA
SN219_TACCTTATCCTAGTGA	bon	7.30594	6.46252	Zygotene_Spermatocytes	1499	0.254524	NA
SN219_CATCGGGGTTATCCGA	bon	7.31129	6.48038	Zygotene_Spermatocytes	2642	0.25456	NA
SN219_AAAGTAGGTCATTAGC	bon	7.38406	6.67873	Zygotene_Spermatocytes	1377	0.254613	NA
SN224_TACGGATCACGCCAGT	bon	7.46853	6.90338	Zygotene_Spermatocytes	1169	0.254684	NA
SN224_GAACGGAGTAAACGCG	bon	7.20681	6.14283	Zygotene_Spermatocytes	1480	0.254755	NA
SN219_GTCTTCGTCTTTCCTC	bon	7.28792	6.36597	Zygotene_Spermatocytes	2394	0.254809	NA
SN224_GGAAAGCTCAGCGACC	bon	7.1085	5.84767	Zygotene_Spermatocytes	1389	0.254826	NA
SN219_CGGGTCAGTTCAGCGC	bon	7.16994	6.02244	Zygotene_Spermatocytes	904	0.254844	NA
SN219_CTCGTCAGTTTCCACC	bon	7.28385	6.33027	Zygotene_Spermatocytes	1457	0.254969	NA
SN219_GTAGGCCTCATGTAGC	bon	7.31683	6.42358	Zygotene_Spermatocytes	1267	0.254986	NA
SN219_GTCTCGTGTGCACTTA	bon	7.36428	6.48901	Zygotene_Spermatocytes	1155	0.255608	NA
SN224_CAGTCCTAGTTCGATC	bon	7.2681	6.18047	Zygotene_Spermatocytes	1617	0.255911	NA
SN219_TCTCATAAGTCAATAG	bon	7.46952	6.71592	Zygotene_Spermatocytes	1466	0.25616	NA
SN219_CCTCTGACAGCTATTG	bon	7.39776	6.51451	Zygotene_Spermatocytes	1209	0.256177	NA
SN224_CGATCGGCACTCTGTC	bon	7.47338	6.67297	Zygotene_Spermatocytes	777	0.256604	NA
SN219_GCTGCGAGTCAAAGCG	bon	7.3936	6.42868	Zygotene_Spermatocytes	957	0.256888	NA
SN219_TATGCCCGTCATTAGC	bon	7.4678	6.5848	Zygotene_Spermatocytes	896	0.257084	NA
SN224_GGAACTTGTGTGGTTT	bon	7.31752	6.15882	Zygotene_Spermatocytes	2876	0.257173	NA
SN224_CTGCCTACAAGTAATG	bon	7.59995	6.93388	Zygotene_Spermatocytes	1320	0.257191	NA
SN219_CGTAGGCGTCGAGATG	bon	7.53099	6.72575	Zygotene_Spermatocytes	943	0.257279	NA
SN224_ACGCCAGAGCTATGCT	bon	7.18314	5.77093	Zygotene_Spermatocytes	938	0.257439	NA
SN219_AGCTCCTTCTGGTATG	bon	7.46575	6.53637	Zygotene_Spermatocytes	1430	0.257457	NA
SN224_CCTTCCCGTCGACTAT	bon	7.57697	6.83317	Zygotene_Spermatocytes	716	0.257493	NA
SN219_ACGAGGAAGATCCTGT	bon	7.23847	5.89992	Zygotene_Spermatocytes	3311	0.257724	NA
SN224_CGATGTAGTAAGTGTA	bon	7.58628	6.80968	Zygotene_Spermatocytes	880	0.257884	NA
SN224_CTCGAGGCAAGGACTG	bon	7.62761	6.90775	Zygotene_Spermatocytes	620	0.257991	NA
SN219_CTCAGAAGTCATACTG	bon	7.58791	6.78869	Zygotene_Spermatocytes	940	0.258097	NA
SN219_CGCTATCGTCCGTTAA	bon	7.15463	5.59353	Zygotene_Spermatocytes	1188	0.258364	NA
SN219_AGATCTGTCCGTAGGC	bon	7.54103	6.6148	Zygotene_Spermatocytes	1248	0.258399	NA
SN224_GATCGTAGTGTAATGA	bon	7.60078	6.75563	Zygotene_Spermatocytes	1001	0.258613	NA
SN219_TTTACTGTCCTGTACC	bon	7.42796	6.29396	Zygotene_Spermatocytes	1220	0.258719	NA
SN224_GTCTTCGAGTTAAGTG	bon	7.52563	6.53936	Zygotene_Spermatocytes	1121	0.258755	NA
SN224_AGCGTATAGAATGTTG	bon	7.5918	6.69012	Zygotene_Spermatocytes	1230	0.25895	NA
SN219_GACCAATAGATCACGG	bon	7.32089	5.97655	Zygotene_Spermatocytes	1511	0.258968	NA
SN219_CCTATTATCCAAGTAC	bon	7.45499	6.29306	Zygotene_Spermatocytes	1234	0.25927	NA
SN224_CAACCTCAGGCCCTTG	bon	7.60227	6.6764	Zygotene_Spermatocytes	1455	0.259288	NA
SN219_AAGCCGCTCGATCCCT	bon	7.61013	6.66964	Zygotene_Spermatocytes	1173	0.259484	NA
SN219_GTACTCCGTCGGCACT	bon	7.60102	6.63393	Zygotene_Spermatocytes	1292	0.25959	NA
SN219_TCTTTCCGTCGCATAT	bon	7.53935	6.43245	Zygotene_Spermatocytes	1322	0.259875	NA
SN219_AAGGCAGGTTGAGGTG	bon	7.41703	6.09495	Zygotene_Spermatocytes	1223	0.260124	NA
SN219_AGATCTGTCTGGTGTA	bon	7.63302	6.64511	Zygotene_Spermatocytes	1329	0.260195	NA
SN219_GTAGGCCTCTGGCGTG	bon	7.40301	6.0551	Zygotene_Spermatocytes	1921	0.26023	NA
SN219_AGCGGTCGTTGCGCAC	bon	7.68969	6.78246	Zygotene_Spermatocytes	1070	0.260373	NA
SN224_CGTTCTGGTCGAATCT	bon	7.60488	6.55613	Zygotene_Spermatocytes	1083	0.260444	NA
SN224_CCGTTCATCTGGAGCC	bon	7.69939	6.79842	Zygotene_Spermatocytes	1143	0.260461	NA
SN219_ACCAGTATCCTTGCCA	bon	7.367	5.94428	Zygotene_Spermatocytes	1315	0.260533	NA
SN224_TCCCGATGTCACACGC	bon	7.71955	6.84389	Zygotene_Spermatocytes	1261	0.26055	NA
SN224_CAACCAATCGCGCCAA	bon	7.71821	6.82385	Zygotene_Spermatocytes	751	0.260621	NA
SN224_TCAATCTCACATGGGA	bon	7.76525	6.93967	Zygotene_Spermatocytes	1070	0.260657	NA
SN219_ACGGGCTGTAATTGGA	bon	7.69935	6.76063	Zygotene_Spermatocytes	1260	0.260764	NA
SN219_ACGAGGATCAGTTAGC	bon	7.47012	6.17114	Zygotene_Spermatocytes	1161	0.260817	NA
SN219_AACTTTCGTGATAAAC	bon	7.61756	6.53198	Zygotene_Spermatocytes	1300	0.260959	NA
SN219_AGAATAGGTTCCACAA	bon	7.68753	6.70442	Zygotene_Spermatocytes	1255	0.260995	NA
SN224_TTCCCAGTCTTTACGT	bon	7.75065	6.84305	Zygotene_Spermatocytes	941	0.261119	NA
SN219_GTCACGGCACGTGAGA	bon	7.7079	6.72214	Zygotene_Spermatocytes	1354	0.261244	NA
SN219_ACGCCAGCAAATTGCC	bon	7.8073	6.95999	Zygotene_Spermatocytes	865	0.261404	NA
SN224_CAGCTGGCATGGTCAT	bon	7.73921	6.78869	Zygotene_Spermatocytes	956	0.261421	NA
SN224_GCGAGAAAGCTAAGAT	bon	7.76053	6.83607	Zygotene_Spermatocytes	651	0.261457	NA
SN219_TCCCGATAGAGGGATA	bon	7.81478	6.97454	Zygotene_Spermatocytes	1428	0.261475	NA
SN224_GACACGCCATGGGAAC	bon	7.80586	6.92811	Zygotene_Spermatocytes	2829	0.261688	NA
SN224_TTGGCAATCAACCATG	bon	7.72387	6.69088	Zygotene_Spermatocytes	1137	0.261972	NA
SN224_GGCGACTAGTGGACGT	bon	7.84544	6.99418	Zygotene_Spermatocytes	863	0.26199	NA
SN219_CTCCTAGGTGTCAATC	bon	7.66673	6.53775	Zygotene_Spermatocytes	1653	0.262097	NA
SN219_AAGCCGCCAAGTACCT	bon	7.83802	6.95923	Zygotene_Spermatocytes	1352	0.262132	NA
SN219_TCCACACGTTCCATGA	bon	7.75825	6.76057	Zygotene_Spermatocytes	1444	0.26215	NA
SN219_GACAGAGCAGGTCTCG	bon	7.30501	5.62643	Zygotene_Spermatocytes	2392	0.262292	NA
SN219_TGAGCCGCACACGCTG	bon	7.72224	6.6574	Zygotene_Spermatocytes	1222	0.26231	NA
SN219_GTTCATTGTTAAGAAC	bon	7.65455	6.48591	Zygotene_Spermatocytes	1457	0.262364	NA
SN219_CCTATTACAGTCAGCC	bon	7.69621	6.58711	Zygotene_Spermatocytes	1100	0.262417	NA
SN219_CTACATTGTGTGGTTT	bon	7.75002	6.71604	Zygotene_Spermatocytes	3566	0.262435	NA
SN224_AGGCCACTCTGGTGTA	bon	7.79351	6.78085	Zygotene_Spermatocytes	1101	0.262826	NA
SN224_CTGAAACAGACTACAA	bon	7.83105	6.8697	Zygotene_Spermatocytes	1407	0.262844	NA
SN219_GGGAATGGTTATCGGT	bon	7.56699	6.22032	Zygotene_Spermatocytes	1382	0.262861	NA
SN219_GACGGCTTCGAGAGCA	bon	7.54176	6.15574	Zygotene_Spermatocytes	858	0.262897	NA
SN224_ACGGGCTAGAGGACGG	bon	7.72821	6.60497	Zygotene_Spermatocytes	857	0.26295	NA
SN219_CGCCAAGTCCATTCTA	bon	7.7152	6.57201	Zygotene_Spermatocytes	1692	0.262986	NA
SN224_CACCACTAGTCTCAAC	bon	7.87065	6.94468	Zygotene_Spermatocytes	1474	0.263075	NA
SN219_CAAGATCTCGGCGGTT	bon	7.62948	6.3449	Zygotene_Spermatocytes	1523	0.263128	NA
SN219_AAACCTGTCTATGTGG	bon	7.40301	5.78888	Zygotene_Spermatocytes	1483	0.263181	NA
SN219_AAGCCGCTCGCTAGCG	bon	7.59185	6.22399	Zygotene_Spermatocytes	2536	0.263466	NA
SN224_CTCTAATAGCATCATC	bon	7.89826	6.94756	Zygotene_Spermatocytes	1205	0.263643	NA
SN224_GTGCTTCAGACGCTTT	bon	7.67121	6.39673	Zygotene_Spermatocytes	1590	0.263661	NA
SN219_AAGGCAGGTGTCCTCT	bon	7.73919	6.55878	Zygotene_Spermatocytes	1298	0.263697	NA
SN224_TCGTAGAGTCTAAAGA	bon	7.89495	6.91664	Zygotene_Spermatocytes	1097	0.263821	NA
SN219_TACAGTGCAGGGTACA	bon	7.74435	6.5294	Zygotene_Spermatocytes	1173	0.264106	NA
SN219_GAAATGACAGACGTAG	bon	7.64868	6.27676	Zygotene_Spermatocytes	1863	0.264319	NA
SN219_GGGAATGAGCGACGTA	bon	7.53876	5.97111	Zygotene_Spermatocytes	2583	0.26487	NA
SN219_CACCTTGAGGGAAACA	bon	7.80552	6.60166	Zygotene_Spermatocytes	1391	0.264906	NA
SN224_CGTAGGCAGCCAGGAT	bon	7.75804	6.48328	Zygotene_Spermatocytes	854	0.265012	NA
SN219_GGAATAAGTACCGAGA	bon	7.78746	6.53875	Zygotene_Spermatocytes	1392	0.265154	NA
SN219_CTCTAATAGGGTTTCT	bon	7.75737	6.46187	Zygotene_Spermatocytes	1833	0.265279	NA
SN219_CAGCAGCCACTAGTAC	bon	7.62301	6.13205	Zygotene_Spermatocytes	1441	0.265368	NA
SN224_ACGGGTCTCTGTCAAG	bon	7.91507	6.81911	Zygotene_Spermatocytes	949	0.265421	NA
SN224_GTAGTCAAGGGAGTAA	bon	7.88694	6.73319	Zygotene_Spermatocytes	931	0.265812	NA
SN219_CCTACACCAAGCTGGA	bon	7.6457	6.16436	Zygotene_Spermatocytes	1049	0.265919	NA
SN224_ACGAGGACACCAGCAC	bon	7.97344	6.92761	Zygotene_Spermatocytes	916	0.265972	NA
SN219_CAGCAGCAGGAGTAGA	bon	7.63948	6.14304	Zygotene_Spermatocytes	1528	0.266008	NA
SN219_GTCACGGAGGCATGGT	bon	7.89869	6.7358	Zygotene_Spermatocytes	740	0.266168	NA
SN224_GCAGTTAAGCCGATTT	bon	7.93038	6.79529	Zygotene_Spermatocytes	789	0.266381	NA
SN219_GAAATGACAGACAAAT	bon	7.59087	5.97449	Zygotene_Spermatocytes	1223	0.266897	NA
SN219_TCAACGAGTAGCTAAA	bon	7.85682	6.57915	Zygotene_Spermatocytes	1342	0.267039	NA
SN219_TGAGGGAAGCACACAG	bon	7.75846	6.33843	Zygotene_Spermatocytes	1003	0.267163	NA
SN219_ATCTGCCGTCGCTTCT	bon	7.95147	6.77927	Zygotene_Spermatocytes	1529	0.267217	NA
SN224_GACTACATCGCCTGTT	bon	8.00965	6.90108	Zygotene_Spermatocytes	1968	0.267394	NA
SN224_CCCAGTTAGCCACGCT	bon	8.02328	6.92019	Zygotene_Spermatocytes	756	0.267661	NA
SN219_AACTTTCCAATACGCT	bon	7.84564	6.5065	Zygotene_Spermatocytes	1517	0.267714	NA
SN219_ATTTCTGGTGAGGGAG	bon	7.53647	5.78779	Zygotene_Spermatocytes	1420	0.267839	NA
SN219_TACTCATTCCAAGCCG	bon	7.93956	6.71101	Zygotene_Spermatocytes	1276	0.267857	NA
SN224_TCAGCTCAGTGTGAAT	bon	7.61392	5.95968	Zygotene_Spermatocytes	1945	0.267928	NA
SN219_CCGGGATGTAGGCTGA	bon	7.82716	6.43853	Zygotene_Spermatocytes	1026	0.268088	NA
SN224_GCGCCAATCAACACGT	bon	7.8335	6.44601	Zygotene_Spermatocytes	1086	0.268194	NA
SN219_GGCAATTCACGGACAA	bon	7.55187	5.80243	Zygotene_Spermatocytes	1440	0.268212	NA
SN219_GGGCACTCACTCGACG	bon	7.75552	6.26632	Zygotene_Spermatocytes	1169	0.26823	NA
SN219_ATTTCTGGTTCCCGAG	bon	8.01238	6.85156	Zygotene_Spermatocytes	805	0.268265	NA
SN224_CATATGGTCACCTCGT	bon	7.83894	6.45521	Zygotene_Spermatocytes	2307	0.268283	NA
SN224_GCTTGAAGTAGCGCTC	bon	7.7232	6.16258	Zygotene_Spermatocytes	532	0.268568	NA
SN224_AACTCCCTCGAACTGT	bon	8.06645	6.94113	Zygotene_Spermatocytes	579	0.268585	NA
SN224_ATCCACCGTGCAACGA	bon	7.46099	5.56014	Zygotene_Spermatocytes	2256	0.26871	NA
SN219_GATGAAAAGGTCGGAT	bon	7.88534	6.51141	Zygotene_Spermatocytes	1472	0.26887	NA
SN224_CCATGTCCAGCGTAAG	bon	8.07129	6.92542	Zygotene_Spermatocytes	1220	0.268888	NA
SN219_GATCGCGCATTCTTAC	bon	7.74981	6.20128	Zygotene_Spermatocytes	2043	0.268959	NA
SN219_CTAGAGTAGGAGCGAG	bon	7.8098	6.29631	Zygotene_Spermatocytes	1179	0.269492	NA
SN219_TCGCGTTTCCACGTTC	bon	7.72747	6.11122	Zygotene_Spermatocytes	1147	0.269528	NA
SN219_AGGGAGTAGTCAAGGC	bon	8.05011	6.82424	Zygotene_Spermatocytes	1346	0.269634	NA
SN219_AAAGATGCACGGTAAG	bon	7.90084	6.48536	Zygotene_Spermatocytes	1396	0.269723	NA
SN219_CAGTCCTCAAGAAGAG	bon	7.51265	5.60192	Zygotene_Spermatocytes	1547	0.270079	NA
SN219_CCACGGATCAGAGACG	bon	7.61426	5.81772	Zygotene_Spermatocytes	2734	0.270292	NA
SN224_GGGACCTCACGTAAGG	bon	8.07561	6.84239	Zygotene_Spermatocytes	1033	0.270327	NA
SN219_CTAGAGTAGTTCCACA	bon	7.8279	6.28118	Zygotene_Spermatocytes	1233	0.270381	NA
SN219_CCTAAAGCAATCCGAT	bon	7.55673	5.67478	Zygotene_Spermatocytes	5445	0.270452	NA
SN219_GATGAAACAGACGCCT	bon	7.8172	6.22108	Zygotene_Spermatocytes	2044	0.270914	NA
SN219_ACATACGGTGCAGACA	bon	7.90869	6.41661	Zygotene_Spermatocytes	1308	0.271021	NA
SN219_AACTCTTGTTGTGGAG	bon	7.86298	6.30139	Zygotene_Spermatocytes	1386	0.27111	NA
SN219_GACGCGTCACGAGAGT	bon	7.69195	5.91533	Zygotene_Spermatocytes	2545	0.271198	NA
SN224_ATTACTCTCAGTGCAT	bon	8.14426	6.89189	Zygotene_Spermatocytes	742	0.271376	NA
SN224_TAGCCGGGTGTTCTTT	bon	8.14609	6.89625	Zygotene_Spermatocytes	1402	0.271412	NA
SN219_TTCTACACACTTCGAA	bon	8.15509	6.91144	Zygotene_Spermatocytes	1243	0.27143	NA
SN224_AGATTGCAGCTATGCT	bon	8.16823	6.93461	Zygotene_Spermatocytes	1680	0.271501	NA
SN219_TCTGAGAAGACTAGAT	bon	7.61909	5.73325	Zygotene_Spermatocytes	2963	0.271554	NA
SN224_CGAATGTCAGGACCCT	bon	7.86265	6.25546	Zygotene_Spermatocytes	1955	0.271696	NA
SN219_CTGCTGTGTCCCTACT	bon	8.1107	6.78463	Zygotene_Spermatocytes	1212	0.271803	NA
SN224_TTCTTAGGTAGTGAAT	bon	7.87722	6.27676	Zygotene_Spermatocytes	2101	0.271821	NA
SN219_CACATAGGTTCAGGCC	bon	7.84196	6.16885	Zygotene_Spermatocytes	1576	0.272158	NA
SN219_GTGGGTCTCATATCGG	bon	7.8177	6.10642	Zygotene_Spermatocytes	1297	0.272301	NA
SN219_GGGACCTTCACCCGAG	bon	7.91448	6.30797	Zygotene_Spermatocytes	1207	0.272425	NA
SN219_ACGAGGAAGATGTTAG	bon	7.75918	5.9704	Zygotene_Spermatocytes	1230	0.272496	NA
SN219_TCAGGATAGCGTGTCC	bon	7.93617	6.34128	Zygotene_Spermatocytes	1061	0.272656	NA
SN224_GCGCAGTCACTAGTAC	bon	8.15564	6.80513	Zygotene_Spermatocytes	1236	0.272745	NA
SN224_CGCTGGACAGGGTTAG	bon	8.16332	6.81982	Zygotene_Spermatocytes	1084	0.272763	NA
SN219_CCCTCCTAGCTAAACA	bon	7.72225	5.85983	Zygotene_Spermatocytes	1961	0.272923	NA
SN219_TGCGTGGGTTGGGACA	bon	7.93897	6.31293	Zygotene_Spermatocytes	932	0.273047	NA
SN224_AGGGATGTCGGTCCGA	bon	7.56343	5.50363	Zygotene_Spermatocytes	1239	0.273278	NA
SN224_TTTGTCATCGGAATCT	bon	7.78409	5.96602	Zygotene_Spermatocytes	1535	0.273367	NA
SN219_GACCTGGAGATCACGG	bon	7.63703	5.64409	Zygotene_Spermatocytes	6286	0.273527	NA
SN219_TATTACCCATATACGC	bon	7.91593	6.21702	Zygotene_Spermatocytes	1229	0.273741	NA
SN219_GCGGGTTGTACCAGTT	bon	7.78106	5.92686	Zygotene_Spermatocytes	1289	0.273829	NA
SN219_TAGTGGTAGAGTAATC	bon	7.67352	5.68468	Zygotene_Spermatocytes	2892	0.274061	NA
SN224_GGGAATGCATTTGCTT	bon	8.15305	6.69435	Zygotene_Spermatocytes	1563	0.274114	NA
SN219_GTGCGGTAGCCAGTTT	bon	8.16605	6.71449	Zygotene_Spermatocytes	1318	0.274167	NA
SN219_ATAACGCTCGATGAGG	bon	7.74131	5.81001	Zygotene_Spermatocytes	2566	0.274345	NA
SN219_CTACACCAGGTGACCA	bon	8.11051	6.58134	Zygotene_Spermatocytes	1101	0.27438	NA
SN219_AAACCTGGTAAGAGAG	bon	7.88734	6.09285	Zygotene_Spermatocytes	992	0.274558	NA
SN219_GCGCAACGTGACCAAG	bon	7.86012	6.02718	Zygotene_Spermatocytes	1168	0.2747	NA
SN224_CTGATAGGTAAATGAC	bon	8.14827	6.62049	Zygotene_Spermatocytes	1826	0.274807	NA
SN219_ACGGAGATCGTGGGAA	bon	7.86033	6.01491	Zygotene_Spermatocytes	1698	0.274843	NA
SN219_ACTGATGAGGATGTAT	bon	7.99593	6.29233	Zygotene_Spermatocytes	1445	0.274878	NA
SN224_AGAGCGACAACGCACC	bon	7.69157	5.64931	Zygotene_Spermatocytes	1369	0.275056	NA
SN224_GGCGACTTCCCTCTTT	bon	7.77617	5.82322	Zygotene_Spermatocytes	1720	0.275092	NA
SN224_AAGGAGCCACAGAGGT	bon	7.92384	6.12377	Zygotene_Spermatocytes	1679	0.275163	NA
SN224_GAAGCAGTCAATCTCT	bon	8.07556	6.43287	Zygotene_Spermatocytes	2382	0.275234	NA
SN219_AGGGTGAAGGACAGCT	bon	8.0076	6.28912	Zygotene_Spermatocytes	1336	0.275323	NA
SN219_ACAGCTAGTGCGATAG	bon	7.89691	6.05776	Zygotene_Spermatocytes	1409	0.275376	NA
SN219_ATTGGTGGTGACGGTA	bon	7.92456	6.11467	Zygotene_Spermatocytes	1494	0.275412	NA
SN219_TCTTTCCGTGCTCTTC	bon	7.75452	5.72464	Zygotene_Spermatocytes	2919	0.275749	NA
SN219_CGATCGGCATGTTCCC	bon	8.00073	6.21746	Zygotene_Spermatocytes	1765	0.275891	NA
SN219_TTAGGCACAGTGGGAT	bon	7.76566	5.72758	Zygotene_Spermatocytes	2049	0.275909	NA
SN224_GCCAAATCACCAACCG	bon	8.21413	6.62424	Zygotene_Spermatocytes	652	0.276176	NA
SN224_AGTGGGAGTCGGCACT	bon	8.15023	6.47699	Zygotene_Spermatocytes	1280	0.276371	NA
SN219_CTCATTAAGGTGTGGT	bon	8.18099	6.5387	Zygotene_Spermatocytes	1664	0.276389	NA
SN224_CAACTAGGTAACGCGA	bon	8.29123	6.75597	Zygotene_Spermatocytes	1835	0.276443	NA
SN224_CAGCAGCAGTACCGGA	bon	8.19955	6.56937	Zygotene_Spermatocytes	1663	0.276478	NA
SN219_GTCCTCAAGTGCCAGA	bon	8.19686	6.55974	Zygotene_Spermatocytes	1462	0.276567	NA
SN219_GCGCGATAGACACTAA	bon	7.57474	5.2894	Zygotene_Spermatocytes	2442	0.276691	NA
SN224_TTCTACAAGCTGCAAG	bon	8.35425	6.864	Zygotene_Spermatocytes	1607	0.276709	NA
SN219_TCAGCTCGTTCCGGCA	bon	7.95408	6.04873	Zygotene_Spermatocytes	1509	0.276745	NA
SN224_GACTGCGTCAACGGGA	bon	8.22522	6.59299	Zygotene_Spermatocytes	1310	0.27678	NA
SN219_TAGACCAGTAGGGTAC	bon	8.25832	6.64849	Zygotene_Spermatocytes	1615	0.276851	NA
SN219_CAGATCAGTGACAAAT	bon	8.06362	6.2464	Zygotene_Spermatocytes	2359	0.276994	NA
[truncated: 95,523 more rows]

## Sheet: Suppl. Table 4
Supplementary Table 4: Cell type marker genes for each species
Species	Ensembl_gene_id	Gene_name	Cell_type	adujsted P-value (two-sided Wilcoxon rank-sum test; Bonferroni corrected)
human	ENSG00000107317	_PTGDS_	Other_somatic	0
human	ENSG00000163453	_IGFBP7_	Other_somatic	0
human	ENSG00000011465	_DCN_	Other_somatic	0
human	ENSG00000125148	_MT2A_	Other_somatic	0
human	ENSG00000235904	_RBMS3-AS3_	Other_somatic	0
human	ENSG00000197766	_CFD_	Other_somatic	0
human	ENSG00000166710	_B2M_	Other_somatic	0
human	ENSG00000087086	_FTL_	Other_somatic	0
human	ENSG00000205542	_TMSB4X_	Other_somatic	0
human	ENSG00000245532	_NEAT1_	Other_somatic	0
human	ENSG00000197956	_S100A6_	Other_somatic	0
human	ENSG00000111341	_MGP_	Other_somatic	0
human	ENSG00000102265	_TIMP1_	Other_somatic	0
human	ENSG00000233929	_MT1XP1_	Other_somatic	0
human	ENSG00000026025	_VIM_	Other_somatic	0
human	ENSG00000162407	_PLPP3_	Other_somatic	0
human	ENSG00000251562	_MALAT1_	Other_somatic	0
human	ENSG00000162840	_MT2P1_	Other_somatic	0
human	ENSG00000136156	_ITM2B_	Other_somatic	0
human	ENSG00000117425	_PTCH2_	Other_somatic	0
human	ENSG00000271774	_RP4-678D15.1_	Other_somatic	0
human	ENSG00000130203	_APOE_	Other_somatic	0
human	ENSG00000142089	_IFITM3_	Other_somatic	0
human	ENSG00000132386	_SERPINF1_	Other_somatic	0
human	ENSG00000257259	_RP11-767I20.1_	Other_somatic	0
human	ENSG00000017427	_IGF1_	Other_somatic	0
human	ENSG00000164330	_EBF1_	Other_somatic	0
human	ENSG00000182463	_TSHZ2_	Other_somatic	0
human	ENSG00000162804	_SNED1_	Other_somatic	0
human	ENSG00000139329	_LUM_	Other_somatic	0
human	ENSG00000163359	_COL6A3_	Other_somatic	0
human	ENSG00000075624	_ACTB_	Other_somatic	0
human	ENSG00000204291	_COL15A1_	Other_somatic	0
human	ENSG00000164692	_COL1A2_	Other_somatic	0
human	ENSG00000159403	_C1R_	Other_somatic	0
human	ENSG00000142173	_COL6A2_	Other_somatic	0
human	ENSG00000168209	_DDIT4_	Other_somatic	0
human	ENSG00000115461	_IGFBP5_	Other_somatic	0
human	ENSG00000189058	_APOD_	Other_somatic	0
human	ENSG00000103196	_CRISPLD2_	Other_somatic	0
human	ENSG00000135404	_CD63_	Other_somatic	0
human	ENSG00000172260	_NEGR1_	Other_somatic	0
human	ENSG00000090006	_LTBP4_	Other_somatic	0
human	ENSG00000185070	_FLRT2_	Other_somatic	0
human	ENSG00000189129	_PLAC9_	Other_somatic	0
human	ENSG00000221869	_CEBPD_	Other_somatic	0
human	ENSG00000167996	_FTH1_	Other_somatic	0
human	ENSG00000059804	_SLC2A3_	Other_somatic	0
human	ENSG00000196569	_LAMA2_	Other_somatic	0
human	ENSG00000141753	_IGFBP4_	Other_somatic	0
human	ENSG00000128016	_ZFP36_	Other_somatic	0
human	ENSG00000185532	_PRKG1_	Other_somatic	0
human	ENSG00000165966	_PDZRN4_	Other_somatic	0
human	ENSG00000146648	_EGFR_	Other_somatic	0
human	ENSG00000122786	_CALD1_	Other_somatic	0
human	ENSG00000182326	_C1S_	Other_somatic	0
human	ENSG00000148180	_GSN_	Other_somatic	0
human	ENSG00000173068	_BNC2_	Other_somatic	0
human	ENSG00000258231	_RP11-362K2.2_	Other_somatic	0
human	ENSG00000141338	_ABCA8_	Other_somatic	0
human	ENSG00000144642	_RBMS3_	Other_somatic	0
human	ENSG00000106991	_ENG_	Other_somatic	0
human	ENSG00000198121	_LPAR1_	Other_somatic	0
human	ENSG00000108821	_COL1A1_	Other_somatic	0
human	ENSG00000265972	_TXNIP_	Other_somatic	0
human	ENSG00000185201	_IFITM2_	Other_somatic	0
human	ENSG00000152518	_ZFP36L2_	Other_somatic	0
human	ENSG00000166147	_FBN1_	Other_somatic	0
human	ENSG00000226608	_FTLP3_	Other_somatic	0
human	ENSG00000164920	_OSR2_	Other_somatic	0
human	ENSG00000153823	_PID1_	Other_somatic	0
human	ENSG00000250722	_SELENOP_	Other_somatic	0
human	ENSG00000147403	_RPL10_	Other_somatic	0
human	ENSG00000184254	_ALDH1A3_	Other_somatic	0
human	ENSG00000147862	_NFIB_	Other_somatic	0
human	ENSG00000232368	_FTLP2_	Other_somatic	0
human	ENSG00000176046	_NUPR1_	Other_somatic	0
human	ENSG00000185551	_NR2F2_	Other_somatic	0
human	ENSG00000185650	_ZFP36L1_	Other_somatic	0
human	ENSG00000116132	_PRRX1_	Other_somatic	0
human	ENSG00000115306	_SPTBN1_	Other_somatic	0
human	ENSG00000225521	_AC005237.4_	Other_somatic	0
human	ENSG00000178464	_RPL10P16_	Other_somatic	0
human	ENSG00000203506	_RBMS3-AS2_	Other_somatic	0
human	ENSG00000104332	_SFRP1_	Other_somatic	0
human	ENSG00000000971	_CFH_	Other_somatic	0
human	ENSG00000239268	_RP11-384F7.2_	Other_somatic	0
human	ENSG00000223749	_MIR503HG_	Other_somatic	0
human	ENSG00000164530	_PI16_	Other_somatic	0
human	ENSG00000142156	_COL6A1_	Other_somatic	0
human	ENSG00000145936	_KCNMB1_	Other_somatic	0
human	ENSG00000130303	_BST2_	Other_somatic	0
human	ENSG00000087245	_MMP2_	Other_somatic	0
human	ENSG00000196154	_S100A4_	Other_somatic	0
human	ENSG00000112562	_SMOC2_	Other_somatic	0
human	ENSG00000225746	_SNHG23_	Other_somatic	0
human	ENSG00000169908	_TM4SF1_	Other_somatic	0
human	ENSG00000143819	_EPHX1_	Other_somatic	0
human	ENSG00000084207	_GSTP1_	Other_somatic	0
human	ENSG00000160932	_LY6E_	Other_somatic	0
human	ENSG00000149131	_SERPING1_	Other_somatic	0
human	ENSG00000064205	_WISP2_	Other_somatic	0
human	ENSG00000099250	_NRP1_	Other_somatic	0
human	ENSG00000127954	_STEAP4_	Other_somatic	0
human	ENSG00000152583	_SPARCL1_	Other_somatic	0
human	ENSG00000118495	_PLAGL1_	Other_somatic	0
human	ENSG00000109099	_PMP22_	Other_somatic	0
human	ENSG00000108679	_LGALS3BP_	Other_somatic	0
human	ENSG00000169100	_SLC25A6_	Other_somatic	0
human	ENSG00000123384	_LRP1_	Other_somatic	0
human	ENSG00000138615	_CILP_	Other_somatic	0
human	ENSG00000148671	_ADIRF_	Other_somatic	0
human	ENSG00000113721	_PDGFRB_	Other_somatic	0
human	ENSG00000079308	_TNS1_	Other_somatic	0
human	ENSG00000163430	_FSTL1_	Other_somatic	0
human	ENSG00000162733	_DDR2_	Other_somatic	0
human	ENSG00000131981	_LGALS3_	Other_somatic	0
human	ENSG00000159335	_PTMS_	Other_somatic	0
human	ENSG00000158747	_NBL1_	Other_somatic	0
human	ENSG00000227795	_MTND4LP9_	Other_somatic	0
human	ENSG00000106624	_AEBP1_	Other_somatic	0
human	ENSG00000149257	_SERPINH1_	Other_somatic	0
human	ENSG00000177469	_PTRF_	Other_somatic	0
human	ENSG00000140092	_FBLN5_	Other_somatic	0
human	ENSG00000137575	_SDCBP_	Other_somatic	1.38422e-300
human	ENSG00000100906	_NFKBIA_	Other_somatic	3.42063e-300
human	ENSG00000204525	_HLA-C_	Other_somatic	3.08703e-298
human	ENSG00000035862	_TIMP2_	Other_somatic	5.52605e-298
human	ENSG00000100234	_TIMP3_	Other_somatic	2.20092e-296
human	ENSG00000015413	_DPEP1_	Other_somatic	2.1772e-294
human	ENSG00000230590	_FTX_	Other_somatic	1.17229e-288
human	ENSG00000153993	_SEMA3D_	Other_somatic	2.25381e-281
human	ENSG00000166794	_PPIB_	Other_somatic	2.40705e-280
human	ENSG00000117519	_CNN3_	Other_somatic	1.30278e-279
human	ENSG00000008517	_IL32_	Other_somatic	1.31307e-279
human	ENSG00000169554	_ZEB2_	Other_somatic	2.09075e-279
human	ENSG00000174705	_SH3PXD2B_	Other_somatic	1.784e-278
human	ENSG00000124212	_PTGIS_	Other_somatic	1.21918e-277
human	ENSG00000100097	_LGALS1_	Other_somatic	5.8318e-275
human	ENSG00000233913	_RPL10P9_	Other_somatic	1.41844e-273
human	ENSG00000003436	_TFPI_	Other_somatic	3.16165e-269
human	ENSG00000205362	_MT1A_	Other_somatic	4.96194e-269
human	ENSG00000034510	_TMSB10_	Other_somatic	8.1574e-269
human	ENSG00000063177	_RPL18_	Other_somatic	4.2792e-263
human	ENSG00000090376	_IRAK3_	Other_somatic	4.84497e-260
human	ENSG00000123562	_MORF4L2_	Other_somatic	5.54563e-260
human	ENSG00000215386	_MIR99AHG_	Other_somatic	9.8306e-257
human	ENSG00000154175	_ABI3BP_	Other_somatic	8.94611e-256
human	ENSG00000131873	_CHSY1_	Other_somatic	2.62065e-254
human	ENSG00000147465	_STAR_	Other_somatic	6.01059e-247
human	ENSG00000157110	_RBPMS_	Other_somatic	1.04689e-245
human	ENSG00000106211	_HSPB1_	Other_somatic	3.93102e-244
human	ENSG00000120129	_DUSP1_	Other_somatic	7.82828e-243
human	ENSG00000164292	_RHOBTB3_	Other_somatic	3.14755e-241
human	ENSG00000231721	_LINC-PINT_	Other_somatic	4.54604e-240
human	ENSG00000101439	_CST3_	Other_somatic	2.14258e-239
human	ENSG00000234745	_HLA-B_	Other_somatic	9.25323e-237
human	ENSG00000172216	_CEBPB_	Other_somatic	4.98187e-236
human	ENSG00000164161	_HHIP_	Other_somatic	8.52799e-233
human	ENSG00000142541	_RPL13A_	Other_somatic	1.72687e-232
human	ENSG00000069667	_RORA_	Other_somatic	2.00915e-230
human	ENSG00000140988	_RPS2_	Other_somatic	2.33809e-229
human	ENSG00000115641	_FHL2_	Other_somatic	9.73176e-229
human	ENSG00000171223	_JUNB_	Other_somatic	4.24655e-228
human	ENSG00000164111	_ANXA5_	Other_somatic	1.4703e-227
human	ENSG00000153250	_RBMS1_	Other_somatic	7.11208e-227
human	ENSG00000112769	_LAMA4_	Other_somatic	8.25598e-225
human	ENSG00000156508	_EEF1A1_	Other_somatic	1.01363e-224
human	ENSG00000117525	_F3_	Other_somatic	5.49693e-223
human	ENSG00000106483	_SFRP4_	Other_somatic	9.06966e-223
human	ENSG00000072110	_ACTN1_	Other_somatic	1.03942e-220
human	ENSG00000188313	_PLSCR1_	Other_somatic	1.10674e-217
human	ENSG00000101911	_PRPS2_	Other_somatic	2.73756e-215
human	ENSG00000109906	_ZBTB16_	Other_somatic	3.09595e-214
human	ENSG00000038427	_VCAN_	Other_somatic	6.7858e-214
human	ENSG00000050555	_LAMC3_	Other_somatic	1.67259e-211
human	ENSG00000154258	_ABCA9_	Other_somatic	3.60627e-210
human	ENSG00000137818	_RPLP1_	Other_somatic	2.81598e-209
human	ENSG00000163565	_IFI16_	Other_somatic	4.79807e-208
human	ENSG00000247809	_NR2F2-AS1_	Other_somatic	1.4875e-207
human	ENSG00000105372	_RPS19_	Other_somatic	2.4477e-206
human	ENSG00000002586	_CD99_	Other_somatic	3.22836e-206
human	ENSG00000105835	_NAMPT_	Other_somatic	4.46137e-206
human	ENSG00000218175	_AC016739.2_	Other_somatic	9.07558e-206
human	ENSG00000135919	_SERPINE2_	Other_somatic	3.62747e-205
human	ENSG00000162599	_NFIA_	Other_somatic	3.80202e-200
human	ENSG00000182718	_ANXA2_	Other_somatic	6.37615e-200
human	ENSG00000197321	_SVIL_	Other_somatic	8.05524e-200
human	ENSG00000242299	_RP11-234A1.1_	Other_somatic	6.92214e-196
human	ENSG00000104870	_FCGRT_	Other_somatic	3.92172e-195
human	ENSG00000122870	_BICC1_	Other_somatic	1.50227e-194
human	ENSG00000079102	_RUNX1T1_	Other_somatic	1.76119e-194
human	ENSG00000204628	_RACK1_	Other_somatic	2.2109e-193
human	ENSG00000075420	_FNDC3B_	Other_somatic	4.69097e-193
human	ENSG00000165949	_IFI27_	Other_somatic	7.09787e-192
human	ENSG00000185565	_LSAMP_	Other_somatic	7.95606e-191
human	ENSG00000109472	_CPE_	Other_somatic	6.25401e-190
human	ENSG00000077782	_FGFR1_	Other_somatic	1.87879e-188
human	ENSG00000177606	_JUN_	Other_somatic	3.87663e-186
human	ENSG00000116044	_NFE2L2_	Other_somatic	4.24968e-185
human	ENSG00000143198	_MGST3_	Other_somatic	7.41344e-183
human	ENSG00000167526	_RPL13_	Other_somatic	4.49286e-180
human	ENSG00000069702	_TGFBR3_	Other_somatic	2.23717e-179
human	ENSG00000255248	_MIR100HG_	Other_somatic	1.03685e-178
human	ENSG00000133142	_TCEAL4_	Other_somatic	2.41242e-178
human	ENSG00000236552	_RPL13AP5_	Other_somatic	2.64219e-178
human	ENSG00000107796	_ACTA2_	Other_somatic	3.25556e-178
human	ENSG00000198832	_SELENOM_	Other_somatic	3.46163e-178
human	ENSG00000144668	_ITGA9_	Other_somatic	5.13153e-178
human	ENSG00000145623	_OSMR_	Other_somatic	4.29168e-177
human	ENSG00000115738	_ID2_	Other_somatic	4.49342e-176
human	ENSG00000197746	_PSAP_	Other_somatic	5.19162e-176
human	ENSG00000183580	_FBXL7_	Other_somatic	1.96942e-175
human	ENSG00000164741	_DLC1_	Other_somatic	1.9533e-171
human	ENSG00000110651	_CD81_	Other_somatic	1.14294e-169
human	ENSG00000231500	_RPS18_	Other_somatic	2.10102e-169
human	ENSG00000115414	_FN1_	Other_somatic	1.08604e-168
human	ENSG00000198755	_RPL10A_	Other_somatic	8.53908e-168
human	ENSG00000232573	_RPL3P4_	Other_somatic	1.11529e-167
human	ENSG00000142937	_RPS8_	Other_somatic	3.63266e-163
human	ENSG00000187391	_MAGI2_	Other_somatic	1.20641e-161
human	ENSG00000083845	_RPS5_	Other_somatic	1.38279e-156
human	ENSG00000101335	_MYL9_	Other_somatic	1.99572e-156
human	ENSG00000160213	_CSTB_	Other_somatic	1.65621e-155
human	ENSG00000149925	_ALDOA_	Other_somatic	2.26177e-155
human	ENSG00000099860	_GADD45B_	Other_somatic	7.17006e-155
human	ENSG00000145012	_LPP_	Other_somatic	3.44711e-154
human	ENSG00000092841	_MYL6_	Other_somatic	1.7435e-149
human	ENSG00000154229	_PRKCA_	Other_somatic	4.42161e-149
human	ENSG00000215030	_RPL13P12_	Other_somatic	7.65594e-148
human	ENSG00000168542	_COL3A1_	Other_somatic	5.25055e-147
human	ENSG00000244754	_N4BP2L2_	Other_somatic	1.84969e-144
human	ENSG00000106333	_PCOLCE_	Other_somatic	1.45596e-143
human	ENSG00000166681	_BEX3_	Other_somatic	2.2773e-143
human	ENSG00000134333	_LDHA_	Other_somatic	2.89277e-143
human	ENSG00000134138	_MEIS2_	Other_somatic	6.39134e-143
human	ENSG00000185920	_PTCH1_	Other_somatic	1.10552e-141
human	ENSG00000130066	_SAT1_	Other_somatic	3.66393e-138
human	ENSG00000241684	_ADAMTS9-AS2_	Other_somatic	2.62458e-137
human	ENSG00000111640	_GAPDH_	Other_somatic	5.77183e-137
human	ENSG00000152601	_MBNL1_	Other_somatic	6.04739e-137
human	ENSG00000198034	_RPS4X_	Other_somatic	3.37244e-136
human	ENSG00000148154	_UGCG_	Other_somatic	2.93031e-132
human	ENSG00000196230	_TUBB_	Other_somatic	3.09159e-132
human	ENSG00000163520	_FBLN2_	Other_somatic	1.34748e-128
human	ENSG00000185222	_TCEAL9_	Other_somatic	1.65113e-128
human	ENSG00000089157	_RPLP0_	Other_somatic	3.8708e-127
human	ENSG00000100243	_CYB5R3_	Other_somatic	8.66838e-127
human	ENSG00000051108	_HERPUD1_	Other_somatic	1.07945e-125
human	ENSG00000163191	_S100A11_	Other_somatic	1.24285e-125
human	ENSG00000171105	_INSR_	Other_somatic	1.97477e-125
human	ENSG00000146278	_PNRC1_	Other_somatic	2.70917e-124
human	ENSG00000169744	_LDB2_	Other_somatic	4.16416e-123
human	ENSG00000226360	_RPL10AP6_	Other_somatic	1.03834e-121
human	ENSG00000150093	_ITGB1_	Other_somatic	1.36653e-121
human	ENSG00000164587	_RPS14_	Other_somatic	2.07596e-121
human	ENSG00000111669	_TPI1_	Other_somatic	5.85357e-121
human	ENSG00000214612	_RPS19P1_	Other_somatic	1.92958e-117
human	ENSG00000206503	_HLA-A_	Other_somatic	9.09793e-117
human	ENSG00000102144	_PGK1_	Other_somatic	3.49592e-116
human	ENSG00000197958	_RPL12_	Other_somatic	3.30761e-113
human	ENSG00000085224	_ATRX_	Other_somatic	3.43629e-113
human	ENSG00000233558	_RP3-486I3.4_	Other_somatic	3.75592e-113
human	ENSG00000229119	_CTB-63M22.1_	Other_somatic	1.6428e-112
human	ENSG00000145362	_ANK2_	Other_somatic	1.15296e-109
human	ENSG00000167658	_EEF2_	Other_somatic	1.25995e-109
human	ENSG00000171004	_HS6ST2_	Other_somatic	3.92474e-109
human	ENSG00000240376	_RP11-36C20.1_	Other_somatic	2.6736e-108
human	ENSG00000181804	_SLC9A9_	Other_somatic	5.59082e-108
human	ENSG00000099204	_ABLIM1_	Other_somatic	6.49708e-108
human	ENSG00000188641	_DPYD_	Other_somatic	8.24544e-108
human	ENSG00000074800	_ENO1_	Other_somatic	8.16517e-107
human	ENSG00000275443	_RP11-759A24.3_	Other_somatic	2.94963e-106
human	ENSG00000168610	_STAT3_	Other_somatic	1.22099e-104
human	ENSG00000182197	_EXT1_	Other_somatic	4.13859e-103
human	ENSG00000104765	_BNIP3L_	Other_somatic	9.28929e-102
human	ENSG00000259481	_RP11-39M21.1_	Other_somatic	6.08523e-101
human	ENSG00000148655	_C10orf11_	Other_somatic	1.63993e-99
human	ENSG00000161011	_SQSTM1_	Other_somatic	2.49543e-99
human	ENSG00000131171	_SH3BGRL_	Other_somatic	1.65768e-97
human	ENSG00000142192	_APP_	Other_somatic	2.59402e-97
human	ENSG00000109610	_SOD3_	Other_somatic	1.16227e-96
human	ENSG00000068697	_LAPTM4A_	Other_somatic	8.0103e-96
human	ENSG00000113140	_SPARC_	Other_somatic	2.60358e-94
human	ENSG00000149273	_RPS3_	Other_somatic	2.46846e-93
human	ENSG00000112096	_SOD2_	Other_somatic	4.62554e-93
human	ENSG00000049618	_ARID1B_	Other_somatic	7.22371e-93
human	ENSG00000185483	_ROR1_	Other_somatic	1.53732e-92
human	ENSG00000085063	_CD59_	Other_somatic	2.22663e-92
human	ENSG00000131711	_MAP1B_	Other_somatic	9.291e-92
human	ENSG00000227097	_RPS28P7_	Other_somatic	2.24941e-89
human	ENSG00000101608	_MYL12A_	Other_somatic	2.88535e-88
human	ENSG00000176728	_TTTY14_	Other_somatic	8.74853e-88
human	ENSG00000165092	_ALDH1A1_	Other_somatic	1.0518e-86
human	ENSG00000154822	_PLCL2_	Other_somatic	1.08333e-86
human	ENSG00000160789	_LMNA_	Other_somatic	2.34754e-86
human	ENSG00000181722	_ZBTB20_	Other_somatic	3.75553e-86
human	ENSG00000213315	_CTD-3035D6.1_	Other_somatic	9.26049e-86
human	ENSG00000104635	_SLC39A14_	Other_somatic	2.4201e-85
human	ENSG00000134352	_IL6ST_	Other_somatic	1.34877e-84
human	ENSG00000184349	_EFNA5_	Other_somatic	1.4191e-84
human	ENSG00000117450	_PRDX1_	Other_somatic	1.62324e-84
human	ENSG00000107863	_ARHGAP21_	Other_somatic	1.6756e-84
human	ENSG00000133083	_DCLK1_	Other_somatic	2.83815e-84
human	ENSG00000115268	_RPS15_	Other_somatic	5.90156e-83
human	ENSG00000250116	_RP11-417F21.1_	Other_somatic	6.15379e-83
human	ENSG00000124942	_AHNAK_	Other_somatic	6.71005e-83
human	ENSG00000104447	_TRPS1_	Other_somatic	7.20358e-83
human	ENSG00000168028	_RPSA_	Other_somatic	1.61227e-82
human	ENSG00000122884	_P4HA1_	Other_somatic	3.10568e-82
human	ENSG00000182132	_KCNIP1_	Other_somatic	3.36505e-81
human	ENSG00000125676	_THOC2_	Other_somatic	3.92847e-80
human	ENSG00000109475	_RPL34_	Other_somatic	5.03744e-80
human	ENSG00000249859	_PVT1_	Other_somatic	3.87012e-79
human	ENSG00000132424	_PNISR_	Other_somatic	4.49579e-79
human	ENSG00000197442	_MAP3K5_	Other_somatic	3.60614e-77
human	ENSG00000150593	_PDCD4_	Other_somatic	1.35242e-76
human	ENSG00000182168	_UNC5C_	Other_somatic	2.06275e-74
human	ENSG00000038382	_TRIO_	Other_somatic	4.14554e-73
human	ENSG00000067798	_NAV3_	Other_somatic	1.46898e-72
human	ENSG00000096060	_FKBP5_	Other_somatic	5.79841e-71
human	ENSG00000100316	_RPL3_	Other_somatic	1.4719e-70
human	ENSG00000233762	_AC007969.5_	Other_somatic	2.61193e-70
human	ENSG00000255302	_EID1_	Other_somatic	2.45574e-69
human	ENSG00000170889	_RPS9_	Other_somatic	2.63106e-69
human	ENSG00000242071	_RPL7AP6_	Other_somatic	4.06602e-69
human	ENSG00000105193	_RPS16_	Other_somatic	1.16826e-68
human	ENSG00000120594	_PLXDC2_	Other_somatic	3.23377e-68
human	ENSG00000161016	_RPL8_	Other_somatic	4.07713e-68
human	ENSG00000228205	_RP11-778D9.4_	Other_somatic	6.83304e-68
human	ENSG00000179218	_CALR_	Other_somatic	9.304e-67
human	ENSG00000197747	_S100A10_	Other_somatic	2.25479e-66
human	ENSG00000142676	_RPL11_	Other_somatic	6.81435e-66
human	ENSG00000188158	_NHS_	Other_somatic	6.91491e-66
human	ENSG00000130255	_RPL36_	Other_somatic	7.65011e-66
human	ENSG00000135862	_LAMC1_	Other_somatic	8.69728e-66
human	ENSG00000157827	_FMNL2_	Other_somatic	7.88397e-65
human	ENSG00000182774	_RPS17_	Other_somatic	1.0849e-64
human	ENSG00000233927	_RPS28_	Other_somatic	1.4347e-64
human	ENSG00000198242	_RPL23A_	Other_somatic	2.18006e-64
human	ENSG00000141504	_SAT2_	Other_somatic	4.73069e-64
human	ENSG00000103489	_XYLT1_	Other_somatic	2.75877e-63
human	ENSG00000071205	_ARHGAP10_	Other_somatic	3.58759e-63
human	ENSG00000148303	_RPL7A_	Other_somatic	3.89281e-62
human	ENSG00000162244	_RPL29_	Other_somatic	6.94883e-62
human	ENSG00000150347	_ARID5B_	Other_somatic	7.71653e-62
human	ENSG00000171310	_CHST11_	Other_somatic	1.16578e-60
human	ENSG00000108848	_LUC7L3_	Other_somatic	1.55757e-60
human	ENSG00000138814	_PPP3CA_	Other_somatic	1.69965e-60
human	ENSG00000232346	_SC22CB-1E7.1_	Other_somatic	5.76298e-60
human	ENSG00000175130	_MARCKSL1_	Other_somatic	1.30371e-59
human	ENSG00000138674	_SEC31A_	Other_somatic	1.0851e-58
human	ENSG00000101871	_MID1_	Other_somatic	1.10261e-56
human	ENSG00000089220	_PEBP1_	Other_somatic	2.0445e-56
human	ENSG00000138279	_ANXA7_	Other_somatic	2.49433e-56
human	ENSG00000117592	_PRDX6_	Other_somatic	3.02088e-56
human	ENSG00000185630	_PBX1_	Other_somatic	4.37576e-56
human	ENSG00000152217	_SETBP1_	Other_somatic	4.65406e-56
human	ENSG00000261064	_RP11-1000B6.3_	Other_somatic	6.62854e-55
human	ENSG00000233559	_AC016831.7_	Other_somatic	3.49775e-54
human	ENSG00000100201	_DDX17_	Other_somatic	6.58802e-54
human	ENSG00000008952	_SEC62_	Other_somatic	1.35711e-53
human	ENSG00000129824	_RPS4Y1_	Other_somatic	1.5615e-53
human	ENSG00000235552	_RPL6P27_	Other_somatic	2.75261e-53
human	ENSG00000163697	_APBB2_	Other_somatic	3.39468e-53
human	ENSG00000128585	_MKLN1_	Other_somatic	5.02931e-53
human	ENSG00000169946	_ZFPM2_	Other_somatic	9.69676e-53
human	ENSG00000108107	_RPL28_	Other_somatic	1.35942e-52
human	ENSG00000237214	_RP11-12M9.3_	Other_somatic	1.46982e-51
human	ENSG00000096384	_HSP90AB1_	Other_somatic	5.47255e-51
human	ENSG00000113732	_ATP6V0E1_	Other_somatic	1.29369e-50
human	ENSG00000241741	_RPL7AP30_	Other_somatic	2.61225e-50
human	ENSG00000152795	_HNRNPDL_	Other_somatic	1.2445e-49
human	ENSG00000184009	_ACTG1_	Other_somatic	1.21149e-47
human	ENSG00000136238	_RAC1_	Other_somatic	6.61172e-47
human	ENSG00000159140	_SON_	Other_somatic	3.21586e-46
human	ENSG00000183878	_UTY_	Other_somatic	5.79277e-46
human	ENSG00000196628	_TCF4_	Other_somatic	4.64276e-45
human	ENSG00000174748	_RPL15_	Other_somatic	7.57987e-44
human	ENSG00000105373	_GLTSCR2_	Other_somatic	1.05344e-43
human	ENSG00000166598	_HSP90B1_	Other_somatic	3.11132e-43
human	ENSG00000135821	_GLUL_	Other_somatic	5.37796e-43
human	ENSG00000118680	_MYL12B_	Other_somatic	6.8448e-42
human	ENSG00000184903	_IMMP2L_	Other_somatic	1.03198e-41
human	ENSG00000273138	_GS1-293C5.1_	Other_somatic	2.32283e-41
human	ENSG00000150995	_ITPR1_	Other_somatic	3.85216e-41
human	ENSG00000048740	_CELF2_	Other_somatic	4.29711e-41
human	ENSG00000240509	_RPL34P18_	Other_somatic	7.373e-41
human	ENSG00000196141	_SPATS2L_	Other_somatic	1.57782e-40
human	ENSG00000173812	_EIF1_	Other_somatic	1.95427e-40
human	ENSG00000104375	_STK3_	Other_somatic	2.96326e-40
human	ENSG00000147526	_TACC1_	Other_somatic	1.09793e-39
human	ENSG00000111962	_UST_	Other_somatic	1.16066e-39
human	ENSG00000148498	_PARD3_	Other_somatic	1.76655e-39
human	ENSG00000145730	_PAM_	Other_somatic	6.97316e-38
human	ENSG00000134419	_RPS15A_	Other_somatic	9.87425e-38
human	ENSG00000177200	_CHD9_	Other_somatic	1.5612e-37
human	ENSG00000005483	_KMT2E_	Other_somatic	3.27977e-37
human	ENSG00000108654	_DDX5_	Other_somatic	6.40926e-37
human	ENSG00000185053	_SGCZ_	Other_somatic	1.67214e-36
human	ENSG00000178980	_SELENOW_	Other_somatic	2.03465e-36
human	ENSG00000108298	_RPL19_	Other_somatic	2.71138e-36
human	ENSG00000187514	_PTMA_	Other_somatic	5.61869e-36
human	ENSG00000144724	_PTPRG_	Other_somatic	1.11415e-35
human	ENSG00000184384	_MAML2_	Other_somatic	1.71806e-35
human	ENSG00000129003	_VPS13C_	Other_somatic	8.17758e-35
human	ENSG00000189108	_IL1RAPL2_	Other_somatic	9.51449e-35
human	ENSG00000023191	_RNH1_	Other_somatic	1.10686e-34
human	ENSG00000172493	_AFF1_	Other_somatic	6.54354e-34
human	ENSG00000167004	_PDIA3_	Other_somatic	1.33754e-33
human	ENSG00000085733	_CTTN_	Other_somatic	4.15803e-33
human	ENSG00000067113	_PLPP1_	Other_somatic	7.70466e-33
human	ENSG00000129422	_MTUS1_	Other_somatic	7.71046e-33
human	ENSG00000204592	_HLA-E_	Other_somatic	9.53409e-33
human	ENSG00000143774	_GUK1_	Other_somatic	1.03346e-32
human	ENSG00000196262	_PPIA_	Other_somatic	2.32546e-32
human	ENSG00000225470	_JPX_	Other_somatic	2.20007e-31
human	ENSG00000218426	_RP11-475C16.1_	Other_somatic	2.2602e-31
human	ENSG00000168300	_PCMTD1_	Other_somatic	3.36479e-31
human	ENSG00000116117	_PARD3B_	Other_somatic	8.83125e-31
human	ENSG00000033800	_PIAS1_	Other_somatic	8.88031e-31
human	ENSG00000168137	_SETD5_	Other_somatic	1.1515e-30
human	ENSG00000139083	_ETV6_	Other_somatic	1.67931e-30
human	ENSG00000141449	_GREB1L_	Other_somatic	1.93003e-30
human	ENSG00000108518	_PFN1_	Other_somatic	3.31839e-30
human	ENSG00000156976	_EIF4A2_	Other_somatic	4.63564e-30
human	ENSG00000067225	_PKM_	Other_somatic	7.57111e-30
human	ENSG00000089009	_RPL6_	Other_somatic	1.58745e-29
human	ENSG00000138326	_RPS24_	Other_somatic	2.24773e-29
human	ENSG00000018408	_WWTR1_	Other_somatic	9.29092e-29
human	ENSG00000136942	_RPL35_	Other_somatic	1.54767e-28
human	ENSG00000140264	_SERF2_	Other_somatic	2.30446e-28
human	ENSG00000119655	_NPC2_	Other_somatic	8.54209e-28
human	ENSG00000044574	_HSPA5_	Other_somatic	1.24041e-27
human	ENSG00000118418	_HMGN3_	Other_somatic	1.41632e-27
human	ENSG00000086062	_B4GALT1_	Other_somatic	2.24157e-27
human	ENSG00000188846	_RPL14_	Other_somatic	3.42433e-27
human	ENSG00000150991	_UBC_	Other_somatic	1.10293e-25
human	ENSG00000067560	_RHOA_	Other_somatic	1.3073e-25
human	ENSG00000131507	_NDFIP1_	Other_somatic	4.016e-25
human	ENSG00000177565	_TBL1XR1_	Other_somatic	4.27981e-25
human	ENSG00000080503	_SMARCA2_	Other_somatic	5.30261e-24
human	ENSG00000145741	_BTF3_	Other_somatic	9.90405e-24
human	ENSG00000145349	_CAMK2D_	Other_somatic	1.38134e-23
human	ENSG00000144713	_RPL32_	Other_somatic	1.85137e-23
human	ENSG00000133812	_SBF2_	Other_somatic	3.80821e-23
human	ENSG00000234741	_GAS5_	Other_somatic	4.66302e-23
human	ENSG00000101236	_RNF24_	Other_somatic	8.30857e-22
human	ENSG00000069275	_NUCKS1_	Other_somatic	1.54098e-21
human	ENSG00000109920	_FNBP4_	Other_somatic	2.24099e-21
human	ENSG00000112419	_PHACTR2_	Other_somatic	2.60702e-21
human	ENSG00000068305	_MEF2A_	Other_somatic	3.17118e-21
human	ENSG00000166441	_RPL27A_	Other_somatic	4.52926e-21
human	ENSG00000138069	_RAB1A_	Other_somatic	5.35114e-21
human	ENSG00000260032	_NORAD_	Other_somatic	7.16791e-21
human	ENSG00000125844	_RRBP1_	Other_somatic	1.13438e-20
human	ENSG00000118181	_RPS25_	Other_somatic	1.89125e-20
human	ENSG00000181195	_PENK_	Other_somatic	2.32415e-20
human	ENSG00000244192	_RP11-114H7.1_	Other_somatic	2.99252e-20
human	ENSG00000090905	_TNRC6A_	Other_somatic	3.70624e-20
human	ENSG00000257923	_CUX1_	Other_somatic	4.97737e-20
human	ENSG00000145687	_SSBP2_	Other_somatic	6.32465e-20
human	ENSG00000113312	_TTC1_	Other_somatic	8.31974e-20
human	ENSG00000142534	_RPS11_	Other_somatic	8.42268e-20
human	ENSG00000137710	_RDX_	Other_somatic	6.04893e-19
human	ENSG00000230629	_RPS23P8_	Other_somatic	1.98581e-18
human	ENSG00000133112	_TPT1_	Other_somatic	2.02002e-18
human	ENSG00000177600	_RPLP2_	Other_somatic	4.47149e-18
human	ENSG00000135390	_ATP5G2_	Other_somatic	7.90575e-18
human	ENSG00000135535	_CD164_	Other_somatic	9.74217e-18
human	ENSG00000131469	_RPL27_	Other_somatic	1.02618e-17
human	ENSG00000143947	_RPS27A_	Other_somatic	1.0827e-17
human	ENSG00000153814	_JAZF1_	Other_somatic	1.24666e-17
human	ENSG00000186468	_RPS23_	Other_somatic	3.28169e-17
human	ENSG00000137154	_RPS6_	Other_somatic	6.1678e-17
human	ENSG00000138640	_FAM13A_	Other_somatic	1.19372e-16
human	ENSG00000189403	_HMGB1_	Other_somatic	1.33711e-16
human	ENSG00000143761	_ARF1_	Other_somatic	1.70474e-16
human	ENSG00000134851	_TMEM165_	Other_somatic	4.14783e-16
human	ENSG00000218208	_RPS27AP11_	Other_somatic	1.23378e-15
human	ENSG00000137693	_YAP1_	Other_somatic	1.88839e-15
human	ENSG00000122545	_SEPT7_	Other_somatic	2.57474e-15
human	ENSG00000104529	_EEF1D_	Other_somatic	2.75032e-15
human	ENSG00000039560	_RAI14_	Other_somatic	3.39233e-15
human	ENSG00000147202	_DIAPH2_	Other_somatic	5.48691e-15
human	ENSG00000054282	_SDCCAG8_	Other_somatic	5.5347e-15
human	ENSG00000018189	_RUFY3_	Other_somatic	1.12304e-14
human	ENSG00000131051	_RBM39_	Other_somatic	1.78416e-14
human	ENSG00000132485	_ZRANB2_	Other_somatic	3.67977e-14
human	ENSG00000109046	_WSB1_	Other_somatic	7.09529e-14
human	ENSG00000156052	_GNAQ_	Other_somatic	9.13302e-14
human	ENSG00000105404	_RABAC1_	Other_somatic	1.14891e-13
human	ENSG00000128512	_DOCK4_	Other_somatic	1.15259e-13
human	ENSG00000180211	_RP1-278E11.3_	Other_somatic	2.04473e-13
human	ENSG00000150760	_DOCK1_	Other_somatic	2.28999e-13
human	ENSG00000153944	_MSI2_	Other_somatic	2.63993e-13
human	ENSG00000125691	_RPL23_	Other_somatic	3.13091e-13
human	ENSG00000178031	_ADAMTSL1_	Other_somatic	5.02606e-13
human	ENSG00000099622	_CIRBP_	Other_somatic	1.63352e-12
human	ENSG00000111605	_CPSF6_	Other_somatic	1.7593e-12
human	ENSG00000110700	_RPS13_	Other_somatic	1.8348e-12
human	ENSG00000132466	_ANKRD17_	Other_somatic	2.34247e-12
human	ENSG00000091436	_AC013461.1_	Other_somatic	4.26767e-12
human	ENSG00000114391	_RPL24_	Other_somatic	4.47702e-12
human	ENSG00000115524	_SF3B1_	Other_somatic	4.96235e-12
human	ENSG00000071082	_RPL31_	Other_somatic	1.28269e-11
human	ENSG00000182899	_RPL35A_	Other_somatic	1.37615e-11
human	ENSG00000061987	_MON2_	Other_somatic	1.67267e-11
human	ENSG00000164096	_C4orf3_	Other_somatic	1.81056e-11
human	ENSG00000185088	_RPS27L_	Other_somatic	2.62568e-11
human	ENSG00000115504	_EHBP1_	Other_somatic	4.16474e-11
human	ENSG00000123066	_MED13L_	Other_somatic	5.77872e-11
human	ENSG00000165119	_HNRNPK_	Other_somatic	5.91199e-11
human	ENSG00000162687	_KCNT2_	Other_somatic	5.95287e-11
human	ENSG00000170348	_TMED10_	Other_somatic	7.7066e-11
human	ENSG00000075785	_RAB7A_	Other_somatic	1.00506e-10
human	ENSG00000148737	_TCF7L2_	Other_somatic	1.21891e-10
human	ENSG00000154144	_TBRG1_	Other_somatic	1.44639e-10
human	ENSG00000148700	_ADD3_	Other_somatic	1.62363e-10
human	ENSG00000168036	_CTNNB1_	Other_somatic	1.70744e-10
human	ENSG00000101558	_VAPA_	Other_somatic	2.40748e-10
human	ENSG00000151491	_EPS8_	Other_somatic	3.74972e-10
human	ENSG00000140718	_FTO_	Other_somatic	3.84693e-10
human	ENSG00000188994	_ZNF292_	Other_somatic	8.96482e-10
human	ENSG00000100592	_DAAM1_	Other_somatic	1.45987e-09
human	ENSG00000141905	_NFIC_	Other_somatic	1.49993e-09
human	ENSG00000113580	_NR3C1_	Other_somatic	1.59562e-09
human	ENSG00000101182	_PSMA7_	Other_somatic	2.17939e-09
human	ENSG00000116194	_ANGPTL1_	Other_somatic	2.60266e-09
human	ENSG00000125868	_DSTN_	Other_somatic	2.69666e-09
human	ENSG00000123416	_TUBA1B_	Other_somatic	3.84415e-09
human	ENSG00000021645	_NRXN3_	Other_somatic	7.2775e-09
human	ENSG00000127914	_AKAP9_	Other_somatic	1.5263e-08
human	ENSG00000120254	_MTHFD1L_	Other_somatic	1.71183e-08
human	ENSG00000140262	_TCF12_	Other_somatic	2.54206e-08
human	ENSG00000107249	_GLIS3_	Other_somatic	3.20907e-08
human	ENSG00000235297	_FAUP1_	Other_somatic	4.88204e-08
human	ENSG00000118689	_FOXO3_	Other_somatic	1.20088e-07
human	ENSG00000099139	_PCSK5_	Other_somatic	1.30787e-07
human	ENSG00000144560	_VGLL4_	Other_somatic	1.61673e-07
human	ENSG00000104852	_SNRNP70_	Other_somatic	1.72839e-07
human	ENSG00000115310	_RTN4_	Other_somatic	3.01896e-07
human	ENSG00000055609	_KMT2C_	Other_somatic	3.42986e-07
human	ENSG00000146677	_AC004453.8_	Other_somatic	4.69484e-07
human	ENSG00000198947	_DMD_	Other_somatic	5.12788e-07
human	ENSG00000242814	_RP11-436H11.1_	Other_somatic	6.4817e-07
human	ENSG00000198408	_MGEA5_	Other_somatic	7.17857e-07
human	ENSG00000054118	_THRAP3_	Other_somatic	1.22217e-06
human	ENSG00000224631	_RPS27AP16_	Other_somatic	2.59053e-06
human	ENSG00000076043	_REXO2_	Other_somatic	5.13618e-06
human	ENSG00000196531	_NACA_	Other_somatic	6.8335e-06
human	ENSG00000100632	_ERH_	Other_somatic	7.65191e-06
human	ENSG00000257337	_RP11-983P16.4_	Other_somatic	1.48496e-05
human	ENSG00000183291	_SELENOF_	Other_somatic	1.71235e-05
human	ENSG00000113558	_SKP1_	Other_somatic	2.07791e-05
human	ENSG00000279897	_BIRC6-AS2_	Other_somatic	2.25318e-05
human	ENSG00000187109	_NAP1L1_	Other_somatic	2.62351e-05
human	ENSG00000116209	_TMEM59_	Other_somatic	2.67244e-05
human	ENSG00000151914	_DST_	Other_somatic	2.8802e-05
human	ENSG00000171862	_PTEN_	Other_somatic	3.08798e-05
human	ENSG00000112249	_ASCC3_	Other_somatic	5.60067e-05
human	ENSG00000168214	_RBPJ_	Other_somatic	5.93901e-05
human	ENSG00000100320	_RBFOX2_	Other_somatic	6.11647e-05
human	ENSG00000163728	_TTC14_	Other_somatic	7.09459e-05
human	ENSG00000118816	_CCNI_	Other_somatic	7.3922e-05
human	ENSG00000112306	_RPS12_	Other_somatic	7.66522e-05
human	ENSG00000183722	_LHFP_	Other_somatic	7.94336e-05
human	ENSG00000009413	_REV3L_	Other_somatic	8.02034e-05
human	ENSG00000122566	_HNRNPA2B1_	Other_somatic	8.35367e-05
human	ENSG00000153317	_ASAP1_	Other_somatic	0.000178825
human	ENSG00000134644	_PUM1_	Other_somatic	0.000205554
human	ENSG00000092199	_HNRNPC_	Other_somatic	0.00020666
human	ENSG00000228474	_OST4_	Other_somatic	0.000302783
human	ENSG00000134825	_TMEM258_	Other_somatic	0.000464824
human	ENSG00000077549	_CAPZB_	Other_somatic	0.000657578
human	ENSG00000144426	_NBEAL1_	Other_somatic	0.000729676
human	ENSG00000225484	_NUTM2B-AS1_	Other_somatic	0.000759796
human	ENSG00000025796	_SEC63_	Other_somatic	0.000950598
human	ENSG00000112531	_QKI_	Other_somatic	0.0010695
human	ENSG00000013297	_CLDN11_	Other_somatic	0.00196131
human	ENSG00000073921	_PICALM_	Other_somatic	0.00323753
human	ENSG00000149806	_FAU_	Other_somatic	0.00333026
human	ENSG00000127022	_CANX_	Other_somatic	0.00432484
human	ENSG00000107223	_EDF1_	Other_somatic	0.00466285
human	ENSG00000145592	_RPL37_	Other_somatic	0.00547767
human	ENSG00000198382	_UVRAG_	Other_somatic	0.00694866
human	ENSG00000185305	_ARL15_	Other_somatic	0.00782834
human	ENSG00000135365	_PHF21A_	Other_somatic	0.0097925
human	ENSG00000163625	_WDFY3_	Other_somatic	0.0123957
human	ENSG00000024048	_UBR2_	Other_somatic	0.0187655
human	ENSG00000182670	_TTC3_	Other_somatic	0.0393707
human	ENSG00000049323	_LTBP1_	Other_somatic	0.0424532
human	ENSG00000120549	_KIAA1217_	Other_somatic	0.0491017
human	ENSG00000210082	_MT-RNR2_	Sertoli	0
human	ENSG00000198938	_MT-CO3_	Sertoli	0
human	ENSG00000198727	_MT-CYB_	Sertoli	0
human	ENSG00000198888	_MT-ND1_	Sertoli	0
human	ENSG00000198886	_MT-ND4_	Sertoli	0
human	ENSG00000198804	_MT-CO1_	Sertoli	0
human	ENSG00000211459	_MT-RNR1_	Sertoli	0
human	ENSG00000198763	_MT-ND2_	Sertoli	0
human	ENSG00000178568	_ERBB4_	Sertoli	0
human	ENSG00000166917	_MIR202HG_	Sertoli	0
human	ENSG00000179399	_GPC5_	Sertoli	0
human	ENSG00000198712	_MT-CO2_	Sertoli	0
human	ENSG00000198840	_MT-ND3_	Sertoli	0
human	ENSG00000198899	_MT-ATP6_	Sertoli	0
human	ENSG00000120885	_CLU_	Sertoli	0
human	ENSG00000054654	_SYNE2_	Sertoli	0
human	ENSG00000079691	_CARMIL1_	Sertoli	0
human	ENSG00000267374	_RP11-244M2.1_	Sertoli	0
human	ENSG00000182985	_CADM1_	Sertoli	0
human	ENSG00000131018	_SYNE1_	Sertoli	0
human	ENSG00000169432	_SCN9A_	Sertoli	0
human	ENSG00000013297	_CLDN11_	Sertoli	0
human	ENSG00000118137	_APOA1_	Sertoli	0
human	ENSG00000189186	_DCAF8L2_	Sertoli	0
human	ENSG00000185305	_ARL15_	Sertoli	0
human	ENSG00000131711	_MAP1B_	Sertoli	0
human	ENSG00000180483	_DEFB119_	Sertoli	0
human	ENSG00000068615	_REEP1_	Sertoli	0
human	ENSG00000204677	_FAM153C_	Sertoli	0
human	ENSG00000214827	_MTCP1_	Sertoli	0
human	ENSG00000120594	_PLXDC2_	Sertoli	0
human	ENSG00000235244	_DANT2_	Sertoli	0
human	ENSG00000245532	_NEAT1_	Sertoli	0
human	ENSG00000197993	_KEL_	Sertoli	0
human	ENSG00000113140	_SPARC_	Sertoli	0
human	ENSG00000123104	_ITPR2_	Sertoli	0
human	ENSG00000154310	_TNIK_	Sertoli	0
human	ENSG00000034510	_TMSB10_	Sertoli	0
human	ENSG00000165185	_KIAA1958_	Sertoli	0
human	ENSG00000147202	_DIAPH2_	Sertoli	0
human	ENSG00000237356	_AL163953.3_	Sertoli	0
human	ENSG00000164300	_SERINC5_	Sertoli	0
human	ENSG00000198786	_MT-ND5_	Sertoli	0
human	ENSG00000105655	_ISYNA1_	Sertoli	0
human	ENSG00000259628	_RP11-467H10.2_	Sertoli	0
human	ENSG00000179222	_MAGED1_	Sertoli	0
human	ENSG00000248527	_MTATP6P1_	Sertoli	0
human	ENSG00000154654	_NCAM2_	Sertoli	0
human	ENSG00000131016	_AKAP12_	Sertoli	0
human	ENSG00000181722	_ZBTB20_	Sertoli	0
human	ENSG00000184828	_ZBTB7C_	Sertoli	0
human	ENSG00000129538	_RNASE1_	Sertoli	0
human	ENSG00000130226	_DPP6_	Sertoli	0
human	ENSG00000125354	_SEPT6_	Sertoli	0
human	ENSG00000114439	_BBX_	Sertoli	0
human	ENSG00000196632	_WNK3_	Sertoli	0
human	ENSG00000171310	_CHST11_	Sertoli	0
human	ENSG00000145349	_CAMK2D_	Sertoli	0
human	ENSG00000065154	_OAT_	Sertoli	0
human	ENSG00000130066	_SAT1_	Sertoli	0
human	ENSG00000196353	_CPNE4_	Sertoli	0
human	ENSG00000164292	_RHOBTB3_	Sertoli	0
human	ENSG00000198846	_TOX_	Sertoli	0
human	ENSG00000101333	_PLCB4_	Sertoli	0
human	ENSG00000180424	_DEFB123_	Sertoli	0
human	ENSG00000147378	_FATE1_	Sertoli	0
human	ENSG00000018189	_RUFY3_	Sertoli	0
human	ENSG00000184305	_CCSER1_	Sertoli	0
human	ENSG00000205213	_LGR4_	Sertoli	0
human	ENSG00000103257	_SLC7A5_	Sertoli	0
human	ENSG00000152377	_SPOCK1_	Sertoli	0
human	ENSG00000073803	_MAP3K13_	Sertoli	0
human	ENSG00000170579	_DLGAP1_	Sertoli	0
human	ENSG00000122145	_TBX22_	Sertoli	0
human	ENSG00000127603	_MACF1_	Sertoli	0
human	ENSG00000122574	_WIPF3_	Sertoli	0
human	ENSG00000184937	_WT1_	Sertoli	0
human	ENSG00000145819	_ARHGAP26_	Sertoli	0
human	ENSG00000184384	_MAML2_	Sertoli	0
human	ENSG00000182389	_CACNB4_	Sertoli	0
human	ENSG00000112531	_QKI_	Sertoli	0
human	ENSG00000171864	_PRND_	Sertoli	0
human	ENSG00000083067	_TRPM3_	Sertoli	0
human	ENSG00000183878	_UTY_	Sertoli	0
human	ENSG00000178538	_CA8_	Sertoli	0
human	ENSG00000105669	_COPE_	Sertoli	0
human	ENSG00000203727	_SAMD5_	Sertoli	0
human	ENSG00000110841	_PPFIBP1_	Sertoli	0
human	ENSG00000166669	_ATF7IP2_	Sertoli	0
human	ENSG00000170558	_CDH2_	Sertoli	0
human	ENSG00000104067	_TJP1_	Sertoli	0
human	ENSG00000140396	_NCOA2_	Sertoli	0
human	ENSG00000120549	_KIAA1217_	Sertoli	0
human	ENSG00000184304	_PRKD1_	Sertoli	0
human	ENSG00000141504	_SAT2_	Sertoli	0
human	ENSG00000168280	_KIF5C_	Sertoli	0
human	ENSG00000102387	_TAF7L_	Sertoli	0
human	ENSG00000157064	_NMNAT2_	Sertoli	0
human	ENSG00000189283	_FHIT_	Sertoli	0
human	ENSG00000101439	_CST3_	Sertoli	0
human	ENSG00000196586	_MYO6_	Sertoli	0
human	ENSG00000147180	_ZNF711_	Sertoli	0
human	ENSG00000135108	_FBXO21_	Sertoli	0
human	ENSG00000136574	_GATA4_	Sertoli	0
human	ENSG00000250423	_KIAA1210_	Sertoli	0
human	ENSG00000068366	_ACSL4_	Sertoli	0
human	ENSG00000057019	_DCBLD2_	Sertoli	0
human	ENSG00000082397	_EPB41L3_	Sertoli	0
human	ENSG00000065833	_ME1_	Sertoli	0
human	ENSG00000273138	_GS1-293C5.1_	Sertoli	0
human	ENSG00000166501	_PRKCB_	Sertoli	0
human	ENSG00000188158	_NHS_	Sertoli	0
human	ENSG00000066032	_CTNNA2_	Sertoli	0
human	ENSG00000102038	_SMARCA1_	Sertoli	0
human	ENSG00000283674	_RP11-419I17.1_	Sertoli	0
human	ENSG00000165704	_HPRT1_	Sertoli	0
human	ENSG00000165092	_ALDH1A1_	Sertoli	0
human	ENSG00000177570	_SAMD12_	Sertoli	0
human	ENSG00000154930	_ACSS1_	Sertoli	0
human	ENSG00000132842	_AP3B1_	Sertoli	0
human	ENSG00000064999	_ANKS1A_	Sertoli	0
human	ENSG00000141338	_ABCA8_	Sertoli	0
human	ENSG00000159733	_ZFYVE28_	Sertoli	0
human	ENSG00000182230	_FAM153B_	Sertoli	0
human	ENSG00000138640	_FAM13A_	Sertoli	0
human	ENSG00000212907	_MT-ND4L_	Sertoli	0
human	ENSG00000170921	_TANC2_	Sertoli	0
human	ENSG00000124145	_SDC4_	Sertoli	0
human	ENSG00000131149	_GSE1_	Sertoli	0
human	ENSG00000197746	_PSAP_	Sertoli	0
human	ENSG00000197157	_SND1_	Sertoli	0
human	ENSG00000116106	_EPHA4_	Sertoli	0
human	ENSG00000278931	_bP-2189O9.2_	Sertoli	0
human	ENSG00000153944	_MSI2_	Sertoli	0
human	ENSG00000162599	_NFIA_	Sertoli	0
human	ENSG00000204442	_FAM155A_	Sertoli	0
human	ENSG00000170542	_SERPINB9_	Sertoli	0
human	ENSG00000125398	_SOX9_	Sertoli	0
human	ENSG00000134775	_FHOD3_	Sertoli	0
human	ENSG00000163520	_FBLN2_	Sertoli	0
human	ENSG00000075624	_ACTB_	Sertoli	0
human	ENSG00000147206	_NXF3_	Sertoli	0
human	ENSG00000232053	_AC009784.3_	Sertoli	0
human	ENSG00000108848	_LUC7L3_	Sertoli	0
human	ENSG00000231721	_LINC-PINT_	Sertoli	0
human	ENSG00000120162	_MOB3B_	Sertoli	0
human	ENSG00000185222	_TCEAL9_	Sertoli	0
human	ENSG00000172403	_SYNPO2_	Sertoli	0
human	ENSG00000198265	_HELZ_	Sertoli	0
human	ENSG00000168461	_RAB31_	Sertoli	0
human	ENSG00000101977	_MCF2_	Sertoli	0
human	ENSG00000118473	_SGIP1_	Sertoli	0
human	ENSG00000249797	_CTD-3179P9.1_	Sertoli	0
human	ENSG00000091317	_CMTM6_	Sertoli	0
human	ENSG00000197321	_SVIL_	Sertoli	0
human	ENSG00000165507	_C10orf10_	Sertoli	0
human	ENSG00000101040	_ZMYND8_	Sertoli	0
human	ENSG00000176728	_TTTY14_	Sertoli	0
human	ENSG00000035403	_VCL_	Sertoli	0
human	ENSG00000183087	_GAS6_	Sertoli	0
human	ENSG00000105983	_LMBR1_	Sertoli	0
human	ENSG00000147526	_TACC1_	Sertoli	0
human	ENSG00000080503	_SMARCA2_	Sertoli	0
human	ENSG00000077264	_PAK3_	Sertoli	0
human	ENSG00000148143	_ZNF462_	Sertoli	0
human	ENSG00000177853	_ZNF518A_	Sertoli	0
human	ENSG00000047365	_ARAP2_	Sertoli	0
human	ENSG00000166681	_BEX3_	Sertoli	0
human	ENSG00000158470	_B4GALT5_	Sertoli	0
human	ENSG00000155189	_AGPAT5_	Sertoli	0
human	ENSG00000134042	_MRO_	Sertoli	0
human	ENSG00000163618	_CADPS_	Sertoli	0
human	ENSG00000163947	_ARHGEF3_	Sertoli	0
human	ENSG00000068650	_ATP11A_	Sertoli	0
human	ENSG00000227681	_RP11-307P5.1_	Sertoli	0
human	ENSG00000154997	_SEPT14_	Sertoli	0
human	ENSG00000152127	_MGAT5_	Sertoli	0
human	ENSG00000165757	_KIAA1462_	Sertoli	0
human	ENSG00000133169	_BEX1_	Sertoli	0
human	ENSG00000153956	_CACNA2D1_	Sertoli	0
human	ENSG00000134769	_DTNA_	Sertoli	0
human	ENSG00000139132	_FGD4_	Sertoli	0
human	ENSG00000124788	_ATXN1_	Sertoli	0
human	ENSG00000118418	_HMGN3_	Sertoli	0
human	ENSG00000174485	_DENND4A_	Sertoli	0
human	ENSG00000151532	_VTI1A_	Sertoli	0
human	ENSG00000111962	_UST_	Sertoli	0
human	ENSG00000103034	_NDRG4_	Sertoli	0
human	ENSG00000163694	_RBM47_	Sertoli	0
human	ENSG00000143674	_RP5-862P8.2_	Sertoli	0
human	ENSG00000144357	_UBR3_	Sertoli	0
human	ENSG00000123989	_CHPF_	Sertoli	0
human	ENSG00000138448	_ITGAV_	Sertoli	0
human	ENSG00000175130	_MARCKSL1_	Sertoli	0
human	ENSG00000086062	_B4GALT1_	Sertoli	0
human	ENSG00000183032	_SLC25A21_	Sertoli	0
human	ENSG00000183783	_KCTD8_	Sertoli	0
human	ENSG00000099139	_PCSK5_	Sertoli	0
human	ENSG00000114268	_PFKFB4_	Sertoli	0
human	ENSG00000058668	_ATP2B4_	Sertoli	0
human	ENSG00000227036	_LINC00511_	Sertoli	0
human	ENSG00000156110	_ADK_	Sertoli	0
human	ENSG00000165288	_BRWD3_	Sertoli	0
human	ENSG00000170873	_MTSS1_	Sertoli	0
human	ENSG00000144455	_SUMF1_	Sertoli	0
human	ENSG00000154655	_L3MBTL4_	Sertoli	0
human	ENSG00000166575	_TMEM135_	Sertoli	0
human	ENSG00000131507	_NDFIP1_	Sertoli	0
human	ENSG00000110328	_GALNT18_	Sertoli	0
human	ENSG00000124772	_CPNE5_	Sertoli	0
human	ENSG00000080608	_PUM3_	Sertoli	0
human	ENSG00000164329	_PAPD4_	Sertoli	0
human	ENSG00000101680	_LAMA1_	Sertoli	0
human	ENSG00000134250	_NOTCH2_	Sertoli	0
human	ENSG00000167191	_GPRC5B_	Sertoli	0
human	ENSG00000185818	_NAT8L_	Sertoli	0
human	ENSG00000242265	_PEG10_	Sertoli	0
human	ENSG00000136237	_RAPGEF5_	Sertoli	0
human	ENSG00000156052	_GNAQ_	Sertoli	0
human	ENSG00000253893	_FAM85B_	Sertoli	0
human	ENSG00000135597	_REPS1_	Sertoli	0
human	ENSG00000071794	_HLTF_	Sertoli	0
human	ENSG00000130948	_HSD17B3_	Sertoli	0
human	ENSG00000230590	_FTX_	Sertoli	0
human	ENSG00000144645	_OSBPL10_	Sertoli	0
human	ENSG00000128849	_CGNL1_	Sertoli	0
human	ENSG00000144724	_PTPRG_	Sertoli	0
human	ENSG00000013619	_MAMLD1_	Sertoli	0
human	ENSG00000113504	_SLC12A7_	Sertoli	0
human	ENSG00000145390	_USP53_	Sertoli	0
human	ENSG00000157502	_MUM1L1_	Sertoli	0
human	ENSG00000119314	_PTBP3_	Sertoli	0
human	ENSG00000107372	_ZFAND5_	Sertoli	0
human	ENSG00000119906	_SLF2_	Sertoli	0
human	ENSG00000171476	_HOPX_	Sertoli	0
human	ENSG00000145555	_MYO10_	Sertoli	0
human	ENSG00000154127	_UBASH3B_	Sertoli	0
human	ENSG00000119950	_MXI1_	Sertoli	0
human	ENSG00000196368	_NUDT11_	Sertoli	0
human	ENSG00000114374	_USP9Y_	Sertoli	0
human	ENSG00000187239	_FNBP1_	Sertoli	0
human	ENSG00000166086	_JAM3_	Sertoli	0
human	ENSG00000204406	_MBD5_	Sertoli	0
human	ENSG00000144406	_UNC80_	Sertoli	0
human	ENSG00000198157	_HMGN5_	Sertoli	0
human	ENSG00000150347	_ARID5B_	Sertoli	0
human	ENSG00000153814	_JAZF1_	Sertoli	0
human	ENSG00000115594	_IL1R1_	Sertoli	0
human	ENSG00000249859	_PVT1_	Sertoli	0
human	ENSG00000154639	_CXADR_	Sertoli	0
human	ENSG00000143153	_ATP1B1_	Sertoli	0
human	ENSG00000114120	_SLC25A36_	Sertoli	0
human	ENSG00000047634	_SCML1_	Sertoli	0
human	ENSG00000067225	_PKM_	Sertoli	0
human	ENSG00000107551	_RASSF4_	Sertoli	0
human	ENSG00000140931	_CMTM3_	Sertoli	0
human	ENSG00000109472	_CPE_	Sertoli	0
human	ENSG00000092445	_TYRO3_	Sertoli	0
human	ENSG00000002586	_CD99_	Sertoli	0
human	ENSG00000147459	_DOCK5_	Sertoli	0
human	ENSG00000183960	_KCNH8_	Sertoli	0
human	ENSG00000067992	_PDK3_	Sertoli	0
human	ENSG00000152104	_PTPN14_	Sertoli	0
human	ENSG00000183831	_ANKRD45_	Sertoli	0
human	ENSG00000130821	_SLC6A8_	Sertoli	0
human	ENSG00000196705	_ZNF431_	Sertoli	0
human	ENSG00000116260	_QSOX1_	Sertoli	0
human	ENSG00000150687	_PRSS23_	Sertoli	0
human	ENSG00000108405	_P2RX1_	Sertoli	0
human	ENSG00000142192	_APP_	Sertoli	0
human	ENSG00000171766	_GATM_	Sertoli	0
human	ENSG00000038382	_TRIO_	Sertoli	0
human	ENSG00000101868	_POLA1_	Sertoli	0
human	ENSG00000164692	_COL1A2_	Sertoli	0
human	ENSG00000198732	_SMOC1_	Sertoli	0
human	ENSG00000136044	_APPL2_	Sertoli	0
human	ENSG00000094975	_SUCO_	Sertoli	0
human	ENSG00000147050	_KDM6A_	Sertoli	0
human	ENSG00000009950	_MLXIPL_	Sertoli	0
human	ENSG00000182287	_AP1S2_	Sertoli	0
human	ENSG00000117528	_ABCD3_	Sertoli	0
human	ENSG00000070404	_FSTL3_	Sertoli	0
human	ENSG00000125931	_CITED1_	Sertoli	0
human	ENSG00000176046	_NUPR1_	Sertoli	0
human	ENSG00000187091	_PLCD1_	Sertoli	0
human	ENSG00000133121	_STARD13_	Sertoli	0
human	ENSG00000157625	_TAB3_	Sertoli	0
human	ENSG00000117592	_PRDX6_	Sertoli	0
human	ENSG00000096060	_FKBP5_	Sertoli	0
human	ENSG00000255679	_JRKL-AS1_	Sertoli	0
human	ENSG00000205485	_AC004980.7_	Sertoli	0
human	ENSG00000146433	_TMEM181_	Sertoli	0
human	ENSG00000138814	_PPP3CA_	Sertoli	0
human	ENSG00000152601	_MBNL1_	Sertoli	0
human	ENSG00000102996	_MMP15_	Sertoli	0
human	ENSG00000154721	_JAM2_	Sertoli	0
human	ENSG00000233355	_CHRM3-AS2_	Sertoli	0
human	ENSG00000197442	_MAP3K5_	Sertoli	0
human	ENSG00000075420	_FNDC3B_	Sertoli	0
human	ENSG00000125505	_MBOAT7_	Sertoli	0
human	ENSG00000133816	_MICAL2_	Sertoli	0
human	ENSG00000187017	_ESPN_	Sertoli	0
human	ENSG00000278384	_AL354822.1_	Sertoli	0
human	ENSG00000226950	_DANCR_	Sertoli	0
human	ENSG00000249740	_OSMR-AS1_	Sertoli	0
human	ENSG00000139737	_SLAIN1_	Sertoli	0
human	ENSG00000270154	_RP11-419I17.2_	Sertoli	0
human	ENSG00000146376	_ARHGAP18_	Sertoli	0
human	ENSG00000085871	_MGST2_	Sertoli	0
human	ENSG00000255580	_AP000462.2_	Sertoli	0
human	ENSG00000163399	_ATP1A1_	Sertoli	0
human	ENSG00000168610	_STAT3_	Sertoli	0
human	ENSG00000204065	_TCEAL5_	Sertoli	0
human	ENSG00000165359	_INTS6L_	Sertoli	0
human	ENSG00000102054	_RBBP7_	Sertoli	0
human	ENSG00000232160	_RAP2C-AS1_	Sertoli	0
human	ENSG00000060982	_BCAT1_	Sertoli	0
human	ENSG00000142634	_EFHD2_	Sertoli	0
human	ENSG00000099331	_MYO9B_	Sertoli	0
human	ENSG00000005108	_THSD7A_	Sertoli	0
human	ENSG00000028203	_VEZT_	Sertoli	0
human	ENSG00000114315	_HES1_	Sertoli	0
human	ENSG00000225470	_JPX_	Sertoli	0
human	ENSG00000168906	_MAT2A_	Sertoli	0
human	ENSG00000171223	_JUNB_	Sertoli	0
human	ENSG00000005249	_PRKAR2B_	Sertoli	0
human	ENSG00000147130	_ZMYM3_	Sertoli	0
human	ENSG00000007047	_MARK4_	Sertoli	0
human	ENSG00000167601	_AXL_	Sertoli	0
human	ENSG00000084733	_RAB10_	Sertoli	0
human	ENSG00000130396	_AFDN_	Sertoli	0
human	ENSG00000102409	_BEX4_	Sertoli	0
human	ENSG00000114698	_PLSCR4_	Sertoli	0
human	ENSG00000197122	_SRC_	Sertoli	0
human	ENSG00000143195	_ILDR2_	Sertoli	0
human	ENSG00000163625	_WDFY3_	Sertoli	0
human	ENSG00000171100	_MTM1_	Sertoli	0
human	ENSG00000100644	_HIF1A_	Sertoli	0
human	ENSG00000099194	_SCD_	Sertoli	0
human	ENSG00000163558	_PRKCI_	Sertoli	0
human	ENSG00000107742	_SPOCK2_	Sertoli	0
human	ENSG00000170571	_EMB_	Sertoli	0
human	ENSG00000101276	_SLC52A3_	Sertoli	0
human	ENSG00000124496	_TRERF1_	Sertoli	0
human	ENSG00000163110	_PDLIM5_	Sertoli	0
human	ENSG00000157193	_LRP8_	Sertoli	0
human	ENSG00000138095	_LRPPRC_	Sertoli	0
human	ENSG00000143954	_REG3G_	Sertoli	0
human	ENSG00000104341	_LAPTM4B_	Sertoli	0
human	ENSG00000123999	_INHA_	Sertoli	0
human	ENSG00000250305	_KIAA1456_	Sertoli	0
human	ENSG00000164327	_RICTOR_	Sertoli	0
human	ENSG00000169122	_FAM110B_	Sertoli	0
human	ENSG00000063660	_GPC1_	Sertoli	0
human	ENSG00000110651	_CD81_	Sertoli	0
human	ENSG00000038219	_BOD1L1_	Sertoli	0
human	ENSG00000140479	_PCSK6_	Sertoli	0
human	ENSG00000120254	_MTHFD1L_	Sertoli	0
human	ENSG00000255302	_EID1_	Sertoli	0
human	ENSG00000089682	_RBM41_	Sertoli	0
human	ENSG00000175164	_ABO_	Sertoli	0
human	ENSG00000139514	_SLC7A1_	Sertoli	0
human	ENSG00000119326	_CTNNAL1_	Sertoli	0
human	ENSG00000088305	_DNMT3B_	Sertoli	0
human	ENSG00000156504	_FAM122B_	Sertoli	0
human	ENSG00000189136	_UBE2Q2P1_	Sertoli	0
human	ENSG00000157303	_SUSD3_	Sertoli	0
human	ENSG00000054793	_ATP9A_	Sertoli	0
human	ENSG00000118762	_PKD2_	Sertoli	0
human	ENSG00000172379	_ARNT2_	Sertoli	0
human	ENSG00000160321	_ZNF208_	Sertoli	0
human	ENSG00000167641	_PPP1R14A_	Sertoli	0
human	ENSG00000102572	_STK24_	Sertoli	0
human	ENSG00000085733	_CTTN_	Sertoli	0
human	ENSG00000130985	_UBA1_	Sertoli	0
human	ENSG00000118985	_ELL2_	Sertoli	0
human	ENSG00000101901	_ALG13_	Sertoli	0
human	ENSG00000231079	_AC105402.4_	Sertoli	0
human	ENSG00000136720	_HS6ST1_	Sertoli	0
human	ENSG00000138413	_IDH1_	Sertoli	0
human	ENSG00000165181	_C9orf84_	Sertoli	0
human	ENSG00000168575	_SLC20A2_	Sertoli	0
human	ENSG00000139793	_MBNL2_	Sertoli	0
human	ENSG00000103888	_CEMIP_	Sertoli	0
human	ENSG00000198561	_CTNND1_	Sertoli	0
human	ENSG00000138434	_SSFA2_	Sertoli	0
human	ENSG00000182132	_KCNIP1_	Sertoli	0
human	ENSG00000146386	_ABRACL_	Sertoli	0
human	ENSG00000204025	_TRPC5OS_	Sertoli	0
human	ENSG00000261064	_RP11-1000B6.3_	Sertoli	0
human	ENSG00000114650	_SCAP_	Sertoli	0
human	ENSG00000104635	_SLC39A14_	Sertoli	0
human	ENSG00000168389	_MFSD2A_	Sertoli	0
human	ENSG00000136960	_ENPP2_	Sertoli	0
human	ENSG00000127990	_SGCE_	Sertoli	0
human	ENSG00000100243	_CYB5R3_	Sertoli	0
human	ENSG00000072786	_STK10_	Sertoli	0
human	ENSG00000131171	_SH3BGRL_	Sertoli	0
human	ENSG00000116044	_NFE2L2_	Sertoli	0
human	ENSG00000142875	_PRKACB_	Sertoli	0
human	ENSG00000169554	_ZEB2_	Sertoli	0
human	ENSG00000134046	_MBD2_	Sertoli	0
human	ENSG00000070601	_FRMPD1_	Sertoli	0
human	ENSG00000162433	_AK4_	Sertoli	0
human	ENSG00000173114	_LRRN3_	Sertoli	0
human	ENSG00000023445	_BIRC3_	Sertoli	0
human	ENSG00000184205	_TSPYL2_	Sertoli	0
human	ENSG00000133138	_TBC1D8B_	Sertoli	0
human	ENSG00000168263	_KCNV2_	Sertoli	0
human	ENSG00000110080	_ST3GAL4_	Sertoli	0
human	ENSG00000055118	_KCNH2_	Sertoli	0
human	ENSG00000152315	_KCNK13_	Sertoli	0
human	ENSG00000155363	_MOV10_	Sertoli	0
human	ENSG00000165029	_ABCA1_	Sertoli	0
human	ENSG00000168852	_TPTE2P5_	Sertoli	0
human	ENSG00000075618	_FSCN1_	Sertoli	0
human	ENSG00000235169	_SMIM1_	Sertoli	0
human	ENSG00000150938	_CRIM1_	Sertoli	0
human	ENSG00000166448	_TMEM130_	Sertoli	0
human	ENSG00000104964	_AES_	Sertoli	0
human	ENSG00000152952	_PLOD2_	Sertoli	0
human	ENSG00000127481	_UBR4_	Sertoli	0
human	ENSG00000188313	_PLSCR1_	Sertoli	0
human	ENSG00000182606	_TRAK1_	Sertoli	0
human	ENSG00000235387	_LINC00961_	Sertoli	0
human	ENSG00000108389	_MTMR4_	Sertoli	0
human	ENSG00000133131	_MORC4_	Sertoli	0
human	ENSG00000172296	_SPTLC3_	Sertoli	0
human	ENSG00000196440	_ARMCX4_	Sertoli	0
human	ENSG00000131748	_STARD3_	Sertoli	0
human	ENSG00000175602	_CCDC85B_	Sertoli	0
human	ENSG00000085377	_PREP_	Sertoli	0
human	ENSG00000184500	_PROS1_	Sertoli	0
human	ENSG00000116016	_EPAS1_	Sertoli	0
human	ENSG00000123562	_MORF4L2_	Sertoli	0
human	ENSG00000230649	_AC024084.1_	Sertoli	0
human	ENSG00000197930	_ERO1A_	Sertoli	0
human	ENSG00000230185	_C9orf147_	Sertoli	0
human	ENSG00000118058	_KMT2A_	Sertoli	0
human	ENSG00000100604	_CHGA_	Sertoli	0
human	ENSG00000113328	_CCNG1_	Sertoli	0
human	ENSG00000102271	_KLHL4_	Sertoli	0
human	ENSG00000164106	_SCRG1_	Sertoli	0
human	ENSG00000110911	_SLC11A2_	Sertoli	0
human	ENSG00000092068	_SLC7A8_	Sertoli	0
human	ENSG00000225889	_AC074289.1_	Sertoli	0
human	ENSG00000003989	_SLC7A2_	Sertoli	0
human	ENSG00000179083	_FAM133A_	Sertoli	0
human	ENSG00000243978	_RGAG1_	Sertoli	0
human	ENSG00000104419	_NDRG1_	Sertoli	0
human	ENSG00000089351	_GRAMD1A_	Sertoli	0
human	ENSG00000141959	_PFKL_	Sertoli	0
human	ENSG00000221869	_CEBPD_	Sertoli	0
human	ENSG00000167106	_FAM102A_	Sertoli	0
human	ENSG00000144909	_OSBPL11_	Sertoli	0
human	ENSG00000152413	_HOMER1_	Sertoli	0
human	ENSG00000132386	_SERPINF1_	Sertoli	0
human	ENSG00000133134	_BEX2_	Sertoli	0
human	ENSG00000166123	_GPT2_	Sertoli	0
human	ENSG00000170899	_GSTA4_	Sertoli	0
human	ENSG00000159840	_ZYX_	Sertoli	0
human	ENSG00000259495	_RP11-210M15.2_	Sertoli	0
human	ENSG00000142186	_SCYL1_	Sertoli	0
human	ENSG00000063601	_MTMR1_	Sertoli	0
human	ENSG00000205482	_SPDYE18_	Sertoli	0
human	ENSG00000231925	_TAPBP_	Sertoli	0
human	ENSG00000175928	_LRRN1_	Sertoli	0
human	ENSG00000205002	_AARD_	Sertoli	0
human	ENSG00000104613	_INTS10_	Sertoli	0
human	ENSG00000275023	_MLLT6_	Sertoli	0
human	ENSG00000184905	_TCEAL2_	Sertoli	0
human	ENSG00000180964	_TCEAL8_	Sertoli	0
human	ENSG00000013364	_MVP_	Sertoli	0
human	ENSG00000271447	_MMP28_	Sertoli	0
human	ENSG00000243701	_DUBR_	Sertoli	0
human	ENSG00000101335	_MYL9_	Sertoli	0
human	ENSG00000099860	_GADD45B_	Sertoli	0
human	ENSG00000101911	_PRPS2_	Sertoli	0
human	ENSG00000198677	_TTC37_	Sertoli	0
human	ENSG00000105854	_PON2_	Sertoli	0
human	ENSG00000143198	_MGST3_	Sertoli	0
human	ENSG00000264000	_RP11-286N3.2_	Sertoli	0
human	ENSG00000188419	_CHM_	Sertoli	0
human	ENSG00000178695	_KCTD12_	Sertoli	0
human	ENSG00000072310	_SREBF1_	Sertoli	0
human	ENSG00000153208	_MERTK_	Sertoli	0
human	ENSG00000149507	_OOSP2_	Sertoli	0
human	ENSG00000166347	_CYB5A_	Sertoli	0
human	ENSG00000077238	_IL4R_	Sertoli	0
human	ENSG00000172201	_ID4_	Sertoli	0
human	ENSG00000115525	_ST3GAL5_	Sertoli	0
human	ENSG00000128016	_ZFP36_	Sertoli	0
human	ENSG00000122729	_ACO1_	Sertoli	0
human	ENSG00000175155	_YPEL2_	Sertoli	0
human	ENSG00000064995	_TAF11_	Sertoli	0
human	ENSG00000070614	_NDST1_	Sertoli	0
human	ENSG00000105855	_ITGB8_	Sertoli	0
human	ENSG00000052802	_MSMO1_	Sertoli	0
human	ENSG00000132819	_RBM38_	Sertoli	0
human	ENSG00000146122	_DAAM2_	Sertoli	0
human	ENSG00000121060	_TRIM25_	Sertoli	0
human	ENSG00000105939	_ZC3HAV1_	Sertoli	0
human	ENSG00000278932	_bP-21264C1.2_	Sertoli	0
human	ENSG00000101842	_VSIG1_	Sertoli	0
human	ENSG00000134107	_BHLHE40_	Sertoli	0
human	ENSG00000161513	_FDXR_	Sertoli	0
human	ENSG00000122863	_CHST3_	Sertoli	0
human	ENSG00000159348	_CYB5R1_	Sertoli	0
human	ENSG00000124762	_CDKN1A_	Sertoli	0
human	ENSG00000146151	_HMGCLL1_	Sertoli	0
human	ENSG00000108691	_CCL2_	Sertoli	0
human	ENSG00000102225	_CDK16_	Sertoli	0
human	ENSG00000171621	_SPSB1_	Sertoli	0
human	ENSG00000187601	_MAGEH1_	Sertoli	0
human	ENSG00000186834	_HEXIM1_	Sertoli	0
human	ENSG00000065485	_PDIA5_	Sertoli	0
human	ENSG00000117525	_F3_	Sertoli	0
human	ENSG00000167614	_TTYH1_	Sertoli	0
human	ENSG00000170775	_GPR37_	Sertoli	0
human	ENSG00000116574	_RHOU_	Sertoli	0
human	ENSG00000160211	_G6PD_	Sertoli	0
human	ENSG00000184785	_SMIM10_	Sertoli	0
human	ENSG00000005893	_LAMP2_	Sertoli	0
human	ENSG00000169083	_AR_	Sertoli	0
human	ENSG00000273748	_AL592183.1_	Sertoli	0
human	ENSG00000087448	_KLHL42_	Sertoli	0
human	ENSG00000166925	_TSC22D4_	Sertoli	0
human	ENSG00000180573	_HIST1H2AC_	Sertoli	0
human	ENSG00000119686	_FLVCR2_	Sertoli	0
human	ENSG00000163565	_IFI16_	Sertoli	0
human	ENSG00000179403	_VWA1_	Sertoli	0
human	ENSG00000035681	_NSMAF_	Sertoli	0
human	ENSG00000123575	_FAM199X_	Sertoli	0
human	ENSG00000158710	_TAGLN2_	Sertoli	0
human	ENSG00000130005	_GAMT_	Sertoli	0
human	ENSG00000143851	_PTPN7_	Sertoli	0
human	ENSG00000117791	_MARC2_	Sertoli	0
human	ENSG00000112787	_FBRSL1_	Sertoli	0
human	ENSG00000131002	_TXLNGY_	Sertoli	0
human	ENSG00000172346	_CSDC2_	Sertoli	0
human	ENSG00000130700	_GATA5_	Sertoli	0
human	ENSG00000260260	_SNHG19_	Sertoli	0
human	ENSG00000139508	_SLC46A3_	Sertoli	0
human	ENSG00000064601	_CTSA_	Sertoli	0
human	ENSG00000133065	_SLC41A1_	Sertoli	0
human	ENSG00000240065	_PSMB9_	Sertoli	0
human	ENSG00000119632	_IFI27L2_	Sertoli	0
human	ENSG00000204272	_LINC01420_	Sertoli	0
human	ENSG00000283196	_RP4-614C10.2_	Sertoli	0
human	ENSG00000273136	_NBPF26_	Sertoli	0
human	ENSG00000196507	_TCEAL3_	Sertoli	0
human	ENSG00000102316	_MAGED2_	Sertoli	0
human	ENSG00000142208	_AKT1_	Sertoli	0
human	ENSG00000108960	_MMD_	Sertoli	0
human	ENSG00000243955	_GSTA1_	Sertoli	0
human	ENSG00000095015	_MAP3K1_	Sertoli	4.20812e-303
human	ENSG00000139083	_ETV6_	Sertoli	9.15829e-303
human	ENSG00000171867	_PRNP_	Sertoli	1.73316e-302
human	ENSG00000173706	_HEG1_	Sertoli	8.43837e-302
human	ENSG00000170820	_FSHR_	Sertoli	9.26567e-302
human	ENSG00000038532	_CLEC16A_	Sertoli	1.85834e-301
human	ENSG00000005700	_IBTK_	Sertoli	1.36754e-299
human	ENSG00000184640	_SEPT9_	Sertoli	1.92383e-299
human	ENSG00000203279	_RP11-498P14.5_	Sertoli	2.39452e-299
human	ENSG00000140009	_ESR2_	Sertoli	1.03401e-298
human	ENSG00000198597	_ZNF536_	Sertoli	2.91295e-298
human	ENSG00000135404	_CD63_	Sertoli	4.38377e-298
human	ENSG00000092820	_EZR_	Sertoli	1.02009e-296
human	ENSG00000141526	_SLC16A3_	Sertoli	1.33307e-296
human	ENSG00000067182	_TNFRSF1A_	Sertoli	1.22219e-295
human	ENSG00000250312	_ZNF718_	Sertoli	2.1185e-295
human	ENSG00000139116	_KIF21A_	Sertoli	3.12332e-295
human	ENSG00000126705	_AHDC1_	Sertoli	1.68264e-294
human	ENSG00000128833	_MYO5C_	Sertoli	1.83451e-294
human	ENSG00000197965	_MPZL1_	Sertoli	1.9497e-294
human	ENSG00000151422	_FER_	Sertoli	5.64355e-294
human	ENSG00000136643	_RPS6KC1_	Sertoli	6.81985e-294
human	ENSG00000182141	_ZNF708_	Sertoli	9.96425e-294
human	ENSG00000243449	_C4orf48_	Sertoli	2.3562e-293
human	ENSG00000160710	_ADAR_	Sertoli	3.3914e-292
human	ENSG00000172292	_CERS6_	Sertoli	3.97149e-292
human	ENSG00000170525	_PFKFB3_	Sertoli	1.78243e-291
human	ENSG00000119669	_IRF2BPL_	Sertoli	6.8002e-291
human	ENSG00000137409	_MTCH1_	Sertoli	1.48079e-290
human	ENSG00000135525	_MAP7_	Sertoli	1.58649e-290
human	ENSG00000165533	_TTC8_	Sertoli	2.1493e-290
human	ENSG00000188559	_RALGAPA2_	Sertoli	3.22545e-290
human	ENSG00000140443	_IGF1R_	Sertoli	3.76858e-290
human	ENSG00000022567	_SLC45A4_	Sertoli	1.43989e-288
human	ENSG00000113396	_SLC27A6_	Sertoli	2.6427e-288
human	ENSG00000250159	_RP11-381K20.2_	Sertoli	4.5801e-288
human	ENSG00000224559	_LINC01087_	Sertoli	5.34231e-288
human	ENSG00000164684	_ZNF704_	Sertoli	6.8509e-288
human	ENSG00000163644	_PPM1K_	Sertoli	7.49471e-288
human	ENSG00000145284	_SCD5_	Sertoli	1.25822e-287
human	ENSG00000107249	_GLIS3_	Sertoli	1.41704e-287
human	ENSG00000196628	_TCF4_	Sertoli	3.44952e-286
human	ENSG00000196569	_LAMA2_	Sertoli	5.19834e-286
human	ENSG00000112796	_ENPP5_	Sertoli	1.13372e-285
human	ENSG00000163072	_NOSTRIN_	Sertoli	1.92199e-285
human	ENSG00000112893	_MAN2A1_	Sertoli	2.4193e-285
human	ENSG00000111540	_RAB5B_	Sertoli	2.69737e-285
human	ENSG00000128585	_MKLN1_	Sertoli	5.12136e-284
human	ENSG00000086758	_HUWE1_	Sertoli	4.36003e-283
human	ENSG00000130254	_SAFB2_	Sertoli	7.18187e-283
human	ENSG00000183722	_LHFP_	Sertoli	1.1152e-282
human	ENSG00000112130	_RNF8_	Sertoli	1.94573e-282
human	ENSG00000138246	_DNAJC13_	Sertoli	2.37083e-282
human	ENSG00000173517	_PEAK1_	Sertoli	3.28678e-282
human	ENSG00000061676	_NCKAP1_	Sertoli	4.34706e-281
human	ENSG00000182534	_MXRA7_	Sertoli	4.69517e-280
human	ENSG00000118689	_FOXO3_	Sertoli	6.26801e-278
human	ENSG00000084676	_NCOA1_	Sertoli	1.46031e-277
human	ENSG00000137216	_TMEM63B_	Sertoli	3.09767e-277
human	ENSG00000156675	_RAB11FIP1_	Sertoli	4.29611e-277
human	ENSG00000168710	_AHCYL1_	Sertoli	5.57804e-276
human	ENSG00000017260	_ATP2C1_	Sertoli	7.48758e-276
human	ENSG00000108679	_LGALS3BP_	Sertoli	8.92811e-276
human	ENSG00000223482	_NUTM2A-AS1_	Sertoli	4.80566e-275
human	ENSG00000106052	_TAX1BP1_	Sertoli	5.44842e-275
human	ENSG00000182168	_UNC5C_	Sertoli	6.26865e-274
human	ENSG00000103064	_SLC7A6_	Sertoli	2.47719e-273
human	ENSG00000071894	_CPSF1_	Sertoli	3.47712e-272
human	ENSG00000101849	_TBL1X_	Sertoli	6.76943e-272
human	ENSG00000134884	_ARGLU1_	Sertoli	1.4938e-271
human	ENSG00000158528	_PPP1R9A_	Sertoli	1.51134e-271
human	ENSG00000130147	_SH3BP4_	Sertoli	8.46923e-271
human	ENSG00000197927	_C2orf27A_	Sertoli	2.05076e-270
human	ENSG00000068400	_GRIPAP1_	Sertoli	2.71567e-270
human	ENSG00000154511	_FAM69A_	Sertoli	1.00378e-269
human	ENSG00000186469	_GNG2_	Sertoli	4.66315e-269
human	ENSG00000010810	_FYN_	Sertoli	2.19814e-268
human	ENSG00000157216	_SSBP3_	Sertoli	7.1063e-268
human	ENSG00000067208	_EVI5_	Sertoli	2.20441e-267
human	ENSG00000146373	_RNF217_	Sertoli	1.68582e-266
human	ENSG00000105894	_PTN_	Sertoli	3.50919e-266
human	ENSG00000197386	_HTT_	Sertoli	7.14148e-266
human	ENSG00000115756	_HPCAL1_	Sertoli	7.49528e-266
human	ENSG00000242290	_RP11-197K3.1_	Sertoli	2.35522e-265
human	ENSG00000069667	_RORA_	Sertoli	5.82121e-265
human	ENSG00000168615	_ADAM9_	Sertoli	7.11822e-265
human	ENSG00000107779	_BMPR1A_	Sertoli	3.7811e-264
human	ENSG00000130202	_NECTIN2_	Sertoli	7.95002e-264
human	ENSG00000116171	_SCP2_	Sertoli	9.06681e-264
human	ENSG00000155816	_FMN2_	Sertoli	2.99576e-263
human	ENSG00000119812	_FAM98A_	Sertoli	5.77027e-263
human	ENSG00000205476	_CCDC85C_	Sertoli	9.29745e-263
human	ENSG00000119139	_TJP2_	Sertoli	2.41607e-262
human	ENSG00000137198	_GMPR_	Sertoli	3.22012e-262
human	ENSG00000145623	_OSMR_	Sertoli	4.33873e-262
human	ENSG00000130723	_PRRC2B_	Sertoli	6.14429e-262
human	ENSG00000197081	_IGF2R_	Sertoli	9.67583e-262
human	ENSG00000082641	_NFE2L1_	Sertoli	9.74316e-262
human	ENSG00000171055	_FEZ2_	Sertoli	2.16251e-261
human	ENSG00000146247	_PHIP_	Sertoli	3.56494e-261
human	ENSG00000149639	_SOGA1_	Sertoli	6.00255e-261
human	ENSG00000050820	_BCAR1_	Sertoli	7.54825e-261
human	ENSG00000135766	_EGLN1_	Sertoli	9.65497e-261
human	ENSG00000136261	_BZW2_	Sertoli	1.92691e-260
human	ENSG00000144331	_ZNF385B_	Sertoli	2.1603e-260
human	ENSG00000111726	_CMAS_	Sertoli	2.9336e-260
human	ENSG00000174010	_KLHL15_	Sertoli	6.85549e-260
human	ENSG00000095951	_HIVEP1_	Sertoli	1.35102e-258
human	ENSG00000162909	_CAPN2_	Sertoli	2.0629e-258
human	ENSG00000172216	_CEBPB_	Sertoli	3.07992e-258
human	ENSG00000155636	_RBM45_	Sertoli	1.94845e-257
human	ENSG00000159399	_HK2_	Sertoli	7.58424e-257
human	ENSG00000163728	_TTC14_	Sertoli	9.38399e-257
human	ENSG00000246596	_RP11-1277A3.2_	Sertoli	2.97885e-256
human	ENSG00000137145	_DENND4C_	Sertoli	8.34911e-256
human	ENSG00000176485	_PLA2G16_	Sertoli	5.44998e-255
human	ENSG00000130522	_JUND_	Sertoli	1.6162e-254
human	ENSG00000111897	_SERINC1_	Sertoli	2.11758e-254
human	ENSG00000134243	_SORT1_	Sertoli	6.9438e-254
human	ENSG00000121310	_ECHDC2_	Sertoli	4.82901e-253
human	ENSG00000123124	_WWP1_	Sertoli	1.15202e-252
human	ENSG00000132485	_ZRANB2_	Sertoli	3.58562e-252
human	ENSG00000115084	_SLC35F5_	Sertoli	3.5228e-251
human	ENSG00000125676	_THOC2_	Sertoli	4.94978e-251
human	ENSG00000107731	_UNC5B_	Sertoli	1.03073e-250
human	ENSG00000152128	_TMEM163_	Sertoli	7.97841e-250
human	ENSG00000058056	_USP13_	Sertoli	1.61138e-249
human	ENSG00000198668	_CALM1_	Sertoli	2.30735e-249
human	ENSG00000060237	_WNK1_	Sertoli	4.54953e-249
human	ENSG00000011405	_PIK3C2A_	Sertoli	6.65817e-249
human	ENSG00000182463	_TSHZ2_	Sertoli	1.30019e-248
human	ENSG00000178913	_TAF7_	Sertoli	1.30702e-248
human	ENSG00000101871	_MID1_	Sertoli	2.33647e-248
human	ENSG00000111912	_NCOA7_	Sertoli	3.48522e-248
human	ENSG00000140382	_HMG20A_	Sertoli	6.10451e-248
human	ENSG00000082898	_XPO1_	Sertoli	8.11124e-248
human	ENSG00000170142	_UBE2E1_	Sertoli	8.35865e-247
human	ENSG00000136169	_SETDB2_	Sertoli	1.91666e-246
human	ENSG00000129003	_VPS13C_	Sertoli	2.52134e-246
human	ENSG00000196562	_SULF2_	Sertoli	2.93468e-245
human	ENSG00000069493	_CLEC2D_	Sertoli	3.00542e-245
human	ENSG00000251562	_MALAT1_	Sertoli	1.0777e-243
human	ENSG00000109046	_WSB1_	Sertoli	5.18744e-243
human	ENSG00000233937	_CTC-338M12.4_	Sertoli	1.84848e-242
human	ENSG00000131558	_EXOC4_	Sertoli	1.18667e-241
human	ENSG00000244754	_N4BP2L2_	Sertoli	1.45554e-241
human	ENSG00000148498	_PARD3_	Sertoli	1.8473e-241
human	ENSG00000241859	_ANOS2P_	Sertoli	4.92429e-241
human	ENSG00000122566	_HNRNPA2B1_	Sertoli	8.58889e-241
human	ENSG00000133142	_TCEAL4_	Sertoli	5.71716e-240
human	ENSG00000215386	_MIR99AHG_	Sertoli	3.26238e-239
human	ENSG00000180817	_PPA1_	Sertoli	3.58957e-239
human	ENSG00000168502	_MTCL1_	Sertoli	3.71193e-239
human	ENSG00000166900	_STX3_	Sertoli	4.83126e-239
human	ENSG00000115866	_DARS_	Sertoli	7.5676e-239
human	ENSG00000074695	_LMAN1_	Sertoli	7.75049e-239
human	ENSG00000115020	_PIKFYVE_	Sertoli	2.06783e-238
human	ENSG00000131370	_SH3BP5_	Sertoli	8.31657e-238
human	ENSG00000100697	_DICER1_	Sertoli	8.34992e-237
human	ENSG00000223727	_AC026188.1_	Sertoli	8.80134e-237
human	ENSG00000164754	_RAD21_	Sertoli	1.40488e-236
human	ENSG00000133030	_MPRIP_	Sertoli	1.46085e-236
human	ENSG00000132361	_CLUH_	Sertoli	3.35389e-236
human	ENSG00000113712	_CSNK1A1_	Sertoli	5.10016e-236
human	ENSG00000147872	_PLIN2_	Sertoli	9.75024e-236
human	ENSG00000101493	_ZNF516_	Sertoli	1.32904e-235
human	ENSG00000069188	_SDK2_	Sertoli	1.74114e-235
human	ENSG00000175048	_ZDHHC14_	Sertoli	2.24339e-235
human	ENSG00000244306	_LINC01296_	Sertoli	2.76443e-235
human	ENSG00000158315	_RHBDL2_	Sertoli	4.42049e-235
human	ENSG00000112419	_PHACTR2_	Sertoli	9.85455e-235
human	ENSG00000141367	_CLTC_	Sertoli	8.25059e-234
human	ENSG00000138760	_SCARB2_	Sertoli	9.10926e-234
human	ENSG00000188994	_ZNF292_	Sertoli	1.58694e-233
human	ENSG00000168003	_SLC3A2_	Sertoli	3.28217e-233
human	ENSG00000116729	_WLS_	Sertoli	9.02908e-233
human	ENSG00000062716	_VMP1_	Sertoli	9.3695e-233
human	ENSG00000055609	_KMT2C_	Sertoli	2.12127e-232
human	ENSG00000136052	_SLC41A2_	Sertoli	3.34502e-232
human	ENSG00000115290	_GRB14_	Sertoli	3.71237e-232
human	ENSG00000114770	_ABCC5_	Sertoli	9.60225e-232
human	ENSG00000122126	_OCRL_	Sertoli	1.27187e-231
human	ENSG00000138050	_THUMPD2_	Sertoli	2.54218e-231
human	ENSG00000134369	_NAV1_	Sertoli	8.40522e-231
human	ENSG00000226272	_ARHGAP26-AS1_	Sertoli	9.55905e-231
human	ENSG00000106460	_TMEM106B_	Sertoli	1.32728e-230
human	ENSG00000165675	_ENOX2_	Sertoli	1.38323e-230
human	ENSG00000120278	_PLEKHG1_	Sertoli	6.52143e-230
human	ENSG00000196208	_GREB1_	Sertoli	1.01506e-229
human	ENSG00000183943	_PRKX_	Sertoli	8.92084e-228
human	ENSG00000168016	_TRANK1_	Sertoli	1.19696e-227
human	ENSG00000070961	_ATP2B1_	Sertoli	1.26172e-227
human	ENSG00000138593	_SECISBP2L_	Sertoli	3.38281e-227
human	ENSG00000127314	_RAP1B_	Sertoli	3.39346e-227
human	ENSG00000147099	_HDAC8_	Sertoli	3.42574e-227
human	ENSG00000080802	_CNOT4_	Sertoli	5.18378e-227
human	ENSG00000125629	_INSIG2_	Sertoli	5.19955e-227
human	ENSG00000071051	_NCK2_	Sertoli	5.02877e-226
human	ENSG00000186815	_TPCN1_	Sertoli	6.08013e-226
human	ENSG00000121931	_LRIF1_	Sertoli	9.91917e-225
human	ENSG00000106483	_SFRP4_	Sertoli	1.61272e-224
human	ENSG00000065559	_MAP2K4_	Sertoli	1.73311e-224
human	ENSG00000052841	_TTC17_	Sertoli	6.76761e-224
human	ENSG00000137710	_RDX_	Sertoli	1.09495e-223
human	ENSG00000188811	_NHLRC3_	Sertoli	1.15757e-223
human	ENSG00000113742	_CPEB4_	Sertoli	1.33066e-223
human	ENSG00000180530	_NRIP1_	Sertoli	2.81948e-223
human	ENSG00000173482	_PTPRM_	Sertoli	3.26548e-223
human	ENSG00000153291	_SLC25A27_	Sertoli	4.21688e-223
human	ENSG00000088179	_PTPN4_	Sertoli	1.55903e-222
human	ENSG00000132640	_BTBD3_	Sertoli	1.18045e-221
human	ENSG00000011201	_ANOS1_	Sertoli	6.74018e-221
human	ENSG00000168175	_MAPK1IP1L_	Sertoli	2.50123e-220
human	ENSG00000152291	_TGOLN2_	Sertoli	3.76435e-218
human	ENSG00000120063	_GNA13_	Sertoli	6.29286e-218
human	ENSG00000253642	_RP11-317N12.1_	Sertoli	4.5434e-217
human	ENSG00000137727	_ARHGAP20_	Sertoli	7.63796e-217
human	ENSG00000171314	_PGAM1_	Sertoli	8.63249e-217
human	ENSG00000182752	_PAPPA_	Sertoli	4.89431e-216
human	ENSG00000114423	_CBLB_	Sertoli	1.93216e-215
human	ENSG00000085224	_ATRX_	Sertoli	2.03875e-215
human	ENSG00000198898	_CAPZA2_	Sertoli	3.19839e-215
human	ENSG00000224342	_AC007879.1_	Sertoli	7.37643e-215
human	ENSG00000198964	_SGMS1_	Sertoli	9.08401e-215
human	ENSG00000089159	_PXN_	Sertoli	7.55125e-214
human	ENSG00000069275	_NUCKS1_	Sertoli	1.29066e-213
human	ENSG00000109084	_TMEM97_	Sertoli	2.25209e-213
human	ENSG00000162852	_CNST_	Sertoli	4.22014e-213
human	ENSG00000005483	_KMT2E_	Sertoli	4.59368e-213
human	ENSG00000124171	_PARD6B_	Sertoli	8.67206e-213
human	ENSG00000250220	_RP11-692D12.1_	Sertoli	1.92288e-212
human	ENSG00000204842	_ATXN2_	Sertoli	2.03148e-212
human	ENSG00000160551	_TAOK1_	Sertoli	3.18441e-212
human	ENSG00000156508	_EEF1A1_	Sertoli	6.49735e-212
human	ENSG00000233654	_AC093388.3_	Sertoli	1.04846e-211
human	ENSG00000130429	_ARPC1B_	Sertoli	1.26983e-211
human	ENSG00000164938	_TP53INP1_	Sertoli	1.80741e-211
human	ENSG00000138356	_AOX1_	Sertoli	3.61064e-211
human	ENSG00000105835	_NAMPT_	Sertoli	8.20587e-211
human	ENSG00000083750	_RRAGB_	Sertoli	1.56131e-210
human	ENSG00000160213	_CSTB_	Sertoli	1.78549e-210
human	ENSG00000171044	_XKR6_	Sertoli	4.30069e-210
human	ENSG00000117298	_ECE1_	Sertoli	1.18409e-209
human	ENSG00000135083	_CCNJL_	Sertoli	2.91949e-209
human	ENSG00000089220	_PEBP1_	Sertoli	3.40621e-209
human	ENSG00000223745	_CCDC18-AS1_	Sertoli	1.3261e-208
human	ENSG00000135605	_TEC_	Sertoli	1.4657e-208
human	ENSG00000145391	_SETD7_	Sertoli	2.74251e-208
human	ENSG00000129636	_ITFG1_	Sertoli	2.82125e-208
human	ENSG00000170144	_HNRNPA3_	Sertoli	5.11895e-208
human	ENSG00000100906	_NFKBIA_	Sertoli	7.50015e-208
human	ENSG00000175662	_TOM1L2_	Sertoli	7.69786e-208
human	ENSG00000175387	_SMAD2_	Sertoli	1.11227e-207
human	ENSG00000116641	_DOCK7_	Sertoli	1.18016e-207
human	ENSG00000101004	_NINL_	Sertoli	8.88021e-207
human	ENSG00000078142	_PIK3C3_	Sertoli	1.22669e-206
human	ENSG00000107651	_SEC23IP_	Sertoli	2.92999e-206
human	ENSG00000043514	_TRIT1_	Sertoli	8.31166e-206
human	ENSG00000035862	_TIMP2_	Sertoli	1.32131e-205
human	ENSG00000153721	_CNKSR3_	Sertoli	1.90106e-205
human	ENSG00000074054	_CLASP1_	Sertoli	2.16469e-205
human	ENSG00000235437	_LINC01278_	Sertoli	4.34265e-205
human	ENSG00000163660	_CCNL1_	Sertoli	4.57915e-205
human	ENSG00000196109	_ZNF676_	Sertoli	1.08351e-204
human	ENSG00000110435	_PDHX_	Sertoli	1.0307e-203
human	ENSG00000127511	_SIN3B_	Sertoli	4.31817e-203
human	ENSG00000075223	_SEMA3C_	Sertoli	1.03187e-202
human	ENSG00000107164	_FUBP3_	Sertoli	1.04639e-202
human	ENSG00000122218	_COPA_	Sertoli	2.36493e-202
human	ENSG00000169738	_DCXR_	Sertoli	6.7391e-202
human	ENSG00000125827	_TMX4_	Sertoli	1.10362e-201
human	ENSG00000100592	_DAAM1_	Sertoli	1.35015e-201
human	ENSG00000176105	_YES1_	Sertoli	1.40157e-201
human	ENSG00000099246	_RAB18_	Sertoli	4.34528e-201
human	ENSG00000165629	_ATP5C1_	Sertoli	5.59483e-201
human	ENSG00000101577	_LPIN2_	Sertoli	8.28962e-201
human	ENSG00000108773	_KAT2A_	Sertoli	1.58409e-200
human	ENSG00000152558	_TMEM123_	Sertoli	2.62641e-200
human	ENSG00000076770	_MBNL3_	Sertoli	7.16821e-200
human	ENSG00000125534	_PPDPF_	Sertoli	1.00534e-199
human	ENSG00000272886	_DCP1A_	Sertoli	2.51131e-199
human	ENSG00000134759	_ELP2_	Sertoli	5.5833e-199
human	ENSG00000134152	_KATNBL1_	Sertoli	1.04537e-198
human	ENSG00000178425	_NT5DC1_	Sertoli	2.54321e-198
human	ENSG00000104852	_SNRNP70_	Sertoli	3.02873e-198
human	ENSG00000186591	_UBE2H_	Sertoli	9.89539e-198
human	ENSG00000176463	_SLCO3A1_	Sertoli	1.43558e-197
human	ENSG00000117523	_PRRC2C_	Sertoli	3.70903e-197
human	ENSG00000106299	_WASL_	Sertoli	1.37264e-196
human	ENSG00000123200	_ZC3H13_	Sertoli	3.47146e-196
human	ENSG00000139636	_LMBR1L_	Sertoli	8.82901e-196
human	ENSG00000164418	_GRIK2_	Sertoli	1.69166e-195
human	ENSG00000164111	_ANXA5_	Sertoli	5.8184e-195
human	ENSG00000023171	_GRAMD1B_	Sertoli	6.63396e-195
human	ENSG00000165006	_UBAP1_	Sertoli	8.15877e-195
human	ENSG00000132466	_ANKRD17_	Sertoli	1.09032e-194
human	ENSG00000124486	_USP9X_	Sertoli	1.47749e-194
human	ENSG00000100242	_SUN2_	Sertoli	1.52145e-194
human	ENSG00000143248	_RGS5_	Sertoli	1.78478e-194
human	ENSG00000147140	_NONO_	Sertoli	1.98597e-194
human	ENSG00000185686	_PRAME_	Sertoli	2.36603e-194
human	ENSG00000154380	_ENAH_	Sertoli	3.60378e-194
human	ENSG00000104365	_IKBKB_	Sertoli	5.55647e-194
human	ENSG00000213639	_PPP1CB_	Sertoli	1.17659e-193
human	ENSG00000160310	_PRMT2_	Sertoli	1.37945e-193
human	ENSG00000146416	_AIG1_	Sertoli	2.82547e-193
human	ENSG00000144560	_VGLL4_	Sertoli	6.25868e-193
human	ENSG00000237861	_RP11-332L8.1_	Sertoli	3.76775e-192
human	ENSG00000115307	_AUP1_	Sertoli	4.29425e-192
human	ENSG00000042062	_FAM65C_	Sertoli	4.89323e-192
human	ENSG00000103353	_UBFD1_	Sertoli	3.76818e-191
human	ENSG00000230358	_SPDYE21P_	Sertoli	4.86601e-191
human	ENSG00000170242	_USP47_	Sertoli	8.41153e-191
human	ENSG00000123983	_ACSL3_	Sertoli	1.18214e-190
human	ENSG00000073921	_PICALM_	Sertoli	1.51531e-190
human	ENSG00000143149	_ALDH9A1_	Sertoli	2.04936e-190
human	ENSG00000155849	_ELMO1_	Sertoli	1.32211e-189
human	ENSG00000197694	_SPTAN1_	Sertoli	1.83883e-189
human	ENSG00000115306	_SPTBN1_	Sertoli	3.71938e-189
human	ENSG00000122378	_FAM213A_	Sertoli	8.50596e-189
human	ENSG00000152242	_C18orf25_	Sertoli	1.82751e-188
human	ENSG00000138190	_EXOC6_	Sertoli	6.37574e-188
human	ENSG00000124422	_USP22_	Sertoli	6.38509e-188
human	ENSG00000071054	_MAP4K4_	Sertoli	7.0041e-188
human	ENSG00000113384	_GOLPH3_	Sertoli	7.37048e-188
human	ENSG00000065613	_SLK_	Sertoli	1.04808e-187
human	ENSG00000135919	_SERPINE2_	Sertoli	1.83676e-187
human	ENSG00000258667	_HIF1A-AS2_	Sertoli	5.45103e-187
human	ENSG00000119509	_INVS_	Sertoli	5.68883e-187
human	ENSG00000143033	_MTF2_	Sertoli	6.55716e-187
human	ENSG00000175066	_GK5_	Sertoli	3.8722e-186
human	ENSG00000070831	_CDC42_	Sertoli	4.02979e-186
human	ENSG00000140750	_ARHGAP17_	Sertoli	5.94759e-186
human	ENSG00000100201	_DDX17_	Sertoli	8.60026e-186
human	ENSG00000156642	_NPTN_	Sertoli	1.70775e-185
human	ENSG00000196576	_PLXNB2_	Sertoli	4.30805e-185
human	ENSG00000107186	_MPDZ_	Sertoli	5.16026e-185
human	ENSG00000100580	_TMED8_	Sertoli	6.26179e-185
human	ENSG00000072364	_AFF4_	Sertoli	1.07996e-184
human	ENSG00000003056	_M6PR_	Sertoli	2.24573e-184
human	ENSG00000162664	_ZNF326_	Sertoli	2.45824e-184
human	ENSG00000138078	_PREPL_	Sertoli	3.08483e-184
human	ENSG00000141376	_BCAS3_	Sertoli	3.23154e-184
human	ENSG00000149100	_EIF3M_	Sertoli	1.26605e-183
human	ENSG00000060971	_ACAA1_	Sertoli	1.70397e-183
human	ENSG00000138029	_HADHB_	Sertoli	3.44513e-183
human	ENSG00000196739	_COL27A1_	Sertoli	3.51412e-183
human	ENSG00000146463	_ZMYM4_	Sertoli	6.66428e-183
human	ENSG00000153147	_SMARCA5_	Sertoli	1.38615e-182
human	ENSG00000102144	_PGK1_	Sertoli	3.28509e-182
human	ENSG00000119471	_HSDL2_	Sertoli	3.39371e-182
human	ENSG00000167323	_STIM1_	Sertoli	4.37326e-182
human	ENSG00000057294	_PKP2_	Sertoli	4.40218e-182
human	ENSG00000151414	_NEK7_	Sertoli	4.90497e-182
human	ENSG00000084112	_SSH1_	Sertoli	9.39257e-181
human	ENSG00000224081	_LINC01057_	Sertoli	1.62184e-180
human	ENSG00000165949	_IFI27_	Sertoli	1.73584e-180
human	ENSG00000123416	_TUBA1B_	Sertoli	2.03307e-180
human	ENSG00000169057	_MECP2_	Sertoli	1.10585e-179
human	ENSG00000116560	_SFPQ_	Sertoli	2.40033e-179
human	ENSG00000156650	_KAT6B_	Sertoli	2.49575e-179
human	ENSG00000196498	_NCOR2_	Sertoli	2.52627e-179
human	ENSG00000182541	_LIMK2_	Sertoli	2.68084e-179
human	ENSG00000078295	_ADCY2_	Sertoli	4.2784e-179
human	ENSG00000171530	_TBCA_	Sertoli	1.916e-178
human	ENSG00000142149	_HUNK_	Sertoli	6.71714e-178
human	ENSG00000109265	_KIAA1211_	Sertoli	1.70169e-177
human	ENSG00000120690	_ELF1_	Sertoli	2.138e-177
human	ENSG00000078902	_TOLLIP_	Sertoli	2.8008e-177
human	ENSG00000103381	_CPPED1_	Sertoli	9.86684e-177
human	ENSG00000277675	_AC004878.2_	Sertoli	2.01416e-176
human	ENSG00000110422	_HIPK3_	Sertoli	2.10093e-176
human	ENSG00000112697	_TMEM30A_	Sertoli	2.72893e-176
human	ENSG00000108091	_CCDC6_	Sertoli	3.84332e-176
human	ENSG00000137693	_YAP1_	Sertoli	1.63482e-175
human	ENSG00000186716	_BCR_	Sertoli	4.65035e-175
human	ENSG00000158290	_CUL4B_	Sertoli	8.27889e-175
human	ENSG00000109180	_OCIAD1_	Sertoli	1.10893e-174
human	ENSG00000166446	_CDYL2_	Sertoli	1.74768e-174
human	ENSG00000250634	_LINC01182_	Sertoli	2.28093e-174
human	ENSG00000154080	_CHST9_	Sertoli	2.42168e-174
human	ENSG00000108061	_SHOC2_	Sertoli	3.60894e-174
human	ENSG00000093010	_COMT_	Sertoli	7.21545e-174
human	ENSG00000128294	_TPST2_	Sertoli	1.91257e-173
human	ENSG00000141380	_SS18_	Sertoli	2.00193e-173
human	ENSG00000174437	_ATP2A2_	Sertoli	5.39996e-173
human	ENSG00000075292	_ZNF638_	Sertoli	5.72079e-173
human	ENSG00000198729	_PPP1R14C_	Sertoli	1.31935e-172
human	ENSG00000169398	_PTK2_	Sertoli	2.10037e-172
human	ENSG00000169499	_PLEKHA2_	Sertoli	3.32899e-172
human	ENSG00000178567	_EPM2AIP1_	Sertoli	1.46671e-171
human	ENSG00000157500	_APPL1_	Sertoli	1.63346e-171
human	ENSG00000123908	_AGO2_	Sertoli	2.37512e-171
human	ENSG00000151773	_CCDC122_	Sertoli	2.54204e-171
human	ENSG00000184840	_TMED9_	Sertoli	3.57299e-171
human	ENSG00000169239	_CA5B_	Sertoli	4.04563e-171
human	ENSG00000063177	_RPL18_	Sertoli	4.37272e-171
human	ENSG00000174695	_TMEM167A_	Sertoli	8.63567e-171
human	ENSG00000147162	_OGT_	Sertoli	1.45247e-170
human	ENSG00000100650	_SRSF5_	Sertoli	1.47617e-170
human	ENSG00000162704	_ARPC5_	Sertoli	2.73188e-170
human	ENSG00000119772	_DNMT3A_	Sertoli	5.30068e-170
human	ENSG00000149187	_CELF1_	Sertoli	1.70838e-169
human	ENSG00000182247	_UBE2E2_	Sertoli	1.81629e-169
human	ENSG00000269893	_SNHG8_	Sertoli	7.12785e-169
human	ENSG00000140577	_CRTC3_	Sertoli	7.66787e-169
human	ENSG00000196782	_MAML3_	Sertoli	9.4318e-169
human	ENSG00000090565	_RAB11FIP3_	Sertoli	4.55454e-168
human	ENSG00000075785	_RAB7A_	Sertoli	5.62158e-168
human	ENSG00000241316	_SUCLG2-AS1_	Sertoli	6.49385e-168
human	ENSG00000177311	_ZBTB38_	Sertoli	6.76709e-168
human	ENSG00000111907	_TPD52L1_	Sertoli	9.80842e-168
human	ENSG00000173402	_DAG1_	Sertoli	1.84641e-167
human	ENSG00000183117	_CSMD1_	Sertoli	3.57995e-167
human	ENSG00000105568	_PPP2R1A_	Sertoli	3.62387e-167
human	ENSG00000135365	_PHF21A_	Sertoli	3.92272e-167
human	ENSG00000137200	_CMTR1_	Sertoli	4.50232e-167
human	ENSG00000248596	_RP11-844P9.5_	Sertoli	1.02301e-166
human	ENSG00000154447	_SH3RF1_	Sertoli	2.59125e-166
human	ENSG00000135090	_TAOK3_	Sertoli	3.42231e-166
human	ENSG00000133935	_C14orf1_	Sertoli	4.56578e-166
human	ENSG00000143162	_CREG1_	Sertoli	5.31168e-166
human	ENSG00000154645	_CHODL_	Sertoli	5.37005e-166
human	ENSG00000276700	_RNA5-8S5_	Sertoli	7.65287e-166
human	ENSG00000065243	_PKN2_	Sertoli	1.08147e-165
human	ENSG00000233008	_RP11-475O6.1_	Sertoli	1.25651e-165
human	ENSG00000136141	_LRCH1_	Sertoli	1.89542e-165
human	ENSG00000143324	_XPR1_	Sertoli	3.43409e-165
human	ENSG00000164916	_FOXK1_	Sertoli	7.76178e-165
human	ENSG00000072210	_ALDH3A2_	Sertoli	2.11026e-164
human	ENSG00000136381	_IREB2_	Sertoli	2.32996e-164
human	ENSG00000151491	_EPS8_	Sertoli	3.36053e-164
human	ENSG00000174501	_ANKRD36C_	Sertoli	3.56852e-164
human	ENSG00000185634	_SHC4_	Sertoli	4.2323e-164
human	ENSG00000144746	_ARL6IP5_	Sertoli	7.86723e-164
human	ENSG00000250140	_CTD-2517O10.5_	Sertoli	1.33961e-163
human	ENSG00000111605	_CPSF6_	Sertoli	1.46861e-163
human	ENSG00000111640	_GAPDH_	Sertoli	2.17813e-163
human	ENSG00000107242	_PIP5K1B_	Sertoli	2.65101e-163
human	ENSG00000151233	_GXYLT1_	Sertoli	2.88383e-163
human	ENSG00000170248	_PDCD6IP_	Sertoli	3.59991e-163
human	ENSG00000116984	_MTR_	Sertoli	5.71534e-163
human	ENSG00000103222	_ABCC1_	Sertoli	1.39436e-162
human	ENSG00000109458	_GAB1_	Sertoli	1.68391e-162
human	ENSG00000146278	_PNRC1_	Sertoli	3.04813e-162
human	ENSG00000109686	_SH3D19_	Sertoli	4.20316e-162
human	ENSG00000155090	_KLF10_	Sertoli	5.00754e-162
human	ENSG00000163602	_RYBP_	Sertoli	6.28931e-162
human	ENSG00000126088	_UROD_	Sertoli	7.03706e-162
human	ENSG00000198961	_PJA2_	Sertoli	1.00098e-161
human	ENSG00000151881	_TMEM267_	Sertoli	2.50333e-161
human	ENSG00000116141	_MARK1_	Sertoli	3.32923e-161
human	ENSG00000029363	_BCLAF1_	Sertoli	3.42615e-161
human	ENSG00000069329	_VPS35_	Sertoli	1.28175e-160
human	ENSG00000143774	_GUK1_	Sertoli	1.30365e-160
human	ENSG00000185049	_NELFA_	Sertoli	4.13927e-160
human	ENSG00000014641	_MDH1_	Sertoli	4.14433e-160
human	ENSG00000162378	_ZYG11B_	Sertoli	1.326e-159
human	ENSG00000083168	_KAT6A_	Sertoli	2.22627e-159
human	ENSG00000198626	_RYR2_	Sertoli	9.28358e-159
human	ENSG00000055130	_CUL1_	Sertoli	9.42724e-159
human	ENSG00000163162	_RNF149_	Sertoli	1.03722e-158
human	ENSG00000171791	_BCL2_	Sertoli	1.0625e-158
human	ENSG00000010322	_NISCH_	Sertoli	1.73016e-158
human	ENSG00000069966	_GNB5_	Sertoli	2.39545e-158
human	ENSG00000179715	_PCED1B_	Sertoli	2.71239e-158
human	ENSG00000251372	_LINC00499_	Sertoli	3.53718e-158
human	ENSG00000091409	_ITGA6_	Sertoli	4.2789e-158
human	ENSG00000136943	_CTSV_	Sertoli	4.81706e-158
human	ENSG00000139990	_DCAF5_	Sertoli	7.38112e-158
human	ENSG00000172354	_GNB2_	Sertoli	8.66747e-158
human	ENSG00000156500	_FAM122C_	Sertoli	1.59098e-157
human	ENSG00000197329	_PELI1_	Sertoli	1.75553e-157
human	ENSG00000154640	_BTG3_	Sertoli	2.37973e-157
human	ENSG00000166200	_COPS2_	Sertoli	3.16293e-157
human	ENSG00000100030	_MAPK1_	Sertoli	3.84471e-157
human	ENSG00000106263	_EIF3B_	Sertoli	4.06586e-157
human	ENSG00000275004	_ZNF280B_	Sertoli	4.83005e-157
human	ENSG00000170892	_TSEN34_	Sertoli	5.49377e-157
human	ENSG00000111266	_DUSP16_	Sertoli	7.7559e-157
human	ENSG00000113522	_RAD50_	Sertoli	1.18388e-156
human	ENSG00000141429	_GALNT1_	Sertoli	2.18941e-156
human	ENSG00000134452	_FBXO18_	Sertoli	2.5594e-156
human	ENSG00000161533	_ACOX1_	Sertoli	2.98622e-156
human	ENSG00000168234	_TTC39C_	Sertoli	6.63972e-156
human	ENSG00000203709	_C1orf132_	Sertoli	6.98019e-156
human	ENSG00000169100	_SLC25A6_	Sertoli	8.30719e-156
human	ENSG00000129925	_TMEM8A_	Sertoli	1.00559e-155
human	ENSG00000138430	_OLA1_	Sertoli	1.13912e-155
human	ENSG00000198087	_CD2AP_	Sertoli	1.30745e-155
human	ENSG00000148737	_TCF7L2_	Sertoli	1.33411e-155
human	ENSG00000172939	_OXSR1_	Sertoli	1.75982e-155
human	ENSG00000198408	_MGEA5_	Sertoli	1.43485e-154
human	ENSG00000166016	_ABTB2_	Sertoli	1.69307e-154
human	ENSG00000109572	_CLCN3_	Sertoli	1.78382e-154
human	ENSG00000077616	_NAALAD2_	Sertoli	2.5106e-154
human	ENSG00000126457	_PRMT1_	Sertoli	3.84857e-154
human	ENSG00000007237	_GAS7_	Sertoli	5.19367e-154
human	ENSG00000141867	_BRD4_	Sertoli	6.11194e-154
human	ENSG00000132424	_PNISR_	Sertoli	1.32812e-153
human	ENSG00000141905	_NFIC_	Sertoli	1.41849e-153
human	ENSG00000213585	_VDAC1_	Sertoli	1.64553e-153
human	ENSG00000128739	_SNRPN_	Sertoli	4.23096e-152
human	ENSG00000054392	_HHAT_	Sertoli	5.36424e-152
human	ENSG00000073711	_PPP2R3A_	Sertoli	6.70125e-152
human	ENSG00000234810	_RP11-90C4.1_	Sertoli	1.40105e-151
human	ENSG00000182087	_TMEM259_	Sertoli	1.76625e-151
human	ENSG00000071205	_ARHGAP10_	Sertoli	2.01714e-151
human	ENSG00000132680	_KIAA0907_	Sertoli	2.2112e-151
human	ENSG00000066777	_ARFGEF1_	Sertoli	5.93286e-151
human	ENSG00000164466	_SFXN1_	Sertoli	7.4707e-151
human	ENSG00000115760	_BIRC6_	Sertoli	1.79858e-150
human	ENSG00000177119	_ANO6_	Sertoli	1.98096e-150
human	ENSG00000152520	_PAN3_	Sertoli	3.40171e-150
human	ENSG00000162753	_SLC9C2_	Sertoli	3.57396e-150
human	ENSG00000169855	_ROBO1_	Sertoli	3.65134e-150
human	ENSG00000136297	_MMD2_	Sertoli	5.78454e-150
human	ENSG00000127311	_HELB_	Sertoli	8.07023e-150
human	ENSG00000044446	_PHKA2_	Sertoli	8.7294e-150
human	ENSG00000087460	_GNAS_	Sertoli	1.35794e-149
human	ENSG00000260032	_NORAD_	Sertoli	2.68332e-149
human	ENSG00000188732	_FAM221A_	Sertoli	2.86043e-149
human	ENSG00000172340	_SUCLG2_	Sertoli	5.31888e-149
human	ENSG00000128272	_ATF4_	Sertoli	1.05013e-148
human	ENSG00000105887	_MTPN_	Sertoli	2.38051e-148
human	ENSG00000236107	_AC010127.3_	Sertoli	2.48628e-148
human	ENSG00000128829	_EIF2AK4_	Sertoli	3.4844e-148
human	ENSG00000114331	_ACAP2_	Sertoli	4.74231e-148
human	ENSG00000183723	_CMTM4_	Sertoli	1.2095e-147
human	ENSG00000112062	_MAPK14_	Sertoli	2.77352e-147
human	ENSG00000155561	_NUP205_	Sertoli	1.39709e-146
human	ENSG00000097046	_CDC7_	Sertoli	1.85573e-146
human	ENSG00000227115	_LINC01630_	Sertoli	1.89333e-146
human	ENSG00000187109	_NAP1L1_	Sertoli	2.134e-146
human	ENSG00000149346	_SLX4IP_	Sertoli	3.20907e-146
human	ENSG00000143499	_SMYD2_	Sertoli	4.0161e-146
human	ENSG00000148200	_NR6A1_	Sertoli	4.05856e-146
human	ENSG00000235162	_C12orf75_	Sertoli	4.10978e-146
human	ENSG00000069974	_RAB27A_	Sertoli	3.72218e-145
human	ENSG00000136754	_ABI1_	Sertoli	9.47631e-145
human	ENSG00000101966	_XIAP_	Sertoli	1.19812e-144
human	ENSG00000198146	_ZNF770_	Sertoli	1.55246e-144
human	ENSG00000197894	_ADH5_	Sertoli	1.77346e-144
human	ENSG00000061273	_HDAC7_	Sertoli	1.81058e-144
human	ENSG00000166913	_YWHAB_	Sertoli	3.55479e-144
human	ENSG00000115808	_STRN_	Sertoli	1.24254e-143
human	ENSG00000166411	_IDH3A_	Sertoli	2.71355e-143
human	ENSG00000091073	_DTX2_	Sertoli	2.86438e-143
human	ENSG00000141446	_ESCO1_	Sertoli	4.27625e-143
human	ENSG00000074800	_ENO1_	Sertoli	7.12276e-143
human	ENSG00000101558	_VAPA_	Sertoli	1.07493e-142
human	ENSG00000079805	_DNM2_	Sertoli	1.23974e-142
human	ENSG00000132912	_DCTN4_	Sertoli	2.49095e-142
human	ENSG00000152465	_NMT2_	Sertoli	3.61295e-142
human	ENSG00000196961	_AP2A1_	Sertoli	4.77593e-142
human	ENSG00000143641	_GALNT2_	Sertoli	6.6536e-142
human	ENSG00000088448	_ANKRD10_	Sertoli	6.66416e-142
human	ENSG00000165948	_IFI27L1_	Sertoli	1.66038e-141
human	ENSG00000104375	_STK3_	Sertoli	2.96141e-141
human	ENSG00000179912	_R3HDM2_	Sertoli	3.01954e-141
human	ENSG00000168827	_GFM1_	Sertoli	4.14052e-141
human	ENSG00000138496	_PARP9_	Sertoli	6.10208e-141
human	ENSG00000100150	_DEPDC5_	Sertoli	6.76104e-141
human	ENSG00000168300	_PCMTD1_	Sertoli	7.30327e-141
human	ENSG00000167491	_GATAD2A_	Sertoli	3.38927e-140
human	ENSG00000102362	_SYTL4_	Sertoli	3.97659e-140
human	ENSG00000250116	_RP11-417F21.1_	Sertoli	5.86324e-140
human	ENSG00000138668	_HNRNPD_	Sertoli	6.82255e-140
human	ENSG00000061987	_MON2_	Sertoli	7.39654e-140
human	ENSG00000171105	_INSR_	Sertoli	9.34409e-140
human	ENSG00000103978	_TMEM87A_	Sertoli	2.78162e-139
human	ENSG00000168385	_SEPT2_	Sertoli	8.3867e-139
human	ENSG00000113648	_H2AFY_	Sertoli	8.41169e-139
human	ENSG00000159433	_STARD9_	Sertoli	9.19003e-139
human	ENSG00000136068	_FLNB_	Sertoli	2.04751e-138
human	ENSG00000197892	_KIF13B_	Sertoli	4.16531e-138
human	ENSG00000213676	_ATF6B_	Sertoli	8.80949e-138
human	ENSG00000154928	_EPHB1_	Sertoli	1.05667e-137
human	ENSG00000001497	_LAS1L_	Sertoli	1.40829e-137
human	ENSG00000185291	_IL3RA_	Sertoli	4.02424e-137
human	ENSG00000104177	_MYEF2_	Sertoli	4.06726e-137
human	ENSG00000113916	_BCL6_	Sertoli	5.77026e-137
human	ENSG00000171862	_PTEN_	Sertoli	6.68902e-137
human	ENSG00000160145	_KALRN_	Sertoli	1.08868e-136
human	ENSG00000155744	_FAM126B_	Sertoli	1.16159e-136
human	ENSG00000143543	_JTB_	Sertoli	2.02808e-136
human	ENSG00000123143	_PKN1_	Sertoli	4.29892e-136
human	ENSG00000076108	_BAZ2A_	Sertoli	5.48453e-136
human	ENSG00000168785	_TSPAN5_	Sertoli	2.30869e-135
human	ENSG00000263327	_TAPT1-AS1_	Sertoli	4.78174e-135
human	ENSG00000168781	_PPIP5K1_	Sertoli	5.07714e-135
human	ENSG00000111669	_TPI1_	Sertoli	5.77473e-135
human	ENSG00000136636	_KCTD3_	Sertoli	6.67772e-135
human	ENSG00000135913	_USP37_	Sertoli	8.8086e-135
human	ENSG00000115524	_SF3B1_	Sertoli	1.30674e-134
human	ENSG00000145860	_RNF145_	Sertoli	2.75655e-134
human	ENSG00000244879	_GABPB1-AS1_	Sertoli	4.0777e-134
human	ENSG00000101152	_DNAJC5_	Sertoli	4.23731e-134
human	ENSG00000164066	_INTU_	Sertoli	7.97142e-134
human	ENSG00000197226	_TBC1D9B_	Sertoli	8.11006e-134
human	ENSG00000010244	_ZNF207_	Sertoli	8.43041e-134
human	ENSG00000257103	_LSM14A_	Sertoli	9.14118e-134
human	ENSG00000077147	_TM9SF3_	Sertoli	9.67768e-134
human	ENSG00000114796	_KLHL24_	Sertoli	1.04135e-133
human	ENSG00000214194	_LINC00998_	Sertoli	1.12904e-133
human	ENSG00000165119	_HNRNPK_	Sertoli	1.25283e-133
human	ENSG00000103769	_RAB11A_	Sertoli	2.21701e-133
human	ENSG00000186566	_GPATCH8_	Sertoli	2.23685e-133
human	ENSG00000077254	_USP33_	Sertoli	2.47375e-133
human	ENSG00000189403	_HMGB1_	Sertoli	3.04204e-133
human	ENSG00000162695	_SLC30A7_	Sertoli	3.48405e-133
human	ENSG00000152795	_HNRNPDL_	Sertoli	3.58544e-133
human	ENSG00000131069	_ACSS2_	Sertoli	5.16451e-133
human	ENSG00000115904	_SOS1_	Sertoli	7.19639e-133
human	ENSG00000068383	_INPP5A_	Sertoli	9.16353e-133
human	ENSG00000135048	_TMEM2_	Sertoli	1.33399e-132
human	ENSG00000075539	_FRYL_	Sertoli	1.69193e-132
human	ENSG00000243554	_AC004967.7_	Sertoli	2.43269e-132
human	ENSG00000138674	_SEC31A_	Sertoli	4.18919e-132
human	ENSG00000128699	_ORMDL1_	Sertoli	5.1234e-132
human	ENSG00000111530	_CAND1_	Sertoli	8.64729e-132
human	ENSG00000171634	_BPTF_	Sertoli	9.55113e-132
human	ENSG00000156162	_DPY19L4_	Sertoli	1.02267e-131
human	ENSG00000154217	_PITPNC1_	Sertoli	1.03694e-131
human	ENSG00000107929	_LARP4B_	Sertoli	1.27886e-131
human	ENSG00000112146	_FBXO9_	Sertoli	1.35926e-131
human	ENSG00000185033	_SEMA4B_	Sertoli	2.14843e-131
human	ENSG00000008952	_SEC62_	Sertoli	2.65036e-131
human	ENSG00000113643	_RARS_	Sertoli	2.72731e-131
human	ENSG00000134255	_CEPT1_	Sertoli	2.74021e-131
human	ENSG00000102893	_PHKB_	Sertoli	2.78997e-131
human	ENSG00000089248	_ERP29_	Sertoli	7.06932e-131
human	ENSG00000024048	_UBR2_	Sertoli	9.33449e-131
human	ENSG00000071462	_WBSCR22_	Sertoli	1.26766e-130
human	ENSG00000066084	_DIP2B_	Sertoli	1.32736e-130
human	ENSG00000272391	_POM121C_	Sertoli	1.65503e-130
human	ENSG00000198399	_ITSN2_	Sertoli	1.75916e-130
human	ENSG00000056097	_ZFR_	Sertoli	1.80638e-130
human	ENSG00000170348	_TMED10_	Sertoli	2.86227e-130
human	ENSG00000100599	_RIN3_	Sertoli	6.20044e-130
human	ENSG00000049618	_ARID1B_	Sertoli	1.36669e-129
human	ENSG00000251474	_RPL32P3_	Sertoli	1.7985e-129
human	ENSG00000177200	_CHD9_	Sertoli	4.851e-129
human	ENSG00000101158	_NELFCD_	Sertoli	5.62947e-129
human	ENSG00000092841	_MYL6_	Sertoli	7.2472e-129
human	ENSG00000080546	_SESN1_	Sertoli	7.76591e-129
human	ENSG00000144566	_RAB5A_	Sertoli	8.96123e-129
human	ENSG00000112701	_SENP6_	Sertoli	9.22707e-129
human	ENSG00000100097	_LGALS1_	Sertoli	1.33758e-128
human	ENSG00000143437	_ARNT_	Sertoli	1.71147e-128
human	ENSG00000015153	_YAF2_	Sertoli	1.82246e-128
human	ENSG00000104765	_BNIP3L_	Sertoli	2.34476e-128
human	ENSG00000180071	_ANKRD18A_	Sertoli	4.29204e-128
human	ENSG00000101474	_APMAP_	Sertoli	5.48946e-128
human	ENSG00000173926	_MARCH3_	Sertoli	5.90436e-128
human	ENSG00000090487	_SPG21_	Sertoli	8.61905e-128
human	ENSG00000163785	_RYK_	Sertoli	1.07032e-127
human	ENSG00000161048	_NAPEPLD_	Sertoli	1.16811e-127
human	ENSG00000068878	_PSME4_	Sertoli	3.63037e-127
human	ENSG00000109586	_GALNT7_	Sertoli	4.30009e-127
human	ENSG00000205336	_ADGRG1_	Sertoli	5.88803e-127
human	ENSG00000197747	_S100A10_	Sertoli	7.95197e-127
human	ENSG00000232593	_KANTR_	Sertoli	1.25056e-126
human	ENSG00000111653	_ING4_	Sertoli	1.49895e-126
human	ENSG00000175029	_CTBP2_	Sertoli	1.52979e-126
human	ENSG00000198900	_TOP1_	Sertoli	1.6057e-126
human	ENSG00000006715	_VPS41_	Sertoli	1.80684e-126
human	ENSG00000121741	_ZMYM2_	Sertoli	8.22811e-126
human	ENSG00000151694	_ADAM17_	Sertoli	1.15196e-125
human	ENSG00000100099	_HPS4_	Sertoli	1.32889e-125
human	ENSG00000078369	_GNB1_	Sertoli	2.39002e-125
human	ENSG00000158864	_NDUFS2_	Sertoli	2.97492e-125
human	ENSG00000236256	_DIAPH2-AS1_	Sertoli	6.18524e-125
human	ENSG00000140836	_ZFHX3_	Sertoli	1.80521e-124
human	ENSG00000118515	_SGK1_	Sertoli	2.48383e-124
human	ENSG00000183762	_KREMEN1_	Sertoli	2.5091e-124
human	ENSG00000048828	_FAM120A_	Sertoli	2.94392e-124
human	ENSG00000173320	_STOX2_	Sertoli	3.23807e-124
human	ENSG00000198160	_MIER1_	Sertoli	5.40443e-124
human	ENSG00000054282	_SDCCAG8_	Sertoli	6.14755e-124
human	ENSG00000151779	_NBAS_	Sertoli	2.21063e-123
human	ENSG00000103404	_USP31_	Sertoli	3.10791e-123
human	ENSG00000180901	_KCTD2_	Sertoli	3.61778e-123
human	ENSG00000182749	_PAQR7_	Sertoli	1.01474e-122
human	ENSG00000025772	_TOMM34_	Sertoli	1.90911e-122
human	ENSG00000115464	_USP34_	Sertoli	1.96228e-122
human	ENSG00000124198	_ARFGEF2_	Sertoli	2.47313e-122
human	ENSG00000120137	_PANK3_	Sertoli	2.81095e-122
human	ENSG00000123066	_MED13L_	Sertoli	3.54931e-122
human	ENSG00000143398	_PIP5K1A_	Sertoli	4.74979e-122
human	ENSG00000182150	_ERCC6L2_	Sertoli	1.02184e-121
human	ENSG00000178105	_DDX10_	Sertoli	1.06679e-121
human	ENSG00000137478	_FCHSD2_	Sertoli	1.11679e-121
human	ENSG00000118873	_RAB3GAP2_	Sertoli	2.01541e-121
human	ENSG00000165732	_DDX21_	Sertoli	2.65521e-121
human	ENSG00000025796	_SEC63_	Sertoli	2.71676e-121
human	ENSG00000144744	_UBA3_	Sertoli	3.01202e-121
human	ENSG00000111859	_NEDD9_	Sertoli	5.46038e-121
human	ENSG00000152527	_PLEKHH2_	Sertoli	5.67967e-121
human	ENSG00000036549	_ZZZ3_	Sertoli	1.36186e-120
human	ENSG00000198780	_FAM169A_	Sertoli	2.16867e-120
human	ENSG00000114354	_TFG_	Sertoli	2.8021e-120
human	ENSG00000165527	_ARF6_	Sertoli	4.93859e-120
human	ENSG00000105223	_PLD3_	Sertoli	7.03888e-120
human	ENSG00000104325	_DECR1_	Sertoli	7.84126e-120
human	ENSG00000143952	_VPS54_	Sertoli	8.99523e-120
human	ENSG00000129351	_ILF3_	Sertoli	1.41038e-119
human	ENSG00000139668	_WDFY2_	Sertoli	2.82496e-119
human	ENSG00000113068	_PFDN1_	Sertoli	3.25105e-119
human	ENSG00000059758	_CDK17_	Sertoli	3.8498e-119
human	ENSG00000118217	_ATF6_	Sertoli	5.38504e-119
human	ENSG00000123240	_OPTN_	Sertoli	5.952e-119
human	ENSG00000176533	_GNG7_	Sertoli	6.20884e-119
human	ENSG00000196367	_TRRAP_	Sertoli	6.64937e-119
human	ENSG00000127914	_AKAP9_	Sertoli	6.73098e-119
human	ENSG00000121964	_GTDC1_	Sertoli	7.50938e-119
human	ENSG00000180773	_SLC36A4_	Sertoli	7.61561e-119
human	ENSG00000187231	_SESTD1_	Sertoli	8.46096e-119
human	ENSG00000107104	_KANK1_	Sertoli	8.74948e-119
human	ENSG00000004897	_CDC27_	Sertoli	1.12182e-118
human	ENSG00000167986	_DDB1_	Sertoli	1.29804e-118
human	ENSG00000132199	_ENOSF1_	Sertoli	1.30935e-118
human	ENSG00000214135	_AC024560.3_	Sertoli	2.22647e-118
human	ENSG00000164096	_C4orf3_	Sertoli	2.93469e-118
human	ENSG00000101782	_RIOK3_	Sertoli	5.17674e-118
human	ENSG00000121766	_ZCCHC17_	Sertoli	7.63027e-118
human	ENSG00000065491	_TBC1D22B_	Sertoli	1.3345e-117
human	ENSG00000127022	_CANX_	Sertoli	4.56672e-117
human	ENSG00000106723	_SPIN1_	Sertoli	6.55634e-117
human	ENSG00000129657	_SEC14L1_	Sertoli	1.35975e-116
human	ENSG00000096433	_ITPR3_	Sertoli	2.37281e-116
human	ENSG00000134333	_LDHA_	Sertoli	2.54484e-116
human	ENSG00000011304	_PTBP1_	Sertoli	2.73863e-116
human	ENSG00000125826	_RBCK1_	Sertoli	2.92978e-116
human	ENSG00000166266	_CUL5_	Sertoli	3.18524e-116
human	ENSG00000132463	_GRSF1_	Sertoli	3.63741e-116
human	ENSG00000101266	_CSNK2A1_	Sertoli	4.81808e-116
human	ENSG00000259336	_RP11-323I15.5_	Sertoli	5.00268e-116
human	ENSG00000111596	_CNOT2_	Sertoli	5.46224e-116
human	ENSG00000108021	_FAM208B_	Sertoli	5.54446e-116
human	ENSG00000109762	_SNX25_	Sertoli	1.62829e-115
human	ENSG00000075413	_MARK3_	Sertoli	1.75807e-115
human	ENSG00000159592	_GPBP1L1_	Sertoli	2.33408e-115
human	ENSG00000072803	_FBXW11_	Sertoli	3.61327e-115
human	ENSG00000163029	_SMC6_	Sertoli	3.91157e-115
human	ENSG00000138411	_HECW2_	Sertoli	4.1669e-115
human	ENSG00000039319	_ZFYVE16_	Sertoli	8.52706e-115
human	ENSG00000122779	_TRIM24_	Sertoli	1.01015e-114
human	ENSG00000168092	_PAFAH1B2_	Sertoli	1.0693e-114
human	ENSG00000164904	_ALDH7A1_	Sertoli	1.24637e-114
human	ENSG00000133961	_NUMB_	Sertoli	1.78778e-114
human	ENSG00000122741	_DCAF10_	Sertoli	2.02288e-114
human	ENSG00000111581	_NUP107_	Sertoli	2.06769e-114
human	ENSG00000162402	_USP24_	Sertoli	2.29913e-114
human	ENSG00000133818	_RRAS2_	Sertoli	2.65683e-114
human	ENSG00000109689	_STIM2_	Sertoli	4.08332e-114
human	ENSG00000135643	_KCNMB4_	Sertoli	6.92746e-114
human	ENSG00000128513	_POT1_	Sertoli	9.53117e-114
human	ENSG00000078618	_NRDC_	Sertoli	1.22369e-113
human	ENSG00000167658	_EEF2_	Sertoli	2.46832e-113
human	ENSG00000143344	_RGL1_	Sertoli	2.88888e-113
human	ENSG00000136040	_PLXNC1_	Sertoli	3.25636e-113
human	ENSG00000139926	_FRMD6_	Sertoli	3.33823e-113
human	ENSG00000148358	_GPR107_	Sertoli	3.88764e-113
human	ENSG00000231871	_IPO9-AS1_	Sertoli	6.057e-113
human	ENSG00000130402	_ACTN4_	Sertoli	6.4833e-113
human	ENSG00000117859	_OSBPL9_	Sertoli	6.60515e-113
human	ENSG00000160789	_LMNA_	Sertoli	7.92824e-113
human	ENSG00000196182	_STK40_	Sertoli	8.87644e-113
human	ENSG00000196235	_SUPT5H_	Sertoli	2.33839e-112
human	ENSG00000009830	_POMT2_	Sertoli	3.90038e-112
human	ENSG00000132300	_PTCD3_	Sertoli	4.03385e-112
human	ENSG00000151322	_NPAS3_	Sertoli	4.38476e-112
human	ENSG00000142599	_RERE_	Sertoli	7.03684e-112
human	ENSG00000170035	_UBE2E3_	Sertoli	9.75571e-112
human	ENSG00000137269	_LRRC1_	Sertoli	1.13326e-111
human	ENSG00000206527	_HACD2_	Sertoli	1.37996e-111
human	ENSG00000145337	_PYURF_	Sertoli	1.42498e-111
human	ENSG00000165632	_TAF3_	Sertoli	1.5127e-111
human	ENSG00000089693	_MLF2_	Sertoli	2.13937e-111
human	ENSG00000198815	_FOXJ3_	Sertoli	2.26645e-111
human	ENSG00000221914	_PPP2R2A_	Sertoli	2.37352e-111
human	ENSG00000134352	_IL6ST_	Sertoli	2.51843e-111
human	ENSG00000088205	_DDX18_	Sertoli	8.72165e-111
human	ENSG00000005889	_ZFX_	Sertoli	9.28369e-111
human	ENSG00000137312	_FLOT1_	Sertoli	1.2453e-110
human	ENSG00000196588	_MKL1_	Sertoli	1.54909e-110
human	ENSG00000198231	_DDX42_	Sertoli	2.59211e-110
human	ENSG00000198783	_ZNF830_	Sertoli	2.61356e-110
human	ENSG00000175054	_ATR_	Sertoli	3.64126e-110
human	ENSG00000146414	_SHPRH_	Sertoli	4.20086e-110
human	ENSG00000054523	_KIF1B_	Sertoli	4.81644e-110
human	ENSG00000033178	_UBA6_	Sertoli	6.9081e-110
human	ENSG00000135341	_MAP3K7_	Sertoli	9.41659e-110
human	ENSG00000105699	_LSR_	Sertoli	1.09528e-109
human	ENSG00000162521	_RBBP4_	Sertoli	1.83456e-109
human	ENSG00000129317	_PUS7L_	Sertoli	2.84154e-109
human	ENSG00000224597	_SVIL-AS1_	Sertoli	2.95293e-109
human	ENSG00000164190	_NIPBL_	Sertoli	3.00162e-109
human	ENSG00000163624	_CDS1_	Sertoli	3.02539e-109
human	ENSG00000089177	_KIF16B_	Sertoli	3.0779e-109
human	ENSG00000243317	_C7orf73_	Sertoli	4.39368e-109
human	ENSG00000186908	_ZDHHC17_	Sertoli	4.8158e-109
human	ENSG00000079313	_REXO1_	Sertoli	5.41816e-109
human	ENSG00000184863	_RBM33_	Sertoli	6.21887e-109
human	ENSG00000182771	_GRID1_	Sertoli	1.60592e-108
human	ENSG00000121579	_NAA50_	Sertoli	2.34714e-108
human	ENSG00000109111	_SUPT6H_	Sertoli	5.34444e-108
human	ENSG00000198088	_NUP62CL_	Sertoli	5.41991e-108
human	ENSG00000181666	_HKR1_	Sertoli	7.3299e-108
human	ENSG00000103544	_C16orf62_	Sertoli	8.44927e-108
human	ENSG00000106868	_SUSD1_	Sertoli	1.61975e-107
human	ENSG00000224078	_SNHG14_	Sertoli	1.66909e-107
human	ENSG00000134014	_ELP3_	Sertoli	2.57838e-107
human	ENSG00000251432	_RP11-420A23.1_	Sertoli	2.93539e-107
human	ENSG00000112234	_FBXL4_	Sertoli	3.83443e-107
human	ENSG00000087274	_ADD1_	Sertoli	7.4431e-107
human	ENSG00000271383	_NBPF19_	Sertoli	1.10909e-106
human	ENSG00000179104	_TMTC2_	Sertoli	1.39939e-106
human	ENSG00000173230	_GOLGB1_	Sertoli	1.9336e-106
human	ENSG00000141027	_NCOR1_	Sertoli	2.12492e-106
human	ENSG00000259692	_RP11-499F3.2_	Sertoli	2.55841e-106
human	ENSG00000135390	_ATP5G2_	Sertoli	3.96155e-106
human	ENSG00000130638	_ATXN10_	Sertoli	6.93457e-106
human	ENSG00000028528	_SNX1_	Sertoli	9.78365e-106
human	ENSG00000086200	_IPO11_	Sertoli	1.0351e-105
human	ENSG00000113013	_HSPA9_	Sertoli	1.9197e-105
human	ENSG00000139218	_SCAF11_	Sertoli	2.06598e-105
human	ENSG00000164031	_DNAJB14_	Sertoli	3.19048e-105
human	ENSG00000169756	_LIMS1_	Sertoli	4.47473e-105
human	ENSG00000103018	_CYB5B_	Sertoli	4.72065e-105
human	ENSG00000099783	_HNRNPM_	Sertoli	5.20536e-105
human	ENSG00000165886	_UBTD1_	Sertoli	5.27343e-105
human	ENSG00000270647	_TAF15_	Sertoli	8.65902e-105
human	ENSG00000108950	_FAM20A_	Sertoli	9.03876e-105
human	ENSG00000134851	_TMEM165_	Sertoli	9.21326e-105
human	ENSG00000137075	_RNF38_	Sertoli	1.37084e-104
human	ENSG00000198836	_OPA1_	Sertoli	1.76916e-104
human	ENSG00000107560	_RAB11FIP2_	Sertoli	2.26828e-104
human	ENSG00000044115	_CTNNA1_	Sertoli	4.50868e-104
human	ENSG00000116117	_PARD3B_	Sertoli	7.29695e-104
human	ENSG00000204131	_NHSL2_	Sertoli	8.72374e-104
human	ENSG00000054118	_THRAP3_	Sertoli	9.11689e-104
human	ENSG00000136051	_KIAA1033_	Sertoli	1.15837e-103
human	ENSG00000135821	_GLUL_	Sertoli	1.29397e-103
human	ENSG00000100354	_TNRC6B_	Sertoli	2.50246e-103
human	ENSG00000082212	_ME2_	Sertoli	3.60813e-103
human	ENSG00000198492	_YTHDF2_	Sertoli	3.94829e-103
human	ENSG00000127483	_HP1BP3_	Sertoli	5.06636e-103
human	ENSG00000079819	_EPB41L2_	Sertoli	6.83295e-103
[truncated: 131,225 more rows]

## Sheet: Suppl. Table 5
Supplementary Table 5: Conserved and changed trajectories across primates
Genes							Clusters													Conserved						Changed - Probability						Changes - Lineage
Human	Chimp	Bonobo	Gorilla	Gibbon	Macaque	Marmoset	Human_Cluster	Chimp_Cluster	Bon_Cluster	Gor_Cluster	Gib_Cluster	Mac_Cluster	Mar_Cluster	ChimpBon_Cluster	HumanChimpBon_Cluster	HumanChimpBonGor_Cluster	HumanChimpBonGorGib_Cluster	HumanChimpBonGorGibMac_Cluster	HumanChimpBonGorGibMacMar_Cluster	Conserved_ChimpBon	Conserved_HumanChimpBon	Conserved_HumanChimpBonGor	Conserved_HumanChimpBonGorGib	Conserved_HumanChimpBonGorGibMac	Conserved_HumanChimpBonGorGibMacMar	Chimp_Bon_prob_same	Human_ChimpBon_prob_same	HumanChimpBon_Gor_prob_same	HumanChimpBonGor_Gib_prob_same	HumanChimpBonGorGib_Mac_prob_same	HumanChimpBonGorGibMac_Mar_prob_same	Chimp_Bon_change_lineage	Human_ChimpBon_change_lineage	HumanChimpBon_Gor_change_lineage	HumanChimpBonGor_Gib_change_lineage	HumanChimpBonGorGib_Mac_change_lineage	HumanChimpBonGorGibMac_Mar_change_lineage
ENSG00000000419	ENSPTRG00000013625	Bon_ENSPTRG00000013625	ENSGGOG00000008993	ENSNLEG00000006998	ENSMMUG00000002759	ENSCJAG00000000551	7	7	7	7	7	7	7	7	7	7	7	7	7	1	1	1	1	1	1	NS	NS	NS	NS	NS	NS	NS	NS	NS	NS	NS	NS
ENSG00000000457	ENSPTRG00000001665	Bon_ENSPTRG00000001665	ENSGGOG00000011643	ENSNLEG00000015072	ENSMMUG00000016583	ENSCJAG00000010050	8	4	8	9	4	3	4	4	8	8	4	4	4	0	0	0	0	0	1	NS	NS	NS	NS	0.0338618	NS	NS	NS	NS	NS	Mac	NS
ENSG00000001460	ENSPTRG00000000345	Bon_ENSPTRG00000000345	ENSGGOG00000001796	ENSNLEG00000008905	ENSMMUG00000004464	ENSCJAG00000020857	6	6	6	5	6	6	6	6	6	6	6	6	6	1	1	0	1	1	1	NS	NS	NS	NS	NS	NS	NS	NS	NS	NS	NS	NS
ENSG00000001626	ENSPTRG00000019619	Bon_ENSPTRG00000019619	ENSGGOG00000004019	ENSNLEG00000011680	ENSMMUG00000011269	ENSCJAG00000004895	2	3	3	4	8	4	4	3	3	3	8	8	4	1	0	0	0	0	0	NS	NS	NS	NS	NS	NS	NS	NS	NS	NS	NS	NS
ENSG00000001629	ENSPTRG00000019394	Bon_ENSPTRG00000019394	ENSGGOG00000006851	ENSNLEG00000015287	ENSMMUG00000005120	ENSCJAG00000013964	3	8	3	3	5	8	9	3	3	3	3	8	8	0	1	1	0	0	0	NS	NS	NS	0.00399136	NS	NS	NS	NS	NS	Gib	NS	NS
ENSG00000001631	ENSPTRG00000019393	Bon_ENSPTRG00000019393	ENSGGOG00000001906	ENSNLEG00000015256	ENSMMUG00000014907	ENSCJAG00000014000	2	2	2	3	5	2	7	2	2	2	2	2	2	1	1	0	0	1	0	NS	NS	NS	0.0348966	NS	0.0368107	NS	NS	NS	NS	NS	NS
ENSG00000002746	ENSPTRG00000019123	Bon_ENSPTRG00000019123	ENSGGOG00000024448	ENSNLEG00000003209	ENSMMUG00000019015	ENSCJAG00000007768	7	7	7	3	8	1	4	7	7	7	7	8	8	1	1	0	0	0	0	NS	NS	0.024687	0.0416502	NS	NS	NS	NS	NS	NS	NS	NS
ENSG00000002822	ENSPTRG00000018855	Bon_ENSPTRG00000018855	ENSGGOG00000034992	ENSNLEG00000008599	ENSMMUG00000011659	ENSCJAG00000001463	7	6	5	9	3	3	6	5	5	5	5	3	6	0	0	0	0	0	0	NS	NS	NS	0.0384791	NS	NS	NS	NS	NS	NS	NS	NS
ENSG00000003147	ENSPTRG00000018931	Bon_ENSPTRG00000018931	ENSGGOG00000007090	ENSNLEG00000016162	ENSMMUG00000005435	ENSCJAG00000000720	5	5	5	5	5	5	5	5	5	5	5	5	5	1	1	1	1	1	1	NS	NS	NS	NS	NS	NS	NS	NS	NS	NS	NS	NS
ENSG00000003393	ENSPTRG00000012811	Bon_ENSPTRG00000012811	ENSGGOG00000015032	ENSNLEG00000006980	ENSMMUG00000018155	ENSCJAG00000004769	4	5	1	4	6	6	1	5	5	4	4	6	6	0	0	0	0	0	0	NS	NS	NS	NS	NS	NS	NS	NS	NS	NS	NS	NS
ENSG00000003402	ENSPTRG00000012798	Bon_ENSPTRG00000012798	ENSGGOG00000010972	ENSNLEG00000006947	ENSMMUG00000012310	ENSCJAG00000004505	6	7	7	6	6	6	6	7	7	7	6	6	6	1	0	0	0	1	1	NS	NS	NS	NS	NS	NS	NS	NS	NS	NS	NS	NS
ENSG00000003756	ENSPTRG00000014946	Bon_ENSPTRG00000014946	ENSGGOG00000014490	ENSNLEG00000006943	ENSMMUG00000004921	ENSCJAG00000004740	7	1	7	7	7	2	2	7	7	7	7	7	2	0	1	1	1	0	0	NS	NS	NS	NS	NS	NS	NS	NS	NS	NS	NS	NS
ENSG00000003987	ENSPTRG00000020020	Bon_ENSPTRG00000020020	ENSGGOG00000010545	ENSNLEG00000002611	ENSMMUG00000001878	ENSCJAG00000011725	6	1	6	4	8	6	1	6	6	6	6	6	6	0	1	0	0	1	0	NS	NS	NS	NS	NS	NS	NS	NS	NS	NS	NS	NS
ENSG00000004487	ENSPTRG00000000321	Bon_ENSPTRG00000000321	ENSGGOG00000003664	ENSNLEG00000008363	ENSMMUG00000009773	ENSCJAG00000005607	3	2	2	2	3	2	2	2	2	2	3	3	2	1	0	1	0	0	0	NS	NS	NS	NS	NS	NS	NS	NS	NS	NS	NS	NS
ENSG00000004534	ENSPTRG00000014943	Bon_ENSPTRG00000014943	ENSGGOG00000014459	ENSNLEG00000006932	ENSMMUG00000003494	ENSCJAG00000004620	3	3	3	3	3	3	3	3	3	3	3	3	3	1	1	1	1	1	1	NS	NS	NS	NS	NS	NS	NS	NS	NS	NS	NS	NS
ENSG00000004660	ENSPTRG00000008579	Bon_ENSPTRG00000008579	ENSGGOG00000003068	ENSNLEG00000017283	ENSMMUG00000020251	ENSCJAG00000011552	4	4	9	4	4	9	9	9	4	4	4	4	9	0	0	1	1	0	0	NS	NS	NS	NS	NS	NS	NS	NS	NS	NS	NS	NS
ENSG00000004766	ENSPTRG00000019403	Bon_ENSPTRG00000019403	ENSGGOG00000022699	ENSNLEG00000015349	ENSMMUG00000017311	ENSCJAG00000013774	9	4	4	9	8	7	9	4	4	4	4	4	9	1	0	0	0	0	0	NS	NS	NS	NS	NS	NS	NS	NS	NS	NS	NS	NS
ENSG00000004809	ENSPTRG00000018499	Bon_ENSPTRG00000018499	ENSGGOG00000001770	ENSNLEG00000012795	ENSMMUG00000008187	ENSCJAG00000005357	1	1	1	1	8	1	6	1	1	1	1	1	1	1	1	1	0	1	0	NS	NS	NS	NS	NS	NS	NS	NS	NS	NS	NS	NS
ENSG00000004838	ENSPTRG00000014960	Bon_ENSPTRG00000014960	ENSGGOG00000007113	ENSNLEG00000006996	ENSMMUG00000007006	ENSCJAG00000005151	1	1	1	1	1	1	1	1	1	1	1	1	1	1	1	1	1	1	1	NS	NS	NS	NS	NS	NS	NS	NS	NS	NS	NS	NS
ENSG00000004846	ENSPTRG00000018966	Bon_ENSPTRG00000018966	ENSGGOG00000008618	ENSNLEG00000016694	ENSMMUG00000007821	ENSCJAG00000001194	4	4	4	4	4	3	6	4	4	4	4	4	4	1	1	1	1	0	0	NS	NS	NS	NS	NS	NS	NS	NS	NS	NS	NS	NS
ENSG00000004864	ENSPTRG00000019423	Bon_ENSPTRG00000019423	ENSGGOG00000005803	ENSNLEG00000015945	ENSMMUG00000005250	ENSCJAG00000000554	8	8	8	4	4	4	5	8	8	8	4	4	4	1	1	0	0	1	0	NS	NS	NS	NS	NS	0.0381124	NS	NS	NS	NS	NS	NS
ENSG00000004866	ENSPTRG00000019616	Bon_ENSPTRG00000019616	ENSGGOG00000014410	ENSNLEG00000011617	ENSMMUG00000021722	ENSCJAG00000004988	7	9	3	4	8	4	3	3	7	7	8	8	3	0	0	0	0	0	0	NS	0.00315299	NS	NS	NS	NS	NS	Human	NS	NS	NS	NS
ENSG00000005020	ENSPTRG00000019007	Bon_ENSPTRG00000019007	ENSGGOG00000002146	ENSNLEG00000014950	ENSMMUG00000018544	ENSCJAG00000007979	2	6	6	3	6	7	7	6	6	6	6	6	7	1	0	0	1	0	0	NS	NS	NS	NS	0.018847	NS	NS	NS	NS	NS	HumanChimpBonGorGib	NS
ENSG00000005108	ENSPTRG00000018936	Bon_ENSPTRG00000018936	ENSGGOG00000008011	ENSNLEG00000016197	ENSMMUG00000012694	ENSCJAG00000000774	4	4	6	4	6	4	4	6	4	4	6	4	4	0	0	1	0	0	1	NS	NS	NS	NS	NS	NS	NS	NS	NS	NS	NS	NS
ENSG00000005156	ENSPTRG00000009008	Bon_ENSPTRG00000009008	ENSGGOG00000025637	ENSNLEG00000001704	ENSMMUG00000004794	ENSCJAG00000014668	3	7	7	7	9	5	3	7	7	7	7	7	3	1	0	1	0	0	0	NS	0.0219165	NS	NS	NS	NS	NS	Human	NS	NS	NS	NS
ENSG00000005187	ENSPTRG00000007849	Bon_ENSPTRG00000007849	ENSGGOG00000008138	ENSNLEG00000012361	ENSMMUG00000016745	ENSCJAG00000035643	1	6	1	6	6	6	2	6	1	1	6	6	6	0	0	0	0	1	0	NS	NS	NS	NS	NS	NS	NS	NS	NS	NS	NS	NS
ENSG00000005189	ENSPTRG00000007851	Bon_ENSPTRG00000007851	ENSGGOG00000004539	ENSNLEG00000012334	ENSMMUG00000016748	ENSCJAG00000009363	2	2	1	1	2	2	2	1	2	1	2	2	2	0	0	0	0	1	1	NS	NS	NS	NS	NS	NS	NS	NS	NS	NS	NS	NS
ENSG00000005194	ENSPTRG00000008155	Bon_ENSPTRG00000008155	ENSGGOG00000012402	ENSNLEG00000002876	ENSMMUG00000020472	ENSCJAG00000012055	2	2	2	2	2	1	3	2	2	2	2	2	2	1	1	1	1	0	0	NS	NS	NS	NS	NS	NS	NS	NS	NS	NS	NS	NS
ENSG00000005339	ENSPTRG00000007710	Bon_ENSPTRG00000007710	ENSGGOG00000006025	ENSNLEG00000009748	ENSMMUG00000002286	ENSCJAG00000019712	8	8	8	9	8	8	7	8	8	8	8	8	8	1	1	0	1	1	0	NS	NS	NS	NS	NS	0.00556192	NS	NS	NS	NS	NS	NS
ENSG00000005436	ENSPTRG00000012110	Bon_ENSPTRG00000012110	ENSGGOG00000025320	ENSNLEG00000001166	ENSMMUG00000018512	ENSCJAG00000017096	8	4	4	8	2	3	8	4	4	8	8	8	8	1	0	0	0	0	1	NS	NS	NS	NS	NS	NS	NS	NS	NS	NS	NS	NS
ENSG00000005469	ENSPTRG00000019367	Bon_ENSPTRG00000019367	ENSGGOG00000015962	ENSNLEG00000014961	ENSMMUG00000010787	ENSCJAG00000014683	4	4	7	3	8	3	8	4	4	4	8	8	8	0	1	0	0	0	1	NS	NS	NS	NS	NS	NS	NS	NS	NS	NS	NS	NS
ENSG00000005483	ENSPTRG00000019563	Bon_ENSPTRG00000019563	ENSGGOG00000000579	ENSNLEG00000009027	ENSMMUG00000022727	ENSCJAG00000015976	3	2	3	3	2	2	8	3	3	3	3	2	2	0	1	1	0	0	0	NS	NS	NS	NS	NS	NS	NS	NS	NS	NS	NS	NS
ENSG00000005700	ENSPTRG00000018375	Bon_ENSPTRG00000018375	ENSGGOG00000016682	ENSNLEG00000012470	ENSMMUG00000010749	ENSCJAG00000009418	8	9	9	3	8	8	3	9	8	8	8	8	8	1	0	0	1	1	0	NS	NS	NS	NS	NS	NS	NS	NS	NS	NS	NS	NS
ENSG00000005810	ENSPTRG00000005943	Bon_ENSPTRG00000005943	ENSGGOG00000010778	ENSNLEG00000016250	ENSMMUG00000021459	ENSCJAG00000021196	2	2	2	1	1	2	2	2	2	2	2	2	2	1	1	0	0	1	1	NS	NS	NS	NS	NS	NS	NS	NS	NS	NS	NS	NS
ENSG00000005812	ENSPTRG00000022568	Bon_ENSPTRG00000022568	ENSGGOG00000007005	ENSNLEG00000016246	ENSMMUG00000021458	ENSCJAG00000021193	9	8	8	3	3	8	2	8	8	8	3	8	8	1	0	0	0	0	0	NS	NS	NS	NS	NS	NS	NS	NS	NS	NS	NS	NS
ENSG00000005889	ENSPTRG00000021747	Bon_ENSPTRG00000021747	ENSGGOG00000004053	ENSNLEG00000010044	ENSMMUG00000009801	ENSCJAG00000004841	9	9	9	3	9	4	9	9	9	9	9	9	9	1	1	0	1	0	1	NS	NS	NS	NS	NS	NS	NS	NS	NS	NS	NS	NS
ENSG00000006007	ENSPTRG00000007833	Bon_ENSPTRG00000007833	ENSGGOG00000002481	ENSNLEG00000012560	ENSMMUG00000013331	ENSCJAG00000009810	3	3	3	3	3	2	7	3	3	3	3	3	3	1	1	1	1	0	0	NS	NS	NS	NS	NS	0.0171089	NS	NS	NS	NS	NS	NS
ENSG00000006062	ENSPTRG00000034405	Bon_ENSPTRG00000034405	ENSGGOG00000004540	ENSNLEG00000004986	ENSMMUG00000007863	ENSCJAG00000012775	9	9	9	3	8	7	3	9	9	9	9	9	9	1	1	0	0	0	0	NS	NS	NS	NS	0.0151049	NS	NS	NS	NS	NS	Mac	NS
ENSG00000006282	ENSPTRG00000009404	Bon_ENSPTRG00000009404	ENSGGOG00000003379	ENSNLEG00000007743	ENSMMUG00000017252	ENSCJAG00000018727	5	5	5	5	5	5	5	5	5	5	5	5	5	1	1	1	1	1	1	NS	NS	NS	NS	NS	NS	NS	NS	NS	NS	NS	NS
ENSG00000006451	ENSPTRG00000019108	Bon_ENSPTRG00000019108	ENSGGOG00000002908	ENSNLEG00000003055	ENSMMUG00000042241	ENSCJAG00000007630	4	9	9	2	8	3	3	9	9	9	8	8	8	1	0	0	0	0	0	NS	NS	0.0484021	NS	NS	NS	NS	NS	NS	NS	NS	NS
ENSG00000006459	ENSPTRG00000019762	Bon_ENSPTRG00000019762	ENSGGOG00000003842	ENSNLEG00000001833	ENSMMUG00000008126	ENSCJAG00000013403	2	4	8	8	8	8	8	8	8	8	8	8	8	0	0	1	1	1	1	NS	NS	NS	NS	NS	NS	NS	NS	NS	NS	NS	NS
ENSG00000006576	ENSPTRG00000019340	Bon_ENSPTRG00000019340	ENSGGOG00000007313	ENSNLEG00000009575	ENSMMUG00000009008	ENSCJAG00000006202	3	3	3	8	3	3	8	3	3	3	3	3	3	1	1	0	1	1	0	NS	NS	NS	NS	NS	NS	NS	NS	NS	NS	NS	NS
ENSG00000006607	ENSPTRG00000013123	Bon_ENSPTRG00000013123	ENSGGOG00000004259	ENSNLEG00000013956	ENSMMUG00000001313	ENSCJAG00000006087	3	3	3	3	3	3	3	3	3	3	3	3	3	1	1	1	1	1	1	NS	NS	NS	NS	NS	NS	NS	NS	NS	NS	NS	NS
ENSG00000006634	ENSPTRG00000019372	Bon_ENSPTRG00000019372	ENSGGOG00000015538	ENSNLEG00000015022	ENSMMUG00000006771	ENSCJAG00000014413	1	1	1	1	2	2	2	1	1	1	1	1	2	1	1	1	0	0	0	NS	NS	NS	NS	NS	NS	NS	NS	NS	NS	NS	NS
ENSG00000006695	ENSPTRG00000008790	Bon_ENSPTRG00000008790	ENSGGOG00000012308	ENSNLEG00000014632	ENSMMUG00000016157	ENSCJAG00000004522	8	7	7	3	8	3	2	7	7	7	7	3	3	1	0	0	0	0	0	NS	0.00184942	NS	NS	NS	NS	NS	ChimpBon	NS	NS	NS	NS
ENSG00000006715	ENSPTRG00000019104	Bon_ENSPTRG00000019104	ENSGGOG00000006665	ENSNLEG00000002939	ENSMMUG00000010042	ENSCJAG00000012686	8	8	8	4	6	4	8	8	8	8	8	8	8	1	1	0	0	0	1	NS	NS	NS	0.0487787	NS	NS	NS	NS	NS	NS	NS	NS
ENSG00000006747	ENSPTRG00000018941	Bon_ENSPTRG00000018941	ENSGGOG00000015597	ENSNLEG00000016265	ENSMMUG00000000880	ENSCJAG00000000815	5	9	9	4	4	4	6	9	5	5	4	4	6	1	0	0	0	1	0	NS	0.0448958	NS	NS	NS	NS	NS	Human	NS	NS	NS	NS
ENSG00000006831	ENSPTRG00000004520	Bon_ENSPTRG00000004520	ENSGGOG00000013929	ENSNLEG00000002657	ENSMMUG00000017262	ENSCJAG00000000683	9	9	9	3	3	9	3	9	9	9	3	9	3	1	1	0	0	0	0	NS	NS	NS	NS	NS	NS	NS	NS	NS	NS	NS	NS
ENSG00000007062	ENSPTRG00000015932	Bon_ENSPTRG00000015932	ENSGGOG00000016139	ENSNLEG00000016422	ENSMMUG00000008164	ENSCJAG00000012523	7	4	4	7	5	7	4	4	7	7	7	7	7	1	0	1	0	1	0	NS	NS	NS	NS	NS	NS	NS	NS	NS	NS	NS	NS
ENSG00000007202	ENSPTRG00000008926	Bon_ENSPTRG00000008926	ENSGGOG00000016662	ENSNLEG00000002633	ENSMMUG00000023412	ENSCJAG00000012898	3	3	3	3	3	3	3	3	3	3	3	3	3	1	1	1	1	1	1	NS	NS	NS	NS	NS	NS	NS	NS	NS	NS	NS	NS
ENSG00000007237	ENSPTRG00000008763	Bon_ENSPTRG00000008763	ENSGGOG00000012941	ENSNLEG00000010113	ENSMMUG00000018092	ENSCJAG00000012759	4	4	4	4	8	4	5	4	4	4	4	4	4	1	1	1	0	1	0	NS	NS	NS	NS	NS	0.0177313	NS	NS	NS	NS	NS	NS
ENSG00000007341	ENSPTRG00000001109	Bon_ENSPTRG00000001109	ENSGGOG00000034881	ENSNLEG00000004126	ENSMMUG00000007766	ENSCJAG00000013490	5	6	9	5	2	2	7	9	6	5	2	2	2	0	0	0	0	1	0	NS	NS	NS	NS	NS	NS	NS	NS	NS	NS	NS	NS
ENSG00000007350	ENSPTRG00000022429	Bon_ENSPTRG00000022429	ENSGGOG00000004191	ENSNLEG00000013813	ENSMMUG00000013667	ENSCJAG00000014368	9	9	9	9	9	9	3	9	9	9	9	9	9	1	1	1	1	1	0	NS	NS	NS	NS	NS	NS	NS	NS	NS	NS	NS	NS
ENSG00000007402	ENSPTRG00000014964	Bon_ENSPTRG00000014964	ENSGGOG00000007132	ENSNLEG00000007008	ENSMMUG00000007022	ENSCJAG00000005215	7	7	5	7	7	4	6	7	7	7	7	7	7	0	1	1	1	0	0	NS	NS	NS	NS	NS	0.0162987	NS	NS	NS	NS	NS	NS
ENSG00000007923	ENSPTRG00000000094	Bon_ENSPTRG00000000094	ENSGGOG00000006848	ENSNLEG00000008630	ENSMMUG00000004686	ENSCJAG00000000242	8	8	8	9	4	6	9	8	8	8	8	8	8	1	1	0	0	0	0	NS	NS	NS	NS	NS	NS	NS	NS	NS	NS	NS	NS
ENSG00000008083	ENSPTRG00000017743	Bon_ENSPTRG00000017743	ENSGGOG00000005536	ENSNLEG00000000943	ENSMMUG00000015362	ENSCJAG00000005717	5	6	6	9	9	9	9	6	5	5	9	9	9	1	0	0	0	1	1	NS	NS	NS	NS	NS	NS	NS	NS	NS	NS	NS	NS
ENSG00000008086	ENSPTRG00000021711	Bon_ENSPTRG00000021711	ENSGGOG00000010796	ENSNLEG00000009674	ENSMMUG00000005063	ENSCJAG00000005834	3	6	6	9	8	5	3	6	6	6	8	6	3	1	0	0	0	0	0	NS	0.0123389	NS	NS	NS	NS	NS	ChimpBon	NS	NS	NS	NS
ENSG00000008130	ENSPTRG00000000038	Bon_ENSPTRG00000000038	ENSGGOG00000000307	ENSNLEG00000000139	ENSMMUG00000010879	ENSCJAG00000010843	9	9	9	9	9	8	9	9	9	9	9	9	9	1	1	1	1	0	1	NS	NS	NS	NS	NS	NS	NS	NS	NS	NS	NS	NS
ENSG00000008226	ENSPTRG00000014752	Bon_ENSPTRG00000014752	ENSGGOG00000003808	ENSNLEG00000005235	ENSMMUG00000000987	ENSCJAG00000010226	2	1	6	1	1	6	6	1	1	1	1	1	6	0	0	1	1	0	0	NS	NS	NS	NS	NS	NS	NS	NS	NS	NS	NS	NS
ENSG00000008256	ENSPTRG00000018907	Bon_ENSPTRG00000018907	ENSGGOG00000015376	ENSNLEG00000001145	ENSMMUG00000003167	ENSCJAG00000015425	8	8	8	9	8	8	3	8	8	8	8	8	8	1	1	0	1	1	0	NS	NS	NS	NS	NS	NS	NS	NS	NS	NS	NS	NS
ENSG00000008277	ENSPTRG00000019374	Bon_ENSPTRG00000019374	ENSGGOG00000002042	ENSNLEG00000015048	ENSMMUG00000022695	ENSCJAG00000014311	4	4	4	4	5	4	4	4	4	4	4	4	4	1	1	1	0	1	1	NS	NS	NS	0.015479	NS	NS	NS	NS	NS	Gib	NS	NS
ENSG00000008294	ENSPTRG00000009414	Bon_ENSPTRG00000009414	ENSGGOG00000015297	ENSNLEG00000007894	ENSMMUG00000022528	ENSCJAG00000018448	2	2	2	2	2	7	2	2	2	2	2	2	2	1	1	1	1	0	1	NS	NS	NS	NS	NS	NS	NS	NS	NS	NS	NS	NS
ENSG00000008405	ENSPTRG00000005396	Bon_ENSPTRG00000005396	ENSGGOG00000027205	ENSNLEG00000006721	ENSMMUG00000021808	ENSCJAG00000015099	2	2	2	2	2	1	3	2	2	2	2	2	2	1	1	1	1	0	0	NS	NS	NS	NS	NS	NS	NS	NS	NS	NS	NS	NS
ENSG00000008441	ENSPTRG00000010555	Bon_ENSPTRG00000010555	ENSGGOG00000001831	ENSNLEG00000012980	ENSMMUG00000019292	ENSCJAG00000004603	3	3	3	3	8	7	3	3	3	3	3	3	3	1	1	1	0	0	1	NS	NS	NS	NS	0.0339293	NS	NS	NS	NS	NS	Mac	NS
ENSG00000008869	ENSPTRG00000011831	Bon_ENSPTRG00000011831	ENSGGOG00000005010	ENSNLEG00000016154	ENSMMUG00000014939	ENSCJAG00000003707	4	9	9	4	8	4	9	9	9	9	8	9	9	1	0	0	0	0	1	NS	NS	NS	NS	NS	NS	NS	NS	NS	NS	NS	NS
ENSG00000008952	ENSPTRG00000015611	Bon_ENSPTRG00000015611	ENSGGOG00000013658	ENSNLEG00000005155	ENSMMUG00000021899	ENSCJAG00000002576	2	2	8	2	3	3	2	8	2	2	2	3	2	0	0	1	0	0	0	NS	NS	NS	NS	NS	NS	NS	NS	NS	NS	NS	NS
ENSG00000008988	ENSPTRG00000020264	Bon_ENSPTRG00000020264	ENSGGOG00000001837	ENSNLEG00000001214	ENSMMUG00000021314	ENSCJAG00000016631	2	1	1	1	9	9	9	1	1	1	1	1	9	1	0	1	0	0	0	NS	NS	NS	NS	NS	NS	NS	NS	NS	NS	NS	NS
ENSG00000009307	ENSPTRG00000033721	Bon_ENSPTRG00000033721	ENSGGOG00000002164	ENSNLEG00000004842	ENSMMUG00000001974	ENSCJAG00000012565	8	8	8	9	2	9	9	8	8	8	8	8	8	1	1	0	0	0	0	NS	NS	NS	NS	NS	NS	NS	NS	NS	NS	NS	NS
ENSG00000009335	ENSPTRG00000019919	Bon_ENSPTRG00000019919	ENSGGOG00000005173	ENSNLEG00000000246	ENSMMUG00000008733	ENSCJAG00000004298	9	8	8	4	5	8	8	8	8	8	8	8	8	1	0	0	0	1	1	NS	NS	NS	0.0220379	NS	NS	NS	NS	NS	Gib	NS	NS
ENSG00000009413	ENSPTRG00000018508	Bon_ENSPTRG00000018508	ENSGGOG00000008128	ENSNLEG00000012880	ENSMMUG00000021533	ENSCJAG00000005032	9	9	9	9	8	9	9	9	9	9	9	9	9	1	1	1	0	1	1	NS	NS	NS	NS	NS	NS	NS	NS	NS	NS	NS	NS
ENSG00000009694	ENSPTRG00000022250	Bon_ENSPTRG00000022250	ENSGGOG00000003488	ENSNLEG00000015132	ENSMMUG00000007587	ENSCJAG00000020589	9	4	4	9	8	9	6	4	4	9	4	9	9	1	0	0	0	0	0	NS	NS	NS	NS	NS	NS	NS	NS	NS	NS	NS	NS
ENSG00000009830	ENSPTRG00000006576	Bon_ENSPTRG00000006576	ENSGGOG00000006199	ENSNLEG00000016688	ENSMMUG00000001095	ENSCJAG00000016739	2	4	9	8	2	8	2	4	4	8	8	8	2	0	0	0	0	1	0	NS	NS	NS	NS	NS	NS	NS	NS	NS	NS	NS	NS
ENSG00000009844	ENSPTRG00000018662	Bon_ENSPTRG00000018662	ENSGGOG00000015524	ENSNLEG00000015053	ENSMMUG00000023012	ENSCJAG00000019131	8	8	9	8	8	8	8	8	8	8	8	8	8	0	1	1	1	1	1	NS	NS	NS	NS	NS	NS	NS	NS	NS	NS	NS	NS
ENSG00000009954	ENSPTRG00000019271	Bon_ENSPTRG00000019271	ENSGGOG00000016557	ENSNLEG00000008936	ENSMMUG00000014270	ENSCJAG00000016867	9	9	9	9	9	9	3	9	9	9	9	9	9	1	1	1	1	1	0	NS	NS	NS	NS	NS	NS	NS	NS	NS	NS	NS	NS
ENSG00000010017	ENSPTRG00000017739	Bon_ENSPTRG00000017739	ENSGGOG00000023138	ENSNLEG00000000899	ENSMMUG00000020122	ENSCJAG00000019797	8	4	8	2	8	8	8	8	8	8	8	8	8	0	1	0	1	1	1	NS	NS	NS	NS	NS	NS	NS	NS	NS	NS	NS	NS
ENSG00000010072	ENSPTRG00000002109	Bon_ENSPTRG00000002109	ENSGGOG00000003142	ENSNLEG00000002094	ENSMMUG00000005244	ENSCJAG00000018340	1	1	2	1	1	1	2	1	1	1	1	1	1	0	1	1	1	1	0	NS	NS	NS	NS	NS	NS	NS	NS	NS	NS	NS	NS
ENSG00000010219	ENSPTRG00000004555	Bon_ENSPTRG00000004555	ENSGGOG00000011062	ENSNLEG00000003196	ENSMMUG00000020811	ENSCJAG00000007790	7	7	7	5	5	7	5	7	7	7	7	7	5	1	1	0	0	1	0	NS	NS	NS	NS	NS	NS	NS	NS	NS	NS	NS	NS
ENSG00000010244	ENSPTRG00000008989	Bon_ENSPTRG00000008989	ENSGGOG00000024003	ENSNLEG00000005954	ENSMMUG00000016875	ENSCJAG00000014376	8	2	8	3	8	3	2	2	2	2	2	3	2	0	0	0	0	0	0	NS	NS	NS	NS	NS	NS	NS	NS	NS	NS	NS	NS
ENSG00000010256	ENSPTRG00000014892	Bon_ENSPTRG00000014892	ENSGGOG00000007193	ENSNLEG00000006581	ENSMMUG00000014705	ENSCJAG00000003132	9	8	1	2	8	9	2	8	8	8	8	9	2	0	0	0	1	0	0	NS	NS	NS	NS	NS	NS	NS	NS	NS	NS	NS	NS
ENSG00000010292	ENSPTRG00000004576	Bon_ENSPTRG00000004576	ENSGGOG00000009536	ENSNLEG00000003743	ENSMMUG00000018677	ENSCJAG00000007561	8	9	8	7	7	2	7	8	8	8	8	8	8	0	1	0	0	0	0	NS	NS	NS	NS	NS	NS	NS	NS	NS	NS	NS	NS
ENSG00000010318	ENSPTRG00000014998	Bon_ENSPTRG00000014998	ENSGGOG00000015905	ENSNLEG00000007134	ENSMMUG00000016984	ENSCJAG00000006361	2	2	2	7	1	2	2	2	2	2	2	2	2	1	1	0	0	1	1	NS	NS	NS	NS	NS	NS	NS	NS	NS	NS	NS	NS
ENSG00000010322	ENSPTRG00000015001	Bon_ENSPTRG00000015001	ENSGGOG00000015932	ENSNLEG00000007149	ENSMMUG00000005619	ENSCJAG00000006457	2	2	8	8	4	2	2	8	2	2	2	2	2	0	0	0	0	1	1	NS	NS	NS	NS	NS	NS	NS	NS	NS	NS	NS	NS
ENSG00000010361	ENSPTRG00000011318	Bon_ENSPTRG00000011318	ENSGGOG00000010155	ENSNLEG00000005341	ENSMMUG00000011614	ENSCJAG00000003892	5	5	7	1	7	7	7	5	5	5	7	7	7	0	1	0	0	1	1	NS	NS	NS	NS	NS	NS	NS	NS	NS	NS	NS	NS
ENSG00000010803	ENSPTRG00000000601	Bon_ENSPTRG00000000601	ENSGGOG00000017190	ENSNLEG00000012259	ENSMMUG00000017104	ENSCJAG00000003039	2	3	3	2	2	2	2	3	2	2	2	2	2	1	0	1	1	1	1	NS	NS	NS	NS	NS	NS	NS	NS	NS	NS	NS	NS
ENSG00000011021	ENSPTRG00000000154	Bon_ENSPTRG00000000154	ENSGGOG00000012934	ENSNLEG00000009669	ENSMMUG00000007829	ENSCJAG00000013347	7	7	9	9	7	9	7	7	7	7	7	7	7	0	1	0	1	0	1	NS	NS	NS	NS	NS	NS	NS	NS	NS	NS	NS	NS
ENSG00000011028	ENSPTRG00000009508	Bon_ENSPTRG00000009508	ENSGGOG00000001818	ENSNLEG00000004611	ENSMMUG00000002167	ENSCJAG00000019796	7	9	9	9	7	4	4	9	7	7	7	7	4	1	0	0	1	0	0	NS	NS	NS	NS	NS	NS	NS	NS	NS	NS	NS	NS
ENSG00000011114	ENSPTRG00000006663	Bon_ENSPTRG00000006663	ENSGGOG00000006606	ENSNLEG00000017209	ENSMMUG00000004027	ENSCJAG00000018265	9	5	4	3	9	9	9	4	9	9	9	9	9	0	0	0	1	1	1	NS	NS	NS	NS	NS	NS	NS	NS	NS	NS	NS	NS
ENSG00000011198	ENSPTRG00000014812	Bon_ENSPTRG00000014812	ENSGGOG00000004874	ENSNLEG00000005918	ENSMMUG00000001031	ENSCJAG00000001747	3	9	9	3	8	3	8	9	9	9	8	8	8	1	0	0	0	0	1	NS	NS	NS	NS	NS	NS	NS	NS	NS	NS	NS	NS
ENSG00000011201	ENSPTRG00000021645	Bon_ENSPTRG00000021645	ENSGGOG00000001551	ENSNLEG00000008627	ENSMMUG00000018191	ENSCJAG00000000873	4	4	4	4	4	4	4	4	4	4	4	4	4	1	1	1	1	1	1	NS	NS	NS	NS	NS	NS	NS	NS	NS	NS	NS	NS
ENSG00000011258	ENSPTRG00000009417	Bon_ENSPTRG00000009417	ENSGGOG00000003708	ENSNLEG00000007934	ENSMMUG00000001942	ENSCJAG00000018369	2	2	2	7	2	9	2	2	2	2	2	2	2	1	1	0	1	0	1	NS	NS	NS	NS	NS	NS	NS	NS	NS	NS	NS	NS
ENSG00000011295	ENSPTRG00000008807	Bon_ENSPTRG00000008807	ENSGGOG00000001647	ENSNLEG00000014808	ENSMMUG00000008949	ENSCJAG00000012193	7	4	7	4	8	7	8	4	7	7	7	7	8	0	0	0	0	1	0	NS	NS	NS	NS	NS	NS	NS	NS	NS	NS	NS	NS
ENSG00000011376	ENSPTRG00000014833	Bon_ENSPTRG00000014833	ENSGGOG00000015767	ENSNLEG00000006048	ENSMMUG00000018020	ENSCJAG00000001949	9	8	9	8	8	9	7	8	9	9	8	9	9	0	0	0	0	0	0	NS	NS	NS	NS	NS	0.00382931	NS	NS	NS	NS	NS	NS
ENSG00000011405	ENSPTRG00000003399	Bon_ENSPTRG00000003399	ENSGGOG00000011040	ENSNLEG00000017723	ENSMMUG00000022548	ENSCJAG00000009472	3	8	8	8	3	3	3	8	3	3	3	3	3	1	0	0	1	1	1	NS	NS	NS	NS	NS	NS	NS	NS	NS	NS	NS	NS
ENSG00000011426	ENSPTRG00000019084	Bon_ENSPTRG00000019084	ENSGGOG00000001712	ENSNLEG00000001988	ENSMMUG00000021186	ENSCJAG00000012416	5	7	9	5	3	9	2	7	7	7	3	9	9	0	0	0	0	0	0	0.0430163	NS	NS	NS	NS	NS	NS	NS	NS	NS	NS	NS
ENSG00000011454	ENSPTRG00000021342	Bon_ENSPTRG00000021342	ENSGGOG00000003890	ENSNLEG00000017216	ENSMMUG00000000670	ENSCJAG00000020027	2	2	8	4	8	2	2	8	2	2	8	2	2	0	0	0	0	0	1	NS	NS	NS	NS	NS	NS	NS	NS	NS	NS	NS	NS
ENSG00000011485	ENSPTRG00000011181	Bon_ENSPTRG00000011181	ENSGGOG00000007562	ENSNLEG00000002629	ENSMMUG00000000217	ENSCJAG00000011891	9	8	9	9	8	8	8	8	9	9	8	8	8	0	0	1	0	1	1	NS	NS	NS	NS	NS	NS	NS	NS	NS	NS	NS	NS
ENSG00000011566	ENSPTRG00000011858	Bon_ENSPTRG00000011858	ENSGGOG00000027425	ENSNLEG00000016481	ENSMMUG00000013901	ENSCJAG00000014920	9	9	9	9	8	5	9	9	9	9	9	9	9	1	1	1	0	0	1	NS	NS	NS	NS	0.0283772	NS	NS	NS	NS	NS	NS	NS
ENSG00000011638	ENSPTRG00000007855	Bon_ENSPTRG00000007855	ENSGGOG00000008931	ENSNLEG00000012267	ENSMMUG00000016758	ENSCJAG00000009272	4	3	4	9	8	8	1	3	4	4	4	4	1	0	0	0	0	0	0	0.0493492	NS	NS	NS	NS	NS	Chimp	NS	NS	NS	NS	NS
ENSG00000011677	ENSPTRG00000022383	Bon_ENSPTRG00000022383	ENSGGOG00000034961	ENSNLEG00000013803	ENSMMUG00000001540	ENSCJAG00000003815	4	4	4	3	5	5	6	4	4	4	4	4	6	1	1	0	0	0	0	NS	NS	NS	0.0153387	NS	NS	NS	NS	NS	NS	NS	NS
ENSG00000012048	ENSPTRG00000009236	Bon_ENSPTRG00000009236	ENSGGOG00000009827	ENSNLEG00000011944	ENSMMUG00000001329	ENSCJAG00000012938	3	3	3	3	6	9	9	3	3	3	3	3	3	1	1	1	0	0	0	NS	NS	NS	NS	NS	NS	NS	NS	NS	NS	NS	NS
ENSG00000012061	ENSPTRG00000011152	Bon_ENSPTRG00000011152	ENSGGOG00000014332	ENSNLEG00000002069	ENSMMUG00000000718	ENSCJAG00000012670	9	4	4	9	8	9	8	4	9	9	9	9	9	1	0	1	0	1	0	NS	NS	NS	NS	NS	NS	NS	NS	NS	NS	NS	NS
ENSG00000012174	ENSPTRG00000021735	Bon_ENSPTRG00000021735	ENSGGOG00000012064	ENSNLEG00000009943	ENSMMUG00000022467	ENSCJAG00000005185	9	9	9	9	8	3	8	9	9	9	9	9	9	1	1	1	0	0	0	NS	NS	NS	NS	NS	NS	NS	NS	NS	NS	NS	NS
ENSG00000012660	ENSPTRG00000018289	Bon_ENSPTRG00000018289	ENSGGOG00000011386	ENSNLEG00000003499	ENSMMUG00000006422	ENSCJAG00000011119	5	5	5	5	7	5	5	5	5	5	5	5	5	1	1	1	0	1	1	NS	NS	NS	0.0498121	NS	NS	NS	NS	NS	Gib	NS	NS
ENSG00000012963	ENSPTRG00000006662	Bon_ENSPTRG00000006662	ENSGGOG00000027838	ENSNLEG00000017199	ENSMMUG00000004025	ENSCJAG00000018283	5	5	5	5	5	5	7	5	5	5	5	5	5	1	1	1	1	1	0	NS	NS	NS	NS	NS	NS	NS	NS	NS	NS	NS	NS
ENSG00000012983	ENSPTRG00000006332	Bon_ENSPTRG00000006332	ENSGGOG00000027409	ENSNLEG00000012174	ENSMMUG00000020550	ENSCJAG00000006357	8	8	8	8	9	8	8	8	8	8	8	8	8	1	1	1	0	1	1	NS	NS	NS	NS	NS	NS	NS	NS	NS	NS	NS	NS
ENSG00000013275	ENSPTRG00000010986	Bon_ENSPTRG00000010986	ENSGGOG00000000920	ENSNLEG00000014152	ENSMMUG00000017188	ENSCJAG00000014417	1	2	1	9	1	2	9	2	2	2	2	2	2	0	0	0	0	1	0	NS	NS	NS	NS	NS	NS	NS	NS	NS	NS	NS	NS
ENSG00000013306	ENSPTRG00000009272	Bon_ENSPTRG00000009272	ENSGGOG00000005843	ENSNLEG00000005340	ENSMMUG00000017944	ENSCJAG00000009963	9	8	9	2	9	1	9	9	9	9	9	9	9	0	1	0	1	0	1	NS	NS	NS	NS	NS	NS	NS	NS	NS	NS	NS	NS
ENSG00000013374	ENSPTRG00000019883	Bon_ENSPTRG00000019883	ENSGGOG00000014540	ENSNLEG00000004440	ENSMMUG00000006244	ENSCJAG00000020400	1	6	6	5	2	2	1	6	1	1	1	1	1	1	0	0	0	0	1	NS	NS	NS	NS	NS	NS	NS	NS	NS	NS	NS	NS
ENSG00000013375	ENSPTRG00000018379	Bon_ENSPTRG00000018379	ENSGGOG00000000454	ENSNLEG00000012646	ENSMMUG00000012589	ENSCJAG00000009086	2	1	1	2	2	8	2	1	2	2	2	2	2	1	0	1	1	0	1	NS	NS	NS	NS	NS	NS	NS	NS	NS	NS	NS	NS
ENSG00000013503	ENSPTRG00000005390	Bon_ENSPTRG00000005390	ENSGGOG00000016608	ENSNLEG00000006659	ENSMMUG00000005208	ENSCJAG00000014985	3	8	3	8	9	3	9	3	3	3	3	3	3	0	1	0	0	1	0	NS	NS	NS	NS	NS	NS	NS	NS	NS	NS	NS	NS
ENSG00000013523	ENSPTRG00000006569	Bon_ENSPTRG00000006569	ENSGGOG00000017040	ENSNLEG00000016631	ENSMMUG00000018551	ENSCJAG00000020726	5	6	5	5	5	5	5	5	5	5	5	5	5	0	1	1	1	1	1	NS	NS	NS	NS	NS	NS	NS	NS	NS	NS	NS	NS
ENSG00000014123	ENSPTRG00000018432	Bon_ENSPTRG00000018432	ENSGGOG00000013798	ENSNLEG00000013481	ENSMMUG00000012616	ENSCJAG00000001179	5	1	8	2	2	2	1	1	1	2	2	2	2	0	0	0	1	1	0	NS	NS	NS	NS	NS	NS	NS	NS	NS	NS	NS	NS
ENSG00000014138	ENSPTRG00000003870	Bon_ENSPTRG00000003870	ENSGGOG00000003056	ENSNLEG00000005558	ENSMMUG00000022031	ENSCJAG00000002330	3	8	3	9	8	3	3	3	3	3	3	3	3	0	1	0	0	1	1	NS	NS	NS	NS	NS	NS	NS	NS	NS	NS	NS	NS
ENSG00000014824	ENSPTRG00000016014	Bon_ENSPTRG00000016014	ENSGGOG00000001861	ENSNLEG00000017245	ENSMMUG00000022782	ENSCJAG00000019226	2	8	8	8	8	9	2	8	8	8	8	8	8	1	0	1	1	0	0	NS	NS	NS	NS	NS	NS	NS	NS	NS	NS	NS	NS
ENSG00000015153	ENSPTRG00000004837	Bon_ENSPTRG00000004837	ENSGGOG00000007230	ENSNLEG00000017946	ENSMMUG00000010868	ENSCJAG00000017762	8	8	8	8	8	9	8	8	8	8	8	8	8	1	1	1	1	0	1	NS	NS	NS	NS	NS	NS	NS	NS	NS	NS	NS	NS
ENSG00000015171	ENSPTRG00000002229	Bon_ENSPTRG00000002229	ENSGGOG00000016536	ENSNLEG00000013233	ENSMMUG00000021279	ENSCJAG00000018489	8	8	3	8	3	8	5	8	8	8	3	3	3	0	1	1	0	0	0	NS	NS	NS	NS	NS	0.00884337	NS	NS	NS	NS	NS	NS
ENSG00000015676	ENSPTRG00000019144	Bon_ENSPTRG00000019144	ENSGGOG00000001301	ENSNLEG00000003732	ENSMMUG00000000779	ENSCJAG00000008208	2	2	2	2	3	3	8	2	2	2	2	3	3	1	1	1	0	0	0	NS	NS	NS	NS	NS	NS	NS	NS	NS	NS	NS	NS
ENSG00000016864	ENSPTRG00000015010	Bon_ENSPTRG00000015010	ENSGGOG00000011449	ENSNLEG00000007181	ENSMMUG00000012526	ENSCJAG00000006883	1	1	1	1	2	1	2	1	1	1	1	1	2	1	1	1	0	1	0	NS	NS	NS	NS	NS	NS	NS	NS	NS	NS	NS	NS
ENSG00000017260	ENSPTRG00000015390	Bon_ENSPTRG00000015390	ENSGGOG00000002535	ENSNLEG00000002211	ENSMMUG00000005137	ENSCJAG00000003182	3	9	9	3	4	8	8	9	9	9	9	8	8	1	0	0	0	0	1	NS	NS	NS	NS	NS	NS	NS	NS	NS	NS	NS	NS
ENSG00000018189	ENSPTRG00000016135	Bon_ENSPTRG00000016135	ENSGGOG00000026311	ENSNLEG00000007716	ENSMMUG00000004465	ENSCJAG00000014529	8	9	9	4	4	2	9	9	9	9	9	9	9	1	0	0	0	0	1	NS	NS	NS	NS	NS	NS	NS	NS	NS	NS	NS	NS
ENSG00000018510	ENSPTRG00000012680	Bon_ENSPTRG00000012680	ENSGGOG00000012114	ENSNLEG00000006030	ENSMMUG00000008502	ENSCJAG00000021508	6	3	6	9	4	3	2	3	3	3	3	3	2	0	0	0	0	1	0	0.0493208	NS	NS	NS	NS	NS	NS	NS	NS	NS	NS	NS
ENSG00000018699	ENSPTRG00000011820	Bon_ENSPTRG00000011820	ENSGGOG00000012734	ENSNLEG00000015849	ENSMMUG00000009372	ENSCJAG00000003388	2	3	8	8	8	9	2	8	8	8	8	8	8	0	0	1	1	0	0	NS	NS	NS	NS	NS	NS	NS	NS	NS	NS	NS	NS
ENSG00000019995	ENSPTRG00000003034	Bon_ENSPTRG00000003034	ENSGGOG00000016848	ENSNLEG00000000584	ENSMMUG00000022028	ENSCJAG00000012573	5	5	5	5	7	7	5	5	5	5	5	5	5	1	1	1	0	0	1	NS	NS	NS	NS	NS	NS	NS	NS	NS	NS	NS	NS
ENSG00000020256	ENSPTRG00000013632	Bon_ENSPTRG00000013632	ENSGGOG00000012030	ENSNLEG00000007015	ENSMMUG00000018846	ENSCJAG00000000596	1	1	2	2	3	2	4	1	1	1	1	1	1	0	1	0	0	0	0	NS	NS	NS	NS	NS	NS	NS	NS	NS	NS	NS	NS
ENSG00000020426	ENSPTRG00000006412	Bon_ENSPTRG00000006412	ENSGGOG00000009127	ENSNLEG00000013781	ENSMMUG00000001642	ENSCJAG00000019143	3	3	3	3	3	2	8	3	3	3	3	3	3	1	1	1	1	0	0	NS	NS	NS	NS	NS	NS	NS	NS	NS	NS	NS	NS
ENSG00000020577	ENSPTRG00000006364	Bon_ENSPTRG00000006364	ENSGGOG00000000673	ENSNLEG00000012735	ENSMMUG00000010315	ENSCJAG00000018182	7	5	5	5	5	5	5	5	5	5	5	5	5	1	0	1	1	1	1	NS	NS	NS	NS	NS	NS	NS	NS	NS	NS	NS	NS
ENSG00000020922	ENSPTRG00000004184	Bon_ENSPTRG00000004184	ENSGGOG00000008192	ENSNLEG00000007111	ENSMMUG00000004112	ENSCJAG00000003984	6	4	4	6	4	3	4	4	4	4	4	3	4	1	0	0	1	0	0	NS	NS	NS	NS	NS	NS	NS	NS	NS	NS	NS	NS
ENSG00000021488	ENSPTRG00000010796	Bon_ENSPTRG00000010796	ENSGGOG00000011960	ENSNLEG00000007638	ENSMMUG00000028800	ENSCJAG00000000755	8	8	8	4	8	8	2	8	8	8	8	8	8	1	1	0	1	1	0	NS	NS	0.0231996	NS	NS	NS	NS	NS	Gor	NS	NS	NS
ENSG00000021574	ENSPTRG00000011812	Bon_ENSPTRG00000011812	ENSGGOG00000027369	ENSNLEG00000015600	ENSMMUG00000021691	ENSCJAG00000003248	8	8	8	4	2	8	8	8	8	8	8	8	8	1	1	0	0	1	1	NS	NS	NS	NS	NS	NS	NS	NS	NS	NS	NS	NS
ENSG00000021776	ENSPTRG00000006891	Bon_ENSPTRG00000006891	ENSGGOG00000014073	ENSNLEG00000011180	ENSMMUG00000002337	ENSCJAG00000021021	9	9	8	7	8	9	9	8	8	8	8	8	9	0	0	0	1	0	0	NS	NS	NS	NS	NS	NS	NS	NS	NS	NS	NS	NS
ENSG00000022277	ENSPTRG00000013649	Bon_ENSPTRG00000013649	ENSGGOG00000004223	ENSNLEG00000007037	ENSMMUG00000000074	ENSCJAG00000011308	9	8	8	9	7	9	9	8	8	8	8	8	9	1	0	0	0	0	0	NS	NS	NS	0.00770273	NS	NS	NS	NS	NS	NS	NS	NS
ENSG00000022556	ENSPTRG00000011480	Bon_ENSPTRG00000011480	ENSGGOG00000001259	ENSNLEG00000010661	ENSMMUG00000003115	ENSCJAG00000017689	4	8	8	3	8	3	1	8	4	4	8	8	8	1	0	0	0	0	0	NS	NS	NS	NS	NS	NS	NS	NS	NS	NS	NS	NS
ENSG00000022840	ENSPTRG00000005541	Bon_ENSPTRG00000005541	ENSGGOG00000013495	ENSNLEG00000015728	ENSMMUG00000004223	ENSCJAG00000001219	8	8	8	8	8	8	9	8	8	8	8	8	8	1	1	1	1	1	0	NS	NS	NS	NS	NS	NS	NS	NS	NS	NS	NS	NS
ENSG00000022976	ENSPTRG00000006740	Bon_ENSPTRG00000006740	ENSGGOG00000006061	ENSNLEG00000015996	ENSMMUG00000010493	ENSCJAG00000009880	1	2	3	1	1	6	4	3	1	1	1	6	6	0	0	1	1	0	0	NS	NS	NS	NS	NS	NS	NS	NS	NS	NS	NS	NS
ENSG00000023171	ENSPTRG00000004406	Bon_ENSPTRG00000004406	ENSGGOG00000007671	ENSNLEG00000007422	ENSMMUG00000015522	ENSCJAG00000007699	4	4	4	4	8	4	6	4	4	4	4	4	4	1	1	1	0	1	0	NS	NS	NS	NS	NS	NS	NS	NS	NS	NS	NS	NS
ENSG00000023228	ENSPTRG00000012842	Bon_ENSPTRG00000012842	ENSGGOG00000001513	ENSNLEG00000007090	ENSMMUG00000016788	ENSCJAG00000005725	3	3	3	3	3	3	3	3	3	3	3	3	3	1	1	1	1	1	1	NS	NS	NS	NS	NS	NS	NS	NS	NS	NS	NS	NS
ENSG00000023287	ENSPTRG00000020246	Bon_ENSPTRG00000020246	ENSGGOG00000028523	ENSNLEG00000000777	ENSMMUG00000009990	ENSCJAG00000014530	2	2	2	2	2	2	8	2	2	2	2	2	2	1	1	1	1	1	0	NS	NS	NS	NS	NS	NS	NS	NS	NS	NS	NS	NS
ENSG00000023318	ENSPTRG00000021188	Bon_ENSPTRG00000021188	ENSGGOG00000007703	ENSNLEG00000017069	ENSMMUG00000011415	ENSCJAG00000011361	3	3	3	3	3	7	8	3	3	3	3	3	3	1	1	1	1	0	0	NS	NS	NS	NS	NS	NS	NS	NS	NS	NS	NS	NS
ENSG00000023516	ENSPTRG00000005824	Bon_ENSPTRG00000005824	ENSGGOG00000013285	ENSNLEG00000001589	ENSMMUG00000023083	ENSCJAG00000017644	2	2	8	8	8	4	9	2	2	2	2	8	8	0	1	0	0	0	0	NS	NS	NS	NS	NS	NS	NS	NS	NS	NS	NS	NS
ENSG00000023572	ENSPTRG00000001795	Bon_ENSPTRG00000001795	ENSGGOG00000025783	ENSNLEG00000018049	ENSMMUG00000022645	ENSCJAG00000008562	7	7	7	7	7	7	3	7	7	7	7	7	7	1	1	1	1	1	0	NS	NS	NS	NS	NS	0.0239224	NS	NS	NS	NS	NS	NS
ENSG00000023697	ENSPTRG00000004735	Bon_ENSPTRG00000004735	ENSGGOG00000005050	ENSNLEG00000004222	ENSMMUG00000013309	ENSCJAG00000021592	9	9	9	4	7	9	4	9	9	9	9	9	4	1	1	0	0	1	0	NS	NS	NS	NS	NS	NS	NS	NS	NS	NS	NS	NS
ENSG00000023734	ENSPTRG00000004734	Bon_ENSPTRG00000004734	ENSGGOG00000009939	ENSNLEG00000004160	ENSMMUG00000013307	ENSCJAG00000021593	8	2	8	8	2	4	9	2	8	8	2	8	8	0	0	1	0	0	0	NS	NS	NS	NS	NS	NS	NS	NS	NS	NS	NS	NS
ENSG00000023902	ENSPTRG00000001247	Bon_ENSPTRG00000001247	ENSGGOG00000002021	ENSNLEG00000009769	ENSMMUG00000013681	ENSCJAG00000000867	1	1	1	1	1	1	1	1	1	1	1	1	1	1	1	1	1	1	1	NS	NS	NS	NS	NS	NS	NS	NS	NS	NS	NS	NS
ENSG00000023909	ENSPTRG00000000973	Bon_ENSPTRG00000000973	ENSGGOG00000016426	ENSNLEG00000010871	ENSMMUG00000013857	ENSCJAG00000017899	8	8	8	3	3	6	9	8	8	8	8	8	8	1	1	0	0	0	0	NS	NS	NS	NS	0.0136407	NS	NS	NS	NS	NS	Mac	NS
ENSG00000024048	ENSPTRG00000018171	Bon_ENSPTRG00000018171	ENSGGOG00000004079	ENSNLEG00000004697	ENSMMUG00000005675	ENSCJAG00000004399	9	8	8	9	9	8	3	8	8	9	9	8	9	1	0	0	1	0	0	NS	NS	NS	NS	NS	NS	NS	NS	NS	NS	NS	NS
ENSG00000024862	ENSPTRG00000018653	Bon_ENSPTRG00000018653	ENSGGOG00000013371	ENSNLEG00000014969	ENSMMUG00000017643	ENSCJAG00000019065	7	7	7	7	7	7	7	7	7	7	7	7	7	1	1	1	1	1	1	NS	NS	NS	NS	NS	NS	NS	NS	NS	NS	NS	NS
ENSG00000025039	ENSPTRG00000018420	Bon_ENSPTRG00000018420	ENSGGOG00000024195	ENSNLEG00000013157	ENSMMUG00000015262	ENSCJAG00000000861	9	9	9	9	9	9	1	9	9	9	9	9	9	1	1	1	1	1	0	NS	NS	NS	NS	NS	0.0269476	NS	NS	NS	NS	NS	NS
ENSG00000025156	ENSPTRG00000018561	Bon_ENSPTRG00000018561	ENSGGOG00000023192	ENSNLEG00000013721	ENSMMUG00000007910	ENSCJAG00000003956	6	6	6	6	9	6	6	6	6	6	6	6	6	1	1	1	0	1	1	NS	NS	NS	NS	NS	NS	NS	NS	NS	NS	NS	NS
ENSG00000025293	ENSPTRG00000013452	Bon_ENSPTRG00000013452	ENSGGOG00000001674	ENSNLEG00000010356	ENSMMUG00000010633	ENSCJAG00000017501	5	6	6	5	8	3	2	6	6	5	8	8	8	1	0	0	0	0	0	NS	NS	NS	0.0335692	NS	NS	NS	NS	NS	HumanChimpBonGor	NS	NS
ENSG00000025434	ENSPTRG00000003560	Bon_ENSPTRG00000003560	ENSGGOG00000008583	ENSNLEG00000014458	ENSMMUG00000015598	ENSCJAG00000020019	8	8	8	9	8	2	5	8	8	8	8	2	2	1	1	0	1	0	0	NS	NS	NS	NS	NS	0.0157853	NS	NS	NS	NS	NS	NS
ENSG00000025772	ENSPTRG00000013532	Bon_ENSPTRG00000013532	ENSGGOG00000003560	ENSNLEG00000006657	ENSMMUG00000013211	ENSCJAG00000017607	8	8	4	8	7	7	8	4	4	8	7	7	7	0	0	0	0	1	0	NS	NS	NS	0.00936715	NS	NS	NS	NS	NS	HumanChimpBonGor	NS	NS
ENSG00000025796	ENSPTRG00000018470	Bon_ENSPTRG00000018470	ENSGGOG00000002560	ENSNLEG00000013526	ENSMMUG00000016598	ENSCJAG00000005998	8	2	8	8	4	8	3	8	8	8	8	8	8	0	1	1	0	1	0	NS	NS	NS	NS	NS	NS	NS	NS	NS	NS	NS	NS
ENSG00000025800	ENSPTRG00000000471	Bon_ENSPTRG00000000471	ENSGGOG00000004016	ENSNLEG00000026894	ENSMMUG00000008455	ENSCJAG00000006669	9	7	7	9	7	7	7	7	7	7	7	7	7	1	0	0	1	1	1	NS	0.0311289	NS	NS	NS	NS	NS	NS	NS	NS	NS	NS
ENSG00000026508	ENSPTRG00000003501	Bon_ENSPTRG00000003501	ENSGGOG00000000851	ENSNLEG00000017932	ENSMMUG00000004327	ENSCJAG00000010912	5	4	4	4	8	7	7	4	4	4	4	4	7	1	0	1	0	0	0	NS	NS	NS	NS	0.0430801	NS	NS	NS	NS	NS	HumanChimpBonGorGib	NS
ENSG00000027075	ENSPTRG00000006418	Bon_ENSPTRG00000006418	ENSGGOG00000008357	ENSNLEG00000013835	ENSMMUG00000002260	ENSCJAG00000019178	4	5	5	4	5	5	7	5	5	5	5	5	5	1	0	0	1	1	0	NS	NS	NS	NS	NS	NS	NS	NS	NS	NS	NS	NS
ENSG00000028116	ENSPTRG00000011941	Bon_ENSPTRG00000011941	ENSGGOG00000012141	ENSNLEG00000009430	ENSMMUG00000002025	ENSCJAG00000009299	2	4	4	5	8	4	3	4	4	4	8	4	4	1	0	0	0	0	0	NS	NS	NS	NS	NS	NS	NS	NS	NS	NS	NS	NS
ENSG00000028203	ENSPTRG00000005312	Bon_ENSPTRG00000005312	ENSGGOG00000001896	ENSNLEG00000005798	ENSMMUG00000018903	ENSCJAG00000002761	3	3	3	3	3	3	3	3	3	3	3	3	3	1	1	1	1	1	1	NS	NS	NS	NS	NS	NS	NS	NS	NS	NS	NS	NS
ENSG00000028277	ENSPTRG00000011045	Bon_ENSPTRG00000011045	ENSGGOG00000011088	ENSNLEG00000010575	ENSMMUG00000013376	ENSCJAG00000012753	3	2	2	3	5	3	3	2	2	3	3	3	3	1	0	0	0	1	1	NS	NS	NS	0.0272011	NS	NS	NS	NS	NS	Gib	NS	NS
ENSG00000028528	ENSPTRG00000007154	Bon_ENSPTRG00000007154	ENSGGOG00000011072	ENSNLEG00000012400	ENSMMUG00000014005	ENSCJAG00000004856	2	2	2	8	8	8	7	2	2	2	8	8	8	1	1	0	0	1	0	NS	NS	NS	NS	NS	0.00170965	NS	NS	NS	NS	NS	NS
ENSG00000028839	ENSPTRG00000018624	Bon_ENSPTRG00000018624	ENSGGOG00000028298	ENSNLEG00000014649	ENSMMUG00000022920	ENSCJAG00000002794	1	1	1	1	5	1	2	1	1	1	1	1	1	1	1	1	0	1	0	NS	NS	NS	0.00553919	NS	NS	NS	NS	NS	Gib	NS	NS
ENSG00000029364	ENSPTRG00000006483	Bon_ENSPTRG00000006483	ENSGGOG00000004753	ENSNLEG00000001521	ENSMMUG00000021572	ENSCJAG00000014935	8	2	3	4	3	2	7	2	8	8	3	3	3	0	0	0	0	0	0	NS	NS	NS	NS	NS	0.029986	NS	NS	NS	NS	NS	NS
ENSG00000029534	ENSPTRG00000020198	Bon_ENSPTRG00000020198	ENSGGOG00000011729	ENSNLEG00000012608	ENSMMUG00000014726	ENSCJAG00000004219	9	4	4	4	4	4	6	4	4	4	4	4	4	1	0	1	1	1	0	NS	NS	NS	NS	NS	0.0124208	NS	NS	NS	NS	NS	NS
ENSG00000029725	ENSPTRG00000008628	Bon_ENSPTRG00000008628	ENSGGOG00000002724	ENSNLEG00000008985	ENSMMUG00000010465	ENSCJAG00000011449	3	8	8	5	8	8	5	8	8	8	8	8	8	1	0	0	1	1	0	NS	NS	0.0368292	NS	NS	NS	NS	NS	Gor	NS	NS	NS
ENSG00000030066	ENSPTRG00000003577	Bon_ENSPTRG00000003577	ENSGGOG00000000719	ENSNLEG00000014735	ENSMMUG00000010869	ENSCJAG00000020260	9	1	7	9	8	3	9	7	9	9	9	9	9	0	0	1	0	0	1	NS	NS	NS	NS	NS	NS	NS	NS	NS	NS	NS	NS
ENSG00000030304	ENSPTRG00000021248	Bon_ENSPTRG00000021248	ENSGGOG00000015657	ENSNLEG00000017469	ENSMMUG00000007065	ENSCJAG00000017434	6	4	4	4	9	4	4	4	4	4	4	4	4	1	0	1	0	1	1	NS	NS	NS	0.0422411	NS	NS	NS	NS	NS	Gib	NS	NS
ENSG00000030582	ENSPTRG00000009273	Bon_ENSPTRG00000009273	ENSGGOG00000015827	ENSNLEG00000005286	ENSMMUG00000023751	ENSCJAG00000009903	4	3	9	9	3	9	9	9	4	9	4	9	9	0	0	0	0	0	1	NS	0.013072	NS	NS	NS	NS	NS	NS	NS	NS	NS	NS
ENSG00000031003	ENSPTRG00000017277	Bon_ENSPTRG00000017277	ENSGGOG00000025007	ENSNLEG00000008593	ENSMMUG00000008009	ENSCJAG00000006206	1	1	1	5	5	1	2	1	1	1	1	1	1	1	1	0	0	1	0	NS	NS	NS	NS	NS	NS	NS	NS	NS	NS	NS	NS
ENSG00000031081	ENSPTRG00000015252	Bon_ENSPTRG00000015252	ENSGGOG00000007341	ENSNLEG00000004857	ENSMMUG00000012009	ENSCJAG00000009060	4	4	4	4	8	4	4	4	4	4	4	4	4	1	1	1	0	1	1	NS	NS	NS	NS	NS	NS	NS	NS	NS	NS	NS	NS
ENSG00000031698	ENSPTRG00000001043	Bon_ENSPTRG00000001043	ENSGGOG00000001752	ENSNLEG00000002430	ENSMMUG00000021837	ENSCJAG00000002784	8	8	8	8	6	8	2	8	8	8	8	8	8	1	1	1	0	1	0	NS	NS	NS	NS	NS	NS	NS	NS	NS	NS	NS	NS
ENSG00000032219	ENSPTRG00000006393	Bon_ENSPTRG00000006393	ENSGGOG00000027092	ENSNLEG00000013149	ENSMMUG00000003514	ENSCJAG00000018764	4	6	6	4	4	4	4	6	6	4	4	4	4	1	0	0	1	1	1	NS	NS	NS	NS	NS	NS	NS	NS	NS	NS	NS	NS
ENSG00000032389	ENSPTRG00000011621	Bon_ENSPTRG00000011621	ENSGGOG00000013158	ENSNLEG00000007514	ENSMMUG00000022879	ENSCJAG00000007858	9	8	2	8	8	7	9	8	8	8	8	8	8	0	0	1	1	0	0	NS	NS	NS	NS	0.0182569	NS	NS	NS	NS	NS	Mac	NS
ENSG00000032742	ENSPTRG00000005685	Bon_ENSPTRG00000005685	ENSGGOG00000015507	ENSNLEG00000001522	ENSMMUG00000013367	ENSCJAG00000004815	2	2	2	3	2	2	3	2	2	2	2	2	2	1	1	0	1	1	0	NS	NS	NS	NS	NS	NS	NS	NS	NS	NS	NS	NS
ENSG00000033050	ENSPTRG00000019880	Bon_ENSPTRG00000019880	ENSGGOG00000000314	ENSNLEG00000004318	ENSMMUG00000006679	ENSCJAG00000020371	3	3	9	3	9	3	3	3	3	3	3	3	3	0	1	1	0	1	1	NS	NS	NS	NS	NS	NS	NS	NS	NS	NS	NS	NS
ENSG00000033170	ENSPTRG00000006454	Bon_ENSPTRG00000006454	ENSGGOG00000008902	ENSNLEG00000014406	ENSMMUG00000013848	ENSCJAG00000003756	1	1	2	2	1	8	2	2	2	2	1	2	2	0	0	1	0	0	1	NS	NS	NS	NS	NS	NS	NS	NS	NS	NS	NS	NS
ENSG00000033178	ENSPTRG00000016099	Bon_ENSPTRG00000016099	ENSGGOG00000014742	ENSNLEG00000009086	ENSMMUG00000003776	ENSCJAG00000009707	3	8	3	3	8	3	1	8	8	8	8	3	3	0	0	0	1	0	0	NS	NS	NS	NS	NS	0.0160734	NS	NS	NS	NS	NS	NS
ENSG00000033627	ENSPTRG00000009202	Bon_ENSPTRG00000009202	ENSGGOG00000010819	ENSNLEG00000011534	ENSMMUG00000022644	ENSCJAG00000000367	2	2	2	8	8	2	9	2	2	2	2	2	2	1	1	0	0	1	0	NS	NS	NS	NS	NS	NS	NS	NS	NS	NS	NS	NS
ENSG00000033800	ENSPTRG00000007210	Bon_ENSPTRG00000007210	ENSGGOG00000016852	ENSNLEG00000013103	ENSMMUG00000011699	ENSCJAG00000002224	8	8	3	8	8	8	8	8	8	8	8	8	8	0	1	1	1	1	1	NS	NS	NS	NS	NS	NS	NS	NS	NS	NS	NS	NS
ENSG00000033867	ENSPTRG00000014704	Bon_ENSPTRG00000014704	ENSGGOG00000011232	ENSNLEG00000003919	ENSMMUG00000019327	ENSCJAG00000004141	2	9	8	8	1	1	1	8	8	8	2	1	1	0	0	1	0	0	1	NS	NS	NS	NS	NS	NS	NS	NS	NS	NS	NS	NS
ENSG00000034053	ENSPTRG00000006842	Bon_ENSPTRG00000006842	ENSGGOG00000005676	ENSNLEG00000012430	ENSMMUG00000019339	ENSCJAG00000017493	4	4	4	4	4	4	4	4	4	4	4	4	4	1	1	1	1	1	1	NS	NS	NS	NS	NS	NS	NS	NS	NS	NS	NS	NS
ENSG00000034239	ENSPTRG00000020233	Bon_ENSPTRG00000020233	ENSGGOG00000015381	ENSNLEG00000013405	ENSMMUG00000016822	ENSCJAG00000013505	7	7	7	5	7	5	6	7	7	7	7	7	7	1	1	0	1	0	0	NS	NS	NS	NS	NS	NS	NS	NS	NS	NS	NS	NS
ENSG00000034677	ENSPTRG00000020472	Bon_ENSPTRG00000020472	ENSGGOG00000026234	ENSNLEG00000003030	ENSMMUG00000004387	ENSCJAG00000015794	7	7	7	7	7	7	8	7	7	7	7	7	7	1	1	1	1	1	0	NS	NS	NS	NS	NS	0.0224052	NS	NS	NS	NS	NS	NS
ENSG00000034693	ENSPTRG00000018670	Bon_ENSPTRG00000018670	ENSGGOG00000016184	ENSNLEG00000015077	ENSMMUG00000005365	ENSCJAG00000019230	3	3	3	2	3	8	6	3	3	3	3	8	3	1	1	0	1	0	0	NS	NS	NS	NS	NS	NS	NS	NS	NS	NS	NS	NS
ENSG00000035115	ENSPTRG00000011604	Bon_ENSPTRG00000011604	ENSGGOG00000000873	ENSNLEG00000008326	ENSMMUG00000017096	ENSCJAG00000011675	3	7	7	7	2	2	1	7	7	7	7	2	1	1	0	1	0	0	0	NS	NS	NS	NS	NS	NS	NS	NS	NS	NS	NS	NS
ENSG00000035403	ENSPTRG00000002647	Bon_ENSPTRG00000002647	ENSGGOG00000011101	ENSNLEG00000016791	ENSMMUG00000020823	ENSCJAG00000001337	3	6	6	6	3	3	8	6	6	6	3	3	3	1	0	1	0	1	0	NS	0.0245321	NS	NS	NS	NS	NS	NS	NS	NS	NS	NS
ENSG00000035499	ENSPTRG00000016902	Bon_ENSPTRG00000016902	ENSGGOG00000014855	ENSNLEG00000002677	ENSMMUG00000018379	ENSCJAG00000015283	2	2	3	3	8	2	7	3	3	3	3	2	7	0	0	1	0	0	0	NS	NS	NS	NS	NS	0.00436435	NS	NS	NS	NS	NS	NS
ENSG00000035664	ENSPTRG00000007152	Bon_ENSPTRG00000007152	ENSGGOG00000016537	ENSNLEG00000012381	ENSMMUG00000018177	ENSCJAG00000004806	3	4	3	9	4	4	7	4	3	9	4	4	4	0	0	0	0	1	0	NS	NS	NS	NS	NS	0.0207853	NS	NS	NS	NS	NS	NS
ENSG00000035928	ENSPTRG00000015991	Bon_ENSPTRG00000015991	ENSGGOG00000007977	ENSNLEG00000017090	ENSMMUG00000009324	ENSCJAG00000020703	9	2	2	9	1	2	9	2	2	2	2	2	2	1	0	0	0	1	0	NS	NS	NS	NS	NS	NS	NS	NS	NS	NS	NS	NS
ENSG00000036054	ENSPTRG00000015160	Bon_ENSPTRG00000015160	ENSGGOG00000014841	ENSNLEG00000002539	ENSMMUG00000020026	ENSCJAG00000000594	9	7	7	8	7	5	5	7	7	7	7	7	7	1	0	0	1	0	0	NS	0.0395996	NS	NS	NS	NS	NS	ChimpBon	NS	NS	NS	NS
ENSG00000036257	ENSPTRG00000012986	Bon_ENSPTRG00000012986	ENSGGOG00000007447	ENSNLEG00000009740	ENSMMUG00000022259	ENSCJAG00000012449	6	9	9	8	8	8	4	9	9	8	8	8	8	1	0	0	1	1	0	NS	NS	NS	NS	NS	NS	NS	NS	NS	NS	NS	NS
ENSG00000036549	ENSPTRG00000000881	Bon_ENSPTRG00000000881	ENSGGOG00000009242	ENSNLEG00000009672	ENSMMUG00000042828	ENSCJAG00000006894	8	8	9	8	2	8	8	8	8	8	8	8	8	0	1	1	0	1	1	NS	NS	NS	NS	NS	NS	NS	NS	NS	NS	NS	NS
ENSG00000036672	ENSPTRG00000004384	Bon_ENSPTRG00000004384	ENSGGOG00000005083	ENSNLEG00000007396	ENSMMUG00000008921	ENSCJAG00000014080	5	5	5	5	6	5	5	5	5	5	5	5	5	1	1	1	0	1	1	NS	NS	NS	NS	NS	NS	NS	NS	NS	NS	NS	NS
ENSG00000037474	ENSPTRG00000016715	Bon_ENSPTRG00000016715	ENSGGOG00000016583	ENSNLEG00000011344	ENSMMUG00000002561	ENSCJAG00000008689	9	4	4	8	8	8	8	4	4	4	8	8	8	1	0	0	0	1	1	NS	NS	NS	NS	NS	NS	NS	NS	NS	NS	NS	NS
ENSG00000037637	ENSPTRG00000000225	Bon_ENSPTRG00000000225	ENSGGOG00000014592	ENSNLEG00000007825	ENSMMUG00000012733	ENSCJAG00000008276	8	9	3	9	2	8	1	3	8	8	2	2	2	0	0	0	0	0	0	NS	NS	NS	0.0163862	NS	NS	NS	NS	NS	NS	NS	NS
ENSG00000038002	ENSPTRG00000016618	Bon_ENSPTRG00000016618	ENSGGOG00000007600	ENSNLEG00000016825	ENSMMUG00000007393	ENSCJAG00000005476	4	3	8	5	6	9	2	3	4	4	6	6	6	0	0	0	0	0	0	NS	NS	NS	0.0473511	NS	NS	NS	NS	NS	Gib	NS	NS
ENSG00000038219	ENSPTRG00000015922	Bon_ENSPTRG00000015922	ENSGGOG00000027616	ENSNLEG00000016260	ENSMMUG00000022027	ENSCJAG00000012166	3	3	3	2	3	2	4	3	3	3	3	3	3	1	1	0	1	0	0	NS	NS	NS	NS	NS	NS	NS	NS	NS	NS	NS	NS
ENSG00000038295	ENSPTRG00000016577	Bon_ENSPTRG00000016577	ENSGGOG00000000148	ENSNLEG00000006519	ENSMMUG00000015799	ENSCJAG00000009353	4	8	8	4	2	5	6	8	8	4	4	4	6	1	0	0	0	0	0	NS	NS	NS	NS	0.0226006	0.0374864	NS	NS	NS	NS	NS	NS
ENSG00000038382	ENSPTRG00000016735	Bon_ENSPTRG00000016735	ENSGGOG00000013607	ENSNLEG00000011777	ENSMMUG00000015489	ENSCJAG00000010904	9	9	9	4	9	6	4	9	9	9	9	9	9	1	1	0	1	0	0	NS	NS	NS	NS	0.0489423	NS	NS	NS	NS	NS	NS	NS
ENSG00000038532	ENSPTRG00000007763	Bon_ENSPTRG00000007763	ENSGGOG00000014059	ENSNLEG00000010152	ENSMMUG00000006515	ENSCJAG00000016025	3	8	3	8	8	2	2	8	3	8	8	8	2	0	0	0	1	0	0	NS	NS	NS	NS	NS	NS	NS	NS	NS	NS	NS	NS
ENSG00000038945	ENSPTRG00000020013	Bon_ENSPTRG00000020013	ENSGGOG00000025554	ENSNLEG00000002324	ENSMMUG00000002296	ENSCJAG00000011905	3	4	4	4	5	4	8	4	4	4	4	4	4	1	0	1	0	1	0	NS	NS	NS	NS	NS	NS	NS	NS	NS	NS	NS	NS
ENSG00000039068	ENSPTRG00000008270	Bon_ENSPTRG00000008270	ENSGGOG00000006029	ENSNLEG00000005326	ENSMMUG00000011850	ENSCJAG00000015504	9	8	4	3	8	4	4	8	8	8	8	8	4	0	0	0	1	0	0	NS	NS	NS	NS	NS	NS	NS	NS	NS	NS	NS	NS
ENSG00000039123	ENSPTRG00000016878	Bon_ENSPTRG00000016878	ENSGGOG00000001867	ENSNLEG00000001494	ENSMMUG00000010379	ENSCJAG00000001773	8	8	8	8	3	8	8	8	8	8	8	8	8	1	1	1	0	1	1	NS	NS	NS	NS	NS	NS	NS	NS	NS	NS	NS	NS
ENSG00000039319	ENSPTRG00000017038	Bon_ENSPTRG00000017038	ENSGGOG00000000411	ENSNLEG00000012945	ENSMMUG00000023177	ENSCJAG00000019584	3	8	3	3	3	8	3	8	3	3	3	8	3	0	0	1	1	0	0	NS	NS	NS	NS	NS	NS	NS	NS	NS	NS	NS	NS
ENSG00000039560	ENSPTRG00000016781	Bon_ENSPTRG00000016781	ENSGGOG00000024320	ENSNLEG00000014363	ENSMMUG00000013739	ENSCJAG00000018539	7	7	7	7	7	7	6	7	7	7	7	7	7	1	1	1	1	1	0	NS	NS	NS	NS	NS	0.0351346	NS	NS	NS	NS	NS	NS
ENSG00000039600	ENSPTRG00000017471	Bon_ENSPTRG00000017471	ENSGGOG00000025241	ENSNLEG00000004158	ENSMMUG00000021550	ENSCJAG00000018960	7	5	6	7	7	5	6	5	5	7	7	7	7	0	0	0	1	0	0	NS	NS	NS	NS	NS	NS	NS	NS	NS	NS	NS	NS
ENSG00000039650	ENSPTRG00000011323	Bon_ENSPTRG00000011323	ENSGGOG00000010193	ENSNLEG00000005397	ENSMMUG00000011622	ENSCJAG00000004134	9	9	9	9	9	3	9	9	9	9	9	9	9	1	1	1	1	0	1	NS	NS	NS	NS	NS	NS	NS	NS	NS	NS	NS	NS
ENSG00000040199	ENSPTRG00000008326	Bon_ENSPTRG00000008326	ENSGGOG00000008841	ENSNLEG00000005761	ENSMMUG00000012007	ENSCJAG00000015005	2	3	3	3	3	3	3	3	3	3	3	3	3	1	0	1	1	1	1	NS	NS	NS	NS	NS	NS	NS	NS	NS	NS	NS	NS
ENSG00000040275	ENSPTRG00000017512	Bon_ENSPTRG00000017512	ENSGGOG00000003325	ENSNLEG00000004947	ENSMMUG00000009365	ENSCJAG00000004745	2	2	2	2	2	2	1	2	2	2	2	2	2	1	1	1	1	1	0	NS	NS	NS	NS	NS	NS	NS	NS	NS	NS	NS	NS
ENSG00000040531	ENSPTRG00000008572	Bon_ENSPTRG00000008572	ENSGGOG00000009892	ENSNLEG00000017251	ENSMMUG00000023389	ENSCJAG00000007114	7	8	3	6	4	7	7	3	7	7	4	7	7	0	0	0	0	0	1	NS	0.00327915	NS	NS	NS	NS	NS	Human	NS	NS	NS	NS
ENSG00000040731	ENSPTRG00000016758	Bon_ENSPTRG00000016758	ENSGGOG00000012457	ENSNLEG00000012000	ENSMMUG00000012293	ENSCJAG00000011702	4	4	4	3	3	4	6	4	4	4	4	4	4	1	1	0	0	1	0	NS	NS	NS	NS	NS	NS	NS	NS	NS	NS	NS	NS
ENSG00000040933	ENSPTRG00000012266	Bon_ENSPTRG00000012266	ENSGGOG00000006003	ENSNLEG00000001841	ENSMMUG00000022903	ENSCJAG00000007145	9	9	9	9	9	8	9	9	9	9	9	9	9	1	1	1	1	0	1	NS	NS	NS	NS	NS	NS	NS	NS	NS	NS	NS	NS
ENSG00000041515	ENSPTRG00000024071	Bon_ENSPTRG00000024071	ENSGGOG00000017053	ENSNLEG00000007900	ENSMMUG00000021231	ENSCJAG00000014617	4	8	8	4	7	4	1	8	4	4	4	4	4	1	0	1	0	1	0	NS	NS	NS	0.0379279	NS	0.0437957	NS	NS	NS	NS	NS	NS
ENSG00000041802	ENSPTRG00000015760	Bon_ENSPTRG00000015760	ENSGGOG00000000520	ENSNLEG00000008293	ENSMMUG00000010708	ENSCJAG00000013962	8	1	9	9	2	9	1	9	8	9	2	9	9	0	0	0	0	0	0	NS	NS	NS	NS	NS	NS	NS	NS	NS	NS	NS	NS
ENSG00000041982	ENSPTRG00000021294	Bon_ENSPTRG00000021294	ENSGGOG00000010138	ENSNLEG00000016850	ENSMMUG00000003356	ENSCJAG00000020421	7	7	7	7	7	7	5	7	7	7	7	7	7	1	1	1	1	1	0	NS	NS	NS	NS	NS	NS	NS	NS	NS	NS	NS	NS
ENSG00000042088	ENSPTRG00000006621	Bon_ENSPTRG00000006621	ENSGGOG00000000701	ENSNLEG00000016996	ENSMMUG00000004460	ENSCJAG00000017649	5	6	6	5	9	9	6	6	6	6	6	9	9	1	0	0	0	0	0	NS	NS	NS	0.0396417	NS	NS	NS	NS	NS	HumanChimpBonGor	NS	NS
ENSG00000042429	ENSPTRG00000004178	Bon_ENSPTRG00000004178	ENSGGOG00000010401	ENSNLEG00000007096	ENSMMUG00000013601	ENSCJAG00000003839	8	9	9	9	3	8	9	9	9	9	9	9	9	1	0	1	0	0	1	NS	NS	NS	0.0294772	NS	NS	NS	NS	NS	Gib	NS	NS
ENSG00000042753	ENSPTRG00000011197	Bon_ENSPTRG00000011197	ENSGGOG00000011254	ENSNLEG00000002895	ENSMMUG00000000833	ENSCJAG00000011710	2	2	2	6	2	9	1	2	2	2	2	2	2	1	1	0	1	0	0	NS	NS	NS	NS	NS	NS	NS	NS	NS	NS	NS	NS
ENSG00000042781	ENSPTRG00000001984	Bon_ENSPTRG00000001984	ENSGGOG00000009561	ENSNLEG00000014249	ENSMMUG00000022640	ENSCJAG00000015184	5	6	6	6	5	4	6	6	5	6	5	5	5	1	0	0	0	0	0	NS	NS	NS	NS	NS	NS	NS	NS	NS	NS	NS	NS
ENSG00000043093	ENSPTRG00000015661	Bon_ENSPTRG00000015661	ENSGGOG00000010767	ENSNLEG00000005983	ENSMMUG00000010552	ENSCJAG00000005148	7	7	7	7	7	7	5	7	7	7	7	7	7	1	1	1	1	1	0	NS	NS	NS	NS	NS	NS	NS	NS	NS	NS	NS	NS
ENSG00000044115	ENSPTRG00000017291	Bon_ENSPTRG00000017291	ENSGGOG00000012810	ENSNLEG00000009068	ENSMMUG00000017985	ENSCJAG00000006820	9	4	9	4	8	4	9	9	9	9	9	9	9	0	1	0	0	0	1	NS	NS	NS	NS	NS	NS	NS	NS	NS	NS	NS	NS
ENSG00000044446	ENSPTRG00000021715	Bon_ENSPTRG00000021715	ENSGGOG00000003407	ENSNLEG00000009732	ENSMMUG00000020513	ENSCJAG00000005668	4	4	9	4	9	9	9	9	9	4	9	9	9	0	0	0	0	1	1	NS	NS	NS	NS	NS	NS	NS	NS	NS	NS	NS	NS
ENSG00000044459	ENSPTRG00000020791	Bon_ENSPTRG00000020791	ENSGGOG00000025720	ENSNLEG00000017575	ENSMMUG00000023448	ENSCJAG00000012600	2	3	3	8	2	2	6	3	3	8	2	2	2	1	0	0	0	1	0	NS	NS	NS	NS	NS	NS	NS	NS	NS	NS	NS	NS
ENSG00000044524	ENSPTRG00000015127	Bon_ENSPTRG00000015127	ENSGGOG00000014939	ENSNLEG00000011707	ENSMMUG00000008242	ENSCJAG00000008692	3	4	9	4	4	8	4	4	3	4	4	4	4	0	0	0	1	0	1	NS	0.0495987	NS	NS	NS	NS	NS	NS	NS	NS	NS	NS
ENSG00000044574	ENSPTRG00000000563	Bon_ENSPTRG00000000563	ENSGGOG00000026879	ENSNLEG00000017348	ENSMMUG00000005217	ENSCJAG00000006880	2	2	1	2	2	2	3	2	2	2	2	2	2	0	1	1	1	1	0	NS	NS	NS	NS	NS	NS	NS	NS	NS	NS	NS	NS
ENSG00000046889	ENSPTRG00000020324	Bon_ENSPTRG00000020324	ENSGGOG00000025407	ENSNLEG00000011108	ENSMMUG00000016023	ENSCJAG00000004877	6	4	4	1	4	4	1	4	4	4	4	4	4	1	0	0	1	1	0	NS	NS	0.0238376	NS	NS	NS	NS	NS	Gor	NS	NS	NS
ENSG00000047056	ENSPTRG00000002240	Bon_ENSPTRG00000002240	ENSGGOG00000009409	ENSNLEG00000013598	ENSMMUG00000017119	ENSCJAG00000008441	7	5	7	7	7	7	7	7	7	7	7	7	7	0	1	1	1	1	1	NS	NS	NS	NS	NS	NS	NS	NS	NS	NS	NS	NS
ENSG00000047188	ENSPTRG00000017143	Bon_ENSPTRG00000017143	ENSGGOG00000014407	ENSNLEG00000011648	ENSMMUG00000001376	ENSCJAG00000016598	3	3	3	3	2	3	2	3	3	3	3	3	2	1	1	1	0	1	0	NS	NS	NS	NS	NS	NS	NS	NS	NS	NS	NS	NS
ENSG00000047230	ENSPTRG00000021698	Bon_ENSPTRG00000021698	ENSGGOG00000006951	ENSNLEG00000009514	ENSMMUG00000004797	ENSCJAG00000004421	4	4	4	4	8	6	4	4	4	4	4	4	4	1	1	1	0	0	1	NS	NS	NS	NS	NS	NS	NS	NS	NS	NS	NS	NS
ENSG00000047249	ENSPTRG00000020249	Bon_ENSPTRG00000020249	ENSGGOG00000000515	ENSNLEG00000000870	ENSMMUG00000004064	ENSCJAG00000014482	8	9	4	9	9	2	7	9	8	9	9	9	9	0	0	0	1	0	0	NS	NS	NS	NS	NS	0.0124811	NS	NS	NS	NS	NS	NS
ENSG00000047315	ENSPTRG00000016089	Bon_ENSPTRG00000016089	ENSGGOG00000034986	ENSNLEG00000008874	ENSMMUG00000014008	ENSCJAG00000004118	8	2	8	8	8	9	9	8	8	8	8	8	9	0	1	1	1	0	0	NS	NS	NS	NS	NS	NS	NS	NS	NS	NS	NS	NS
ENSG00000047346	ENSPTRG00000007089	Bon_ENSPTRG00000007089	ENSGGOG00000015199	ENSNLEG00000006552	ENSMMUG00000001423	ENSCJAG00000000854	2	1	2	3	2	2	2	2	2	2	2	2	2	0	1	0	1	1	1	NS	NS	NS	NS	NS	NS	NS	NS	NS	NS	NS	NS
ENSG00000047365	ENSPTRG00000015973	Bon_ENSPTRG00000015973	ENSGGOG00000007115	ENSNLEG00000016967	ENSMMUG00000006871	ENSCJAG00000020975	4	4	4	4	3	7	4	4	4	4	4	4	4	1	1	1	0	0	1	NS	NS	NS	NS	NS	NS	NS	NS	NS	NS	NS	NS
ENSG00000047410	ENSPTRG00000001783	Bon_ENSPTRG00000001783	ENSGGOG00000003533	ENSNLEG00000018036	ENSMMUG00000009081	ENSCJAG00000005872	2	2	2	3	2	2	9	2	2	2	2	2	2	1	1	0	1	1	0	NS	NS	NS	NS	NS	NS	NS	NS	NS	NS	NS	NS
ENSG00000047578	ENSPTRG00000007917	Bon_ENSPTRG00000007917	ENSGGOG00000017086	ENSNLEG00000011610	ENSMMUG00000015570	ENSCJAG00000005965	2	2	2	8	2	6	6	2	2	2	2	6	6	1	1	0	1	0	1	NS	NS	NS	NS	NS	NS	NS	NS	NS	NS	NS	NS
ENSG00000047617	ENSPTRG00000004565	Bon_ENSPTRG00000004565	ENSGGOG00000008975	ENSNLEG00000003269	ENSMMUG00000011512	ENSCJAG00000000606	4	9	4	4	4	3	7	9	4	4	4	4	4	0	0	1	1	0	0	NS	NS	NS	NS	NS	0.026681	NS	NS	NS	NS	NS	NS
ENSG00000047621	ENSPTRG00000004553	Bon_ENSPTRG00000004553	ENSGGOG00000025071	ENSNLEG00000003111	ENSMMUG00000015188	ENSCJAG00000001628	3	9	9	8	3	9	8	9	9	9	9	9	9	1	0	0	0	1	0	NS	NS	NS	NS	NS	NS	NS	NS	NS	NS	NS	NS
ENSG00000047849	ENSPTRG00000014878	Bon_ENSPTRG00000014878	ENSGGOG00000004315	ENSNLEG00000006379	ENSMMUG00000003823	ENSCJAG00000002483	7	9	3	7	6	7	7	3	3	7	7	7	7	0	0	0	0	1	1	NS	NS	NS	NS	NS	NS	NS	NS	NS	NS	NS	NS
ENSG00000048028	ENSPTRG00000004299	Bon_ENSPTRG00000004299	ENSGGOG00000005119	ENSNLEG00000007313	ENSMMUG00000023773	ENSCJAG00000012053	3	8	8	8	3	9	8	8	8	8	8	8	8	1	0	1	0	0	1	NS	NS	NS	NS	NS	NS	NS	NS	NS	NS	NS	NS
ENSG00000048052	ENSPTRG00000018959	Bon_ENSPTRG00000018959	ENSGGOG00000013656	ENSNLEG00000016612	ENSMMUG00000011170	ENSCJAG00000001076	4	4	9	4	8	7	1	4	4	4	4	4	4	0	1	1	0	0	0	NS	NS	NS	NS	0.0099374	NS	NS	NS	NS	NS	HumanChimpBonGorGib	NS
ENSG00000048342	ENSPTRG00000015926	Bon_ENSPTRG00000015926	ENSGGOG00000002758	ENSNLEG00000016292	ENSMMUG00000009383	ENSCJAG00000012270	3	8	4	3	8	4	2	4	4	3	8	8	8	0	0	0	0	0	0	NS	NS	NS	NS	NS	NS	NS	NS	NS	NS	NS	NS
ENSG00000048405	ENSPTRG00000019649	Bon_ENSPTRG00000019649	ENSGGOG00000028009	ENSNLEG00000012232	ENSMMUG00000002428	ENSCJAG00000017598	3	2	2	2	3	8	3	2	2	2	2	2	3	1	0	1	0	0	0	NS	NS	NS	NS	NS	NS	NS	NS	NS	NS	NS	NS
ENSG00000048649	ENSPTRG00000004105	Bon_ENSPTRG00000004105	ENSGGOG00000001833	ENSNLEG00000016681	ENSMMUG00000017355	ENSCJAG00000014899	8	8	8	9	8	9	4	8	8	8	8	8	8	1	1	0	1	0	0	NS	NS	NS	NS	NS	NS	NS	NS	NS	NS	NS	NS
ENSG00000048707	ENSPTRG00000000165	Bon_ENSPTRG00000000165	ENSGGOG00000001894	ENSNLEG00000009809	ENSMMUG00000021449	ENSCJAG00000013580	8	8	8	9	2	3	5	8	8	8	8	8	8	1	1	0	0	0	0	NS	NS	NS	NS	NS	0.00967709	NS	NS	NS	NS	NS	NS
ENSG00000048828	ENSPTRG00000021127	Bon_ENSPTRG00000021127	ENSGGOG00000003353	ENSNLEG00000016573	ENSMMUG00000009493	ENSCJAG00000011461	3	4	9	8	3	8	9	9	9	9	9	9	9	0	0	0	0	0	1	NS	NS	NS	NS	NS	NS	NS	NS	NS	NS	NS	NS
ENSG00000048991	ENSPTRG00000012494	Bon_ENSPTRG00000012494	ENSGGOG00000008156	ENSNLEG00000008622	ENSMMUG00000009844	ENSCJAG00000011718	5	6	5	9	8	6	9	6	5	5	8	6	9	0	0	0	0	0	0	NS	NS	0.0419812	NS	NS	NS	NS	NS	HumanChimpBon	NS	NS	NS
ENSG00000049167	ENSPTRG00000016905	Bon_ENSPTRG00000016905	ENSGGOG00000003300	ENSNLEG00000002757	ENSMMUG00000021812	ENSCJAG00000015351	2	7	7	3	7	2	1	7	7	7	7	7	7	1	0	0	1	0	0	NS	0.0439523	NS	NS	NS	NS	NS	NS	NS	NS	NS	NS
ENSG00000049192	ENSPTRG00000016927	Bon_ENSPTRG00000016927	ENSGGOG00000016127	ENSNLEG00000003357	ENSMMUG00000018100	ENSCJAG00000015704	1	1	4	1	2	1	4	1	1	1	1	1	1	0	1	1	0	1	0	NS	NS	NS	NS	NS	NS	NS	NS	NS	NS	NS	NS
ENSG00000049246	ENSPTRG00000000099	Bon_ENSPTRG00000000099	ENSGGOG00000000580	ENSNLEG00000008768	ENSMMUG00000018562	ENSCJAG00000000288	9	4	8	4	4	8	8	8	8	8	4	8	8	0	0	0	0	0	1	NS	NS	NS	NS	NS	NS	NS	NS	NS	NS	NS	NS
ENSG00000049323	ENSPTRG00000011821	Bon_ENSPTRG00000011821	ENSGGOG00000012159	ENSNLEG00000015915	ENSMMUG00000021436	ENSCJAG00000003410	4	4	4	4	4	4	4	4	4	4	4	4	4	1	1	1	1	1	1	NS	NS	NS	NS	NS	NS	NS	NS	NS	NS	NS	NS
ENSG00000049449	ENSPTRG00000005844	Bon_ENSPTRG00000005844	ENSGGOG00000025038	ENSNLEG00000017889	ENSMMUG00000018360	ENSCJAG00000005925	6	5	5	6	6	6	6	5	5	5	5	5	6	1	0	0	0	0	0	NS	NS	NS	NS	NS	NS	NS	NS	NS	NS	NS	NS
ENSG00000049618	ENSPTRG00000018733	Bon_ENSPTRG00000018733	ENSGGOG00000011723	ENSNLEG00000015656	ENSMMUG00000002270	ENSCJAG00000012474	4	4	4	4	4	4	9	4	4	4	4	4	4	1	1	1	1	1	0	NS	NS	NS	NS	NS	NS	NS	NS	NS	NS	NS	NS
ENSG00000049759	ENSPTRG00000010051	Bon_ENSPTRG00000010051	ENSGGOG00000013730	ENSNLEG00000008123	ENSMMUG00000006616	ENSCJAG00000003597	4	4	4	4	8	4	4	4	4	4	4	4	4	1	1	1	0	1	1	NS	NS	NS	NS	NS	NS	NS	NS	NS	NS	NS	NS
ENSG00000049860	ENSPTRG00000016988	Bon_ENSPTRG00000016988	ENSGGOG00000009296	ENSNLEG00000004826	ENSMMUG00000019997	ENSCJAG00000016664	4	2	8	6	8	6	4	8	4	4	8	6	4	0	0	0	0	0	0	NS	NS	NS	NS	NS	NS	NS	NS	NS	NS	NS	NS
ENSG00000049883	ENSPTRG00000016968	Bon_ENSPTRG00000016968	ENSGGOG00000010695	ENSNLEG00000004516	ENSMMUG00000017908	ENSCJAG00000016364	8	3	6	2	3	9	9	6	8	8	3	3	9	0	0	0	0	0	0	0.0180136	NS	NS	NS	NS	NS	Bon	NS	NS	NS	NS	NS
ENSG00000050130	ENSPTRG00000006400	Bon_ENSPTRG00000006400	ENSGGOG00000002463	ENSNLEG00000013451	ENSMMUG00000008715	ENSCJAG00000018970	2	1	1	5	1	8	2	1	1	1	1	1	1	1	0	0	1	0	0	NS	NS	NS	NS	NS	NS	NS	NS	NS	NS	NS	NS
ENSG00000050405	ENSPTRG00000004928	Bon_ENSPTRG00000004928	ENSGGOG00000007975	ENSNLEG00000017802	ENSMMUG00000015048	ENSCJAG00000021115	5	8	8	7	8	6	6	8	8	7	8	8	6	1	0	0	0	0	0	NS	0.00921467	NS	NS	NS	NS	NS	ChimpBon	NS	NS	NS	NS
ENSG00000050438	ENSPTRG00000004957	Bon_ENSPTRG00000004957	ENSGGOG00000012298	ENSNLEG00000017771	ENSMMUG00000006607	ENSCJAG00000017737	2	2	2	2	2	2	2	2	2	2	2	2	2	1	1	1	1	1	1	NS	NS	NS	NS	NS	NS	NS	NS	NS	NS	NS	NS
ENSG00000050555	ENSPTRG00000021480	Bon_ENSPTRG00000021480	ENSGGOG00000017164	ENSNLEG00000012583	ENSMMUG00000002267	ENSCJAG00000008567	4	9	4	4	8	4	4	4	4	4	4	4	4	0	1	1	0	1	1	NS	NS	NS	NS	NS	NS	NS	NS	NS	NS	NS	NS
ENSG00000050748	ENSPTRG00000017633	Bon_ENSPTRG00000017633	ENSGGOG00000016519	ENSNLEG00000001965	ENSMMUG00000001728	ENSCJAG00000010293	8	8	8	9	3	8	3	8	8	8	8	8	3	1	1	0	0	1	0	NS	NS	NS	NS	NS	NS	NS	NS	NS	NS	NS	NS
ENSG00000051009	ENSPTRG00000003281	Bon_ENSPTRG00000003281	ENSGGOG00000016021	ENSNLEG00000017392	ENSMMUG00000016882	ENSCJAG00000014340	2	2	2	2	2	3	3	2	2	2	2	2	2	1	1	1	1	0	0	NS	NS	NS	NS	NS	NS	NS	NS	NS	NS	NS	NS
ENSG00000051108	ENSPTRG00000008144	Bon_ENSPTRG00000008144	ENSGGOG00000005046	ENSNLEG00000002482	ENSMMUG00000019189	ENSCJAG00000012357	1	1	1	5	1	7	7	1	1	1	1	1	1	1	1	0	1	0	0	NS	NS	NS	NS	NS	NS	NS	NS	NS	NS	NS	NS
ENSG00000051341	ENSPTRG00000015276	Bon_ENSPTRG00000015276	ENSGGOG00000011565	ENSNLEG00000005179	ENSMMUG00000007973	ENSCJAG00000008508	8	8	8	3	5	2	2	8	8	3	5	8	2	1	1	0	0	0	0	NS	NS	NS	0.0242243	NS	NS	NS	NS	NS	Gib	NS	NS
ENSG00000051382	ENSPTRG00000015452	Bon_ENSPTRG00000015452	ENSGGOG00000009579	ENSNLEG00000004334	ENSMMUG00000008666	ENSCJAG00000002252	3	3	3	3	8	8	3	3	3	3	3	3	3	1	1	1	0	0	1	NS	NS	NS	NS	NS	NS	NS	NS	NS	NS	NS	NS
ENSG00000052749	ENSPTRG00000002806	Bon_ENSPTRG00000002806	ENSGGOG00000014850	ENSNLEG00000013762	ENSMMUG00000019634	ENSCJAG00000016549	9	9	9	5	4	6	9	9	9	9	9	9	9	1	1	0	0	0	1	NS	NS	NS	NS	NS	NS	NS	NS	NS	NS	NS	NS
ENSG00000052795	ENSPTRG00000016555	Bon_ENSPTRG00000016555	ENSGGOG00000009399	ENSNLEG00000006415	ENSMMUG00000030046	ENSCJAG00000001410	8	2	2	8	1	6	7	2	2	8	1	1	1	1	0	0	0	0	0	NS	NS	NS	NS	NS	NS	NS	NS	NS	NS	NS	NS
ENSG00000052841	ENSPTRG00000003518	Bon_ENSPTRG00000003518	ENSGGOG00000008811	ENSNLEG00000017958	ENSMMUG00000000844	ENSCJAG00000011232	8	9	8	8	8	6	9	9	8	8	8	8	8	0	0	1	1	0	0	NS	NS	NS	NS	NS	NS	NS	NS	NS	NS	NS	NS
ENSG00000053108	ENSPTRG00000017231	Bon_ENSPTRG00000017231	ENSGGOG00000011205	ENSNLEG00000008014	ENSMMUG00000003062	ENSCJAG00000013506	5	5	5	5	4	7	4	5	5	5	5	5	5	1	1	1	0	0	0	NS	NS	NS	NS	NS	NS	NS	NS	NS	NS	NS	NS
ENSG00000053328	ENSPTRG00000029448	Bon_ENSPTRG00000029448	ENSGGOG00000021961	ENSNLEG00000012789	ENSMMUG00000008184	ENSCJAG00000005395	1	7	6	5	8	1	3	7	1	1	1	1	3	0	0	0	0	1	0	NS	NS	NS	NS	NS	NS	NS	NS	NS	NS	NS	NS
ENSG00000053524	ENSPTRG00000015665	Bon_ENSPTRG00000015665	ENSGGOG00000005734	ENSNLEG00000006037	ENSMMUG00000001456	ENSCJAG00000021205	7	4	4	4	4	4	8	4	4	4	4	4	4	1	0	1	1	1	0	NS	NS	NS	NS	NS	NS	NS	NS	NS	NS	NS	NS
ENSG00000053747	ENSPTRG00000009922	Bon_ENSPTRG00000009922	ENSGGOG00000006722	ENSNLEG00000006636	ENSMMUG00000004321	ENSCJAG00000020598	3	3	3	3	9	7	9	3	3	3	3	3	9	1	1	1	0	0	0	NS	NS	NS	NS	NS	NS	NS	NS	NS	NS	NS	NS
ENSG00000053770	ENSPTRG00000006384	Bon_ENSPTRG00000006384	ENSGGOG00000005710	ENSNLEG00000013007	ENSMMUG00000018279	ENSCJAG00000018620	7	7	7	7	2	7	7	7	7	7	7	7	7	1	1	1	0	1	1	NS	NS	NS	0.0494587	NS	NS	NS	NS	NS	NS	NS	NS
ENSG00000053900	ENSPTRG00000015963	Bon_ENSPTRG00000015963	ENSGGOG00000025631	ENSNLEG00000016831	ENSMMUG00000004458	ENSCJAG00000013271	9	9	8	9	9	9	9	9	9	9	9	9	9	0	1	1	1	1	1	NS	NS	NS	NS	NS	NS	NS	NS	NS	NS	NS	NS
ENSG00000054118	ENSPTRG00000000535	Bon_ENSPTRG00000000535	ENSGGOG00000006917	ENSNLEG00000011359	ENSMMUG00000014622	ENSCJAG00000001754	8	8	8	9	2	8	9	8	8	8	8	8	8	1	1	0	0	1	0	NS	NS	NS	NS	NS	NS	NS	NS	NS	NS	NS	NS
ENSG00000054267	ENSPTRG00000002129	Bon_ENSPTRG00000002129	ENSGGOG00000022080	ENSNLEG00000002665	ENSMMUG00000007141	ENSCJAG00000018055	9	8	3	3	7	7	4	9	9	9	9	7	7	0	1	0	0	0	0	NS	NS	NS	0.0401359	NS	NS	NS	NS	NS	HumanChimpBonGor	NS	NS
ENSG00000054282	ENSPTRG00000002173	Bon_ENSPTRG00000002173	ENSGGOG00000007709	ENSNLEG00000003873	ENSMMUG00000019994	ENSCJAG00000017112	3	2	2	2	2	1	8	2	2	2	2	2	2	1	0	1	1	0	0	NS	NS	NS	NS	NS	NS	NS	NS	NS	NS	NS	NS
ENSG00000054611	ENSPTRG00000014516	Bon_ENSPTRG00000014516	ENSGGOG00000008942	ENSNLEG00000015862	ENSMMUG00000003764	ENSCJAG00000002185	9	9	5	9	7	5	4	9	9	9	7	7	4	0	1	1	0	0	0	NS	NS	NS	NS	NS	NS	NS	NS	NS	NS	NS	NS
ENSG00000054793	ENSPTRG00000013629	Bon_ENSPTRG00000013629	ENSGGOG00000016586	ENSNLEG00000007005	ENSMMUG00000000918	ENSCJAG00000000586	4	4	4	4	8	4	4	4	4	4	4	4	4	1	1	1	0	1	1	NS	NS	NS	NS	NS	NS	NS	NS	NS	NS	NS	NS
ENSG00000054983	ENSPTRG00000006602	Bon_ENSPTRG00000006602	ENSGGOG00000016552	ENSNLEG00000016874	ENSMMUG00000017261	ENSCJAG00000017259	1	1	1	1	5	1	6	1	1	1	1	1	1	1	1	1	0	1	0	NS	NS	NS	0.0428901	NS	NS	NS	NS	NS	NS	NS	NS
ENSG00000055044	ENSPTRG00000012818	Bon_ENSPTRG00000012818	ENSGGOG00000014545	ENSNLEG00000007000	ENSMMUG00000000582	ENSCJAG00000004985	9	8	8	8	8	8	8	8	8	8	8	8	8	1	0	1	1	1	1	NS	NS	NS	NS	NS	NS	NS	NS	NS	NS	NS	NS
ENSG00000055147	ENSPTRG00000017442	Bon_ENSPTRG00000017442	ENSGGOG00000007198	ENSNLEG00000016540	ENSMMUG00000011988	ENSCJAG00000004547	3	2	2	2	3	3	3	2	2	2	2	2	3	1	0	1	0	0	0	NS	NS	NS	NS	NS	NS	NS	NS	NS	NS	NS	NS
ENSG00000055163	ENSPTRG00000017465	Bon_ENSPTRG00000017465	ENSGGOG00000012019	ENSNLEG00000003979	ENSMMUG00000010997	ENSCJAG00000018862	4	4	1	9	4	5	4	4	4	4	4	4	4	0	1	0	1	0	1	NS	NS	NS	NS	NS	NS	NS	NS	NS	NS	NS	NS
ENSG00000055208	ENSPTRG00000018690	Bon_ENSPTRG00000018690	ENSGGOG00000016734	ENSNLEG00000015304	ENSMMUG00000014995	ENSCJAG00000019580	6	6	5	6	2	2	8	6	6	6	6	2	2	0	1	1	0	0	0	NS	NS	NS	NS	NS	NS	NS	NS	NS	NS	NS	NS
ENSG00000055609	ENSPTRG00000019892	Bon_ENSPTRG00000019892	ENSGGOG00000025173	ENSNLEG00000004634	ENSMMUG00000007212	ENSCJAG00000019672	3	4	4	4	4	5	4	4	4	4	4	4	4	1	0	1	1	0	1	NS	NS	NS	NS	NS	NS	NS	NS	NS	NS	NS	NS
ENSG00000055917	ENSPTRG00000011692	Bon_ENSPTRG00000011692	ENSGGOG00000011374	ENSNLEG00000002509	ENSMMUG00000023181	ENSCJAG00000007450	8	8	3	3	2	8	8	8	8	8	8	8	8	0	1	0	0	1	1	NS	NS	NS	NS	NS	NS	NS	NS	NS	NS	NS	NS
ENSG00000056097	ENSPTRG00000016771	Bon_ENSPTRG00000016771	ENSGGOG00000016302	ENSNLEG00000014098	ENSMMUG00000001317	ENSCJAG00000018740	8	3	3	8	8	8	3	3	3	3	8	8	8	1	0	0	0	1	0	NS	NS	NS	NS	NS	NS	NS	NS	NS	NS	NS	NS
ENSG00000056487	ENSPTRG00000014489	Bon_ENSPTRG00000014489	ENSGGOG00000008097	ENSNLEG00000000150	ENSMMUG00000001580	ENSCJAG00000016227	7	4	4	7	9	4	7	4	4	4	4	4	7	1	0	0	0	1	0	NS	NS	NS	NS	NS	NS	NS	NS	NS	NS	NS	NS
ENSG00000056586	ENSPTRG00000021339	Bon_ENSPTRG00000021339	ENSGGOG00000017062	ENSNLEG00000017204	ENSMMUG00000021134	ENSCJAG00000020050	3	2	2	3	8	2	3	2	3	3	8	8	3	1	0	1	0	0	0	NS	NS	NS	NS	NS	NS	NS	NS	NS	NS	NS	NS
ENSG00000057019	ENSPTRG00000015154	Bon_ENSPTRG00000015154	ENSGGOG00000010252	ENSNLEG00000002359	ENSMMUG00000017438	ENSCJAG00000000646	8	9	9	9	9	9	9	9	9	9	9	9	9	1	0	1	1	1	1	NS	NS	NS	NS	NS	NS	NS	NS	NS	NS	NS	NS
ENSG00000057252	ENSPTRG00000001728	Bon_ENSPTRG00000001728	ENSGGOG00000013728	ENSNLEG00000015623	ENSMMUG00000003768	ENSCJAG00000008194	9	9	9	4	4	3	9	9	9	9	9	9	9	1	1	0	0	0	1	NS	NS	NS	NS	NS	NS	NS	NS	NS	NS	NS	NS
ENSG00000057294	ENSPTRG00000004820	Bon_ENSPTRG00000004820	ENSGGOG00000002106	ENSNLEG00000016650	ENSMMUG00000000595	ENSCJAG00000018114	4	4	4	9	8	4	4	4	4	4	4	4	4	1	1	0	0	1	1	NS	NS	NS	NS	NS	NS	NS	NS	NS	NS	NS	NS
ENSG00000057704	ENSPTRG00000005304	Bon_ENSPTRG00000005304	ENSGGOG00000007536	ENSNLEG00000005764	ENSMMUG00000018242	ENSCJAG00000002849	4	4	8	4	4	4	4	4	4	4	4	4	4	0	1	1	1	1	1	0.0443126	NS	NS	NS	NS	NS	Bon	NS	NS	NS	NS	NS
ENSG00000057757	ENSPTRG00000000336	Bon_ENSPTRG00000000336	ENSGGOG00000004326	ENSNLEG00000008633	ENSMMUG00000019554	ENSCJAG00000020925	8	3	8	3	4	8	3	3	8	8	8	8	8	0	0	0	0	1	0	NS	NS	NS	NS	NS	NS	NS	NS	NS	NS	NS	NS
ENSG00000057935	ENSPTRG00000011867	Bon_ENSPTRG00000011867	ENSGGOG00000006895	ENSNLEG00000016680	ENSMMUG00000020744	ENSCJAG00000014614	9	9	8	8	8	4	8	8	8	8	8	8	8	0	0	1	1	0	1	NS	NS	NS	NS	NS	NS	NS	NS	NS	NS	NS	NS
ENSG00000058056	ENSPTRG00000015650	Bon_ENSPTRG00000015650	ENSGGOG00000034809	ENSNLEG00000005851	ENSMMUG00000003594	ENSCJAG00000012999	4	4	4	5	8	4	7	4	4	4	4	4	4	1	1	0	0	1	0	NS	NS	0.0363108	NS	NS	0.0177483	NS	NS	Gor	NS	NS	NS
ENSG00000058063	ENSPTRG00000015660	Bon_ENSPTRG00000015660	ENSGGOG00000023125	ENSNLEG00000005959	ENSMMUG00000019323	ENSCJAG00000005176	8	8	9	8	2	2	7	8	8	8	8	8	7	0	1	1	0	0	0	NS	NS	NS	NS	NS	NS	NS	NS	NS	NS	NS	NS
ENSG00000058091	ENSPTRG00000019387	Bon_ENSPTRG00000019387	ENSGGOG00000003585	ENSNLEG00000015172	ENSMMUG00000007470	ENSCJAG00000014175	4	4	4	4	6	4	7	4	4	4	4	4	4	1	1	1	0	1	0	NS	NS	NS	0.0250862	NS	NS	NS	NS	NS	Gib	NS	NS
ENSG00000058272	ENSPTRG00000005252	Bon_ENSPTRG00000005252	ENSGGOG00000014574	ENSNLEG00000005041	ENSMMUG00000019214	ENSCJAG00000019271	8	8	3	8	8	8	3	8	8	8	8	8	8	0	1	1	1	1	0	NS	NS	NS	NS	NS	NS	NS	NS	NS	NS	NS	NS
ENSG00000058668	ENSPTRG00000001873	Bon_ENSPTRG00000001873	ENSGGOG00000010467	ENSNLEG00000018117	ENSMMUG00000021116	ENSCJAG00000006561	2	2	2	2	6	4	9	2	2	2	2	2	2	1	1	1	0	0	0	NS	NS	NS	0.0431618	NS	NS	NS	NS	NS	NS	NS	NS
ENSG00000058804	ENSPTRG00000000757	Bon_ENSPTRG00000000757	ENSGGOG00000014677	ENSNLEG00000003509	ENSMMUG00000003546	ENSCJAG00000004707	9	9	9	8	8	9	9	9	9	9	9	9	9	1	1	0	0	1	1	NS	NS	NS	NS	NS	NS	NS	NS	NS	NS	NS	NS
ENSG00000058866	ENSPTRG00000015710	Bon_ENSPTRG00000015710	ENSGGOG00000012909	ENSNLEG00000006537	ENSMMUG00000021972	ENSCJAG00000014637	7	4	4	4	8	5	6	4	4	4	4	4	4	1	0	1	0	0	0	NS	NS	NS	NS	NS	NS	NS	NS	NS	NS	NS	NS
ENSG00000059122	ENSPTRG00000007671	Bon_ENSPTRG00000007671	ENSGGOG00000001804	ENSNLEG00000009480	ENSMMUG00000015884	ENSCJAG00000015381	9	1	1	7	4	9	9	1	1	1	4	9	9	1	0	0	0	0	1	NS	0.0346689	NS	NS	NS	NS	NS	ChimpBon	NS	NS	NS	NS
ENSG00000059377	ENSPTRG00000019760	Bon_ENSPTRG00000019760	ENSGGOG00000000826	ENSNLEG00000001637	ENSMMUG00000004222	ENSCJAG00000013325	9	8	8	4	8	4	6	8	9	8	8	8	8	1	0	0	1	0	0	NS	NS	NS	NS	NS	NS	NS	NS	NS	NS	NS	NS
ENSG00000059378	ENSPTRG00000019761	Bon_ENSPTRG00000019761	ENSGGOG00000000828	ENSNLEG00000001802	ENSMMUG00000004224	ENSCJAG00000013351	8	3	3	3	8	4	9	3	3	3	3	3	3	1	0	1	0	0	0	NS	NS	NS	NS	NS	NS	NS	NS	NS	NS	NS	NS
ENSG00000059588	ENSPTRG00000002124	Bon_ENSPTRG00000002124	ENSGGOG00000022879	ENSNLEG00000002518	ENSMMUG00000021703	ENSCJAG00000018155	6	6	6	6	5	6	4	6	6	6	6	6	6	1	1	1	0	1	0	NS	NS	NS	NS	NS	NS	NS	NS	NS	NS	NS	NS
ENSG00000059691	ENSPTRG00000016513	Bon_ENSPTRG00000016513	ENSGGOG00000011099	ENSNLEG00000005836	ENSMMUG00000011048	ENSCJAG00000002147	4	8	8	3	8	9	5	8	8	8	8	8	8	1	0	0	1	0	0	NS	NS	NS	NS	NS	0.018449	NS	NS	NS	NS	NS	NS
ENSG00000059758	ENSPTRG00000005323	Bon_ENSPTRG00000005323	ENSGGOG00000001172	ENSNLEG00000005912	ENSMMUG00000015902	ENSCJAG00000002538	4	4	4	4	8	4	8	4	4	4	4	4	4	1	1	1	0	1	0	NS	NS	NS	NS	NS	NS	NS	NS	NS	NS	NS	NS
ENSG00000060237	ENSPTRG00000004513	Bon_ENSPTRG00000004513	ENSGGOG00000006458	ENSNLEG00000002228	ENSMMUG00000018650	ENSCJAG00000000575	3	8	3	3	3	3	3	3	3	3	3	3	3	0	1	1	1	1	1	NS	NS	NS	NS	NS	NS	NS	NS	NS	NS	NS	NS
ENSG00000060718	ENSPTRG00000001017	Bon_ENSPTRG00000001017	ENSGGOG00000001276	ENSNLEG00000012002	ENSMMUG00000004103	ENSCJAG00000008922	5	5	5	4	4	4	7	5	5	5	5	5	5	1	1	0	0	0	0	NS	NS	NS	NS	NS	NS	NS	NS	NS	NS	NS	NS
ENSG00000060749	ENSPTRG00000003481	Bon_ENSPTRG00000003481	ENSGGOG00000008849	ENSNLEG00000017896	ENSMMUG00000001536	ENSCJAG00000005754	6	6	6	5	8	1	3	6	6	6	8	8	3	1	1	0	0	0	0	NS	NS	NS	0.0392374	0.0491085	0.0302724	NS	NS	NS	NS	NS	NS
ENSG00000061656	ENSPTRG00000013445	Bon_ENSPTRG00000013445	ENSGGOG00000007969	ENSNLEG00000010261	ENSMMUG00000020959	ENSCJAG00000017715	7	5	5	5	5	5	5	5	5	5	5	5	5	1	0	1	1	1	1	NS	NS	NS	NS	NS	NS	NS	NS	NS	NS	NS	NS
ENSG00000061676	ENSPTRG00000012709	Bon_ENSPTRG00000012709	ENSGGOG00000004501	ENSNLEG00000006378	ENSMMUG00000014397	ENSCJAG00000011170	3	7	7	3	3	3	8	7	7	3	3	3	3	1	0	0	1	1	0	NS	NS	NS	NS	NS	NS	NS	NS	NS	NS	NS	NS
ENSG00000061936	ENSPTRG00000005640	Bon_ENSPTRG00000005640	ENSGGOG00000014877	ENSNLEG00000008386	ENSMMUG00000020343	ENSCJAG00000003613	9	9	9	3	9	3	9	9	9	9	9	9	9	1	1	0	1	0	1	NS	NS	NS	NS	NS	NS	NS	NS	NS	NS	NS	NS
ENSG00000061987	ENSPTRG00000005164	Bon_ENSPTRG00000005164	ENSGGOG00000012086	ENSNLEG00000017095	ENSMMUG00000000956	ENSCJAG00000006144	8	8	8	3	4	8	2	8	8	8	8	8	8	1	1	0	0	1	0	NS	NS	NS	NS	NS	NS	NS	NS	NS	NS	NS	NS
ENSG00000062038	ENSPTRG00000008269	Bon_ENSPTRG00000008269	ENSGGOG00000000145	ENSNLEG00000005301	ENSMMUG00000010393	ENSCJAG00000035631	4	8	8	4	9	4	2	8	4	4	4	4	4	1	0	1	0	1	0	NS	NS	NS	NS	NS	NS	NS	NS	NS	NS	NS	NS
ENSG00000062194	ENSPTRG00000016894	Bon_ENSPTRG00000016894	ENSGGOG00000008390	ENSNLEG00000002381	ENSMMUG00000014647	ENSCJAG00000015104	3	3	3	3	3	3	3	3	3	3	3	3	3	1	1	1	1	1	1	NS	NS	NS	NS	NS	NS	NS	NS	NS	NS	NS	NS
ENSG00000062282	ENSPTRG00000004087	Bon_ENSPTRG00000004087	ENSGGOG00000002910	ENSNLEG00000016866	ENSMMUG00000000185	ENSCJAG00000015337	5	7	7	7	7	7	7	7	7	7	7	7	7	1	0	1	1	1	1	NS	NS	NS	NS	NS	NS	NS	NS	NS	NS	NS	NS
ENSG00000062650	ENSPTRG00000002702	Bon_ENSPTRG00000002702	ENSGGOG00000015781	ENSNLEG00000002188	ENSMMUG00000003924	ENSCJAG00000003491	8	2	8	8	2	2	8	8	8	8	2	2	8	0	1	1	0	1	0	NS	NS	NS	NS	NS	NS	NS	NS	NS	NS	NS	NS
ENSG00000062725	ENSPTRG00000009486	Bon_ENSPTRG00000009486	ENSGGOG00000008922	ENSNLEG00000000368	ENSMMUG00000016566	ENSCJAG00000001185	5	4	4	4	8	3	3	4	4	4	8	8	3	1	0	1	0	0	0	NS	NS	NS	NS	0.0456898	NS	NS	NS	NS	NS	NS	NS
ENSG00000063127	ENSPTRG00000011288	Bon_ENSPTRG00000011288	ENSGGOG00000016349	ENSNLEG00000005039	ENSMMUG00000014787	ENSCJAG00000000115	2	2	2	2	1	2	3	2	2	2	2	2	3	1	1	1	0	1	0	NS	NS	NS	NS	NS	NS	NS	NS	NS	NS	NS	NS
ENSG00000063322	ENSPTRG00000010966	Bon_ENSPTRG00000010966	ENSGGOG00000001844	ENSNLEG00000014421	ENSMMUG00000005554	ENSCJAG00000014147	2	1	1	1	3	7	3	1	1	1	1	1	3	1	0	1	0	0	0	NS	NS	NS	NS	0.0102581	NS	NS	NS	NS	NS	Mac	NS
ENSG00000063761	ENSPTRG00000006588	Bon_ENSPTRG00000006588	ENSGGOG00000009934	ENSNLEG00000016792	ENSMMUG00000023627	ENSCJAG00000017038	9	9	3	6	4	4	9	9	9	9	9	9	9	0	1	0	0	0	1	NS	NS	0.0242226	NS	NS	NS	NS	NS	NS	NS	NS	NS
ENSG00000063854	ENSPTRG00000007611	Bon_ENSPTRG00000007611	ENSGGOG00000012252	ENSNLEG00000008791	ENSMMUG00000000737	ENSCJAG00000014745	1	7	7	1	9	2	2	7	7	1	9	9	1	1	0	0	0	0	0	NS	NS	NS	0.0137309	NS	NS	NS	NS	NS	Gib	NS	NS
ENSG00000064042	ENSPTRG00000016010	Bon_ENSPTRG00000016010	ENSGGOG00000003779	ENSNLEG00000017187	ENSMMUG00000007805	ENSCJAG00000019269	5	6	6	6	6	5	4	6	6	6	6	6	6	1	0	1	1	0	0	NS	NS	NS	NS	NS	NS	NS	NS	NS	NS	NS	NS
ENSG00000064199	ENSPTRG00000004426	Bon_ENSPTRG00000004426	ENSGGOG00000003757	ENSNLEG00000007436	ENSMMUG00000008480	ENSCJAG00000007961	6	6	1	1	1	1	1	6	6	6	6	1	1	0	1	0	0	0	1	NS	NS	NS	NS	NS	NS	NS	NS	NS	NS	NS	NS
ENSG00000064270	ENSPTRG00000008417	Bon_ENSPTRG00000008417	ENSGGOG00000015486	ENSNLEG00000011126	ENSMMUG00000013542	ENSCJAG00000004001	7	8	4	4	4	4	2	4	7	4	4	4	4	0	0	0	1	1	0	NS	0.0107676	NS	NS	NS	NS	NS	Human	NS	NS	NS	NS
ENSG00000064309	ENSPTRG00000004452	Bon_ENSPTRG00000004452	ENSGGOG00000013767	ENSNLEG00000007464	ENSMMUG00000007628	ENSCJAG00000008669	4	9	4	4	7	4	9	4	4	4	4	4	4	0	1	1	0	1	0	NS	NS	NS	0.00417058	NS	NS	NS	NS	NS	NS	NS	NS
ENSG00000064313	ENSPTRG00000020535	Bon_ENSPTRG00000020535	ENSGGOG00000007483	ENSNLEG00000004934	ENSMMUG00000014702	ENSCJAG00000005547	8	8	8	8	8	8	8	8	8	8	8	8	8	1	1	1	1	1	1	NS	NS	NS	NS	NS	NS	NS	NS	NS	NS	NS	NS
ENSG00000064419	ENSPTRG00000019676	Bon_ENSPTRG00000019676	ENSGGOG00000008339	ENSNLEG00000012491	ENSMMUG00000004311	ENSCJAG00000018085	8	2	2	3	3	3	8	2	2	2	3	3	3	1	0	0	0	1	0	NS	NS	NS	NS	NS	NS	NS	NS	NS	NS	NS	NS
ENSG00000064607	ENSPTRG00000010727	Bon_ENSPTRG00000010727	ENSGGOG00000013540	ENSNLEG00000006162	ENSMMUG00000019665	ENSCJAG00000019714	2	2	2	2	2	2	2	2	2	2	2	2	2	1	1	1	1	1	1	NS	NS	NS	NS	NS	NS	NS	NS	NS	NS	NS	NS
ENSG00000064651	ENSPTRG00000017199	Bon_ENSPTRG00000017199	ENSGGOG00000015965	ENSNLEG00000012296	ENSMMUG00000011214	ENSCJAG00000019224	8	9	4	4	4	9	3	9	9	4	4	9	9	0	0	0	1	0	0	NS	NS	NS	NS	NS	NS	NS	NS	NS	NS	NS	NS
ENSG00000064655	ENSPTRG00000013589	Bon_ENSPTRG00000013589	ENSGGOG00000034998	ENSNLEG00000006901	ENSMMUG00000010769	ENSCJAG00000016843	4	4	4	4	8	4	5	4	4	4	4	4	4	1	1	1	0	1	0	NS	NS	NS	NS	NS	0.0136443	NS	NS	NS	NS	NS	NS
ENSG00000064692	ENSPTRG00000017175	Bon_ENSPTRG00000017175	ENSGGOG00000015443	ENSNLEG00000011998	ENSMMUG00000009997	ENSCJAG00000017196	5	5	6	6	5	5	5	5	5	5	5	5	5	0	1	0	1	1	1	NS	NS	NS	NS	NS	NS	NS	NS	NS	NS	NS	NS
ENSG00000064703	ENSPTRG00000001105	Bon_ENSPTRG00000001105	ENSGGOG00000015576	ENSNLEG00000004040	ENSMMUG00000014489	ENSCJAG00000013428	5	7	7	5	7	7	5	7	7	7	7	7	7	1	0	0	1	1	0	NS	NS	NS	NS	NS	NS	NS	NS	NS	NS	NS	NS
ENSG00000064726	ENSPTRG00000007389	Bon_ENSPTRG00000007389	ENSGGOG00000009446	ENSNLEG00000010920	ENSMMUG00000041714	ENSCJAG00000015841	2	2	2	2	2	2	2	2	2	2	2	2	2	1	1	1	1	1	1	NS	NS	NS	NS	NS	NS	NS	NS	NS	NS	NS	NS
ENSG00000064933	ENSPTRG00000012737	Bon_ENSPTRG00000012737	ENSGGOG00000025218	ENSNLEG00000006628	ENSMMUG00000014318	ENSCJAG00000005590	6	4	1	4	4	4	4	1	1	1	4	4	4	0	0	0	0	1	1	NS	NS	NS	NS	NS	NS	NS	NS	NS	NS	NS	NS
ENSG00000065029	ENSPTRG00000018080	Bon_ENSPTRG00000018080	ENSGGOG00000014188	ENSNLEG00000008581	ENSMMUG00000023559	ENSCJAG00000015519	8	8	8	8	9	8	7	8	8	8	8	8	8	1	1	1	0	1	0	NS	NS	NS	NS	NS	0.0161281	NS	NS	NS	NS	NS	NS
ENSG00000065060	ENSPTRG00000018074	Bon_ENSPTRG00000018074	ENSGGOG00000014664	ENSNLEG00000008400	ENSMMUG00000021712	ENSCJAG00000015333	8	8	8	3	8	6	2	8	8	8	8	8	8	1	1	0	1	0	0	NS	NS	NS	NS	NS	NS	NS	NS	NS	NS	NS	NS
ENSG00000065150	ENSPTRG00000005984	Bon_ENSPTRG00000005984	ENSGGOG00000008742	ENSNLEG00000007831	ENSMMUG00000013531	ENSCJAG00000004323	7	5	7	5	5	7	5	5	5	5	5	5	5	0	0	1	1	0	1	NS	NS	NS	NS	NS	NS	NS	NS	NS	NS	NS	NS
ENSG00000065183	ENSPTRG00000001168	Bon_ENSPTRG00000001168	ENSGGOG00000009982	ENSNLEG00000005304	ENSMMUG00000008513	ENSCJAG00000005749	9	9	9	3	3	2	6	9	9	9	9	9	9	1	1	0	0	0	0	NS	NS	NS	NS	NS	0.0463228	NS	NS	NS	NS	NS	NS
ENSG00000065243	ENSPTRG00000000931	Bon_ENSPTRG00000000931	ENSGGOG00000008937	ENSNLEG00000010197	ENSMMUG00000020588	ENSCJAG00000007409	3	3	3	3	2	3	9	3	3	3	3	3	3	1	1	1	0	1	0	NS	NS	NS	NS	NS	NS	NS	NS	NS	NS	NS	NS
ENSG00000065308	ENSPTRG00000040958	Bon_ENSPTRG00000040958	ENSGGOG00000011922	ENSNLEG00000003748	ENSMMUG00000013718	ENSCJAG00000011314	1	1	5	6	6	4	8	1	1	1	6	6	6	0	1	0	0	0	0	NS	NS	NS	NS	NS	NS	NS	NS	NS	NS	NS	NS
ENSG00000065491	ENSPTRG00000018120	Bon_ENSPTRG00000018120	ENSGGOG00000001321	ENSNLEG00000011169	ENSMMUG00000022008	ENSCJAG00000005473	8	8	8	9	7	8	2	8	8	8	8	8	8	1	1	0	0	1	0	NS	NS	NS	NS	NS	NS	NS	NS	NS	NS	NS	NS
ENSG00000065526	ENSPTRG00000000210	Bon_ENSPTRG00000000210	ENSGGOG00000012041	ENSNLEG00000007652	ENSMMUG00000008026	ENSCJAG00000008527	9	9	9	3	9	3	3	9	9	9	9	9	3	1	1	0	1	0	0	NS	NS	NS	NS	NS	NS	NS	NS	NS	NS	NS	NS
ENSG00000065534	ENSPTRG00000015307	Bon_ENSPTRG00000015307	ENSGGOG00000016624	ENSNLEG00000000375	ENSMMUG00000014818	ENSCJAG00000007474	4	4	7	5	2	7	5	7	4	4	4	7	7	0	0	0	0	0	0	0.0211333	NS	NS	0.0461168	NS	NS	NS	NS	NS	Gib	NS	NS
ENSG00000065548	ENSPTRG00000012717	Bon_ENSPTRG00000012717	ENSGGOG00000000073	ENSNLEG00000006446	ENSMMUG00000017248	ENSCJAG00000005931	3	3	8	9	8	7	9	3	3	3	8	8	3	0	1	0	0	0	0	NS	NS	NS	NS	NS	NS	NS	NS	NS	NS	NS	NS
ENSG00000065600	ENSPTRG00000001960	Bon_ENSPTRG00000001960	ENSGGOG00000008925	ENSNLEG00000002853	ENSMMUG00000002141	ENSCJAG00000015742	8	3	9	9	8	7	3	9	9	9	9	9	9	0	0	1	0	0	0	NS	NS	NS	NS	0.00629514	NS	NS	NS	NS	NS	NS	NS
ENSG00000065613	ENSPTRG00000002920	Bon_ENSPTRG00000002920	ENSGGOG00000026079	ENSNLEG00000015288	ENSMMUG00000015324	ENSCJAG00000018363	3	8	8	3	8	8	8	8	8	3	8	8	8	1	0	0	0	1	1	NS	NS	NS	NS	NS	NS	NS	NS	NS	NS	NS	NS
ENSG00000065615	ENSPTRG00000018385	Bon_ENSPTRG00000018385	ENSGGOG00000002913	ENSNLEG00000012756	ENSMMUG00000009585	ENSCJAG00000015140	5	7	7	5	6	6	5	7	7	5	5	6	5	1	0	0	0	0	0	NS	NS	NS	0.0388215	NS	NS	NS	NS	NS	NS	NS	NS
ENSG00000065665	ENSPTRG00000002293	Bon_ENSPTRG00000002293	ENSGGOG00000008875	ENSNLEG00000012317	ENSMMUG00000017139	ENSCJAG00000018554	2	2	2	2	2	2	2	2	2	2	2	2	2	1	1	1	1	1	1	NS	NS	NS	NS	NS	NS	NS	NS	NS	NS	NS	NS
ENSG00000065809	ENSPTRG00000002309	Bon_ENSPTRG00000002309	ENSGGOG00000027481	ENSNLEG00000012152	ENSMMUG00000017169	ENSCJAG00000009401	7	4	4	4	4	5	7	4	7	4	4	4	7	1	0	0	1	0	0	NS	NS	NS	NS	0.0458353	NS	NS	NS	NS	NS	NS	NS
ENSG00000065833	ENSPTRG00000018381	Bon_ENSPTRG00000018381	ENSGGOG00000023450	ENSNLEG00000012684	ENSMMUG00000012592	ENSCJAG00000009064	8	3	4	3	6	2	3	4	4	4	4	4	3	0	0	0	0	0	0	NS	NS	NS	NS	NS	NS	NS	NS	NS	NS	NS	NS
ENSG00000065882	ENSPTRG00000015981	Bon_ENSPTRG00000015981	ENSGGOG00000007187	ENSNLEG00000017022	ENSMMUG00000000237	ENSCJAG00000020921	9	1	1	4	4	9	2	1	1	1	4	4	4	1	0	0	0	0	0	NS	0.0224948	NS	NS	NS	NS	NS	ChimpBon	NS	NS	NS	NS
ENSG00000065883	ENSPTRG00000019112	Bon_ENSPTRG00000019112	ENSGGOG00000007884	ENSNLEG00000003097	ENSMMUG00000018064	ENSCJAG00000007641	8	4	8	8	8	3	8	8	8	8	8	8	8	0	1	1	1	0	1	NS	NS	NS	NS	NS	NS	NS	NS	NS	NS	NS	NS
ENSG00000065923	ENSPTRG00000021832	Bon_ENSPTRG00000021832	ENSGGOG00000008818	ENSNLEG00000002859	ENSMMUG00000003897	ENSCJAG00000012004	4	9	4	4	6	4	9	4	4	4	4	4	4	0	1	1	0	1	0	NS	NS	NS	NS	NS	NS	NS	NS	NS	NS	NS	NS
ENSG00000065989	ENSPTRG00000010470	Bon_ENSPTRG00000010470	ENSGGOG00000026422	ENSNLEG00000012207	ENSMMUG00000016122	ENSCJAG00000006698	4	4	9	6	9	5	5	9	4	4	9	9	5	0	0	0	0	0	0	NS	NS	NS	NS	0.0496907	NS	NS	NS	NS	NS	HumanChimpBonGorGib	NS
ENSG00000066027	ENSPTRG00000001958	Bon_ENSPTRG00000001958	ENSGGOG00000014986	ENSNLEG00000002787	ENSMMUG00000019771	ENSCJAG00000015748	5	9	3	4	3	5	7	9	9	9	9	9	5	0	0	0	0	0	0	NS	NS	NS	NS	NS	NS	NS	NS	NS	NS	NS	NS
ENSG00000066044	ENSPTRG00000010413	Bon_ENSPTRG00000010413	ENSGGOG00000006100	ENSNLEG00000001325	ENSMMUG00000006544	ENSCJAG00000031727	3	2	3	3	3	3	2	2	3	3	3	3	3	0	0	1	1	1	0	NS	NS	NS	NS	NS	NS	NS	NS	NS	NS	NS	NS
ENSG00000066135	ENSPTRG00000000643	Bon_ENSPTRG00000000643	ENSGGOG00000009042	ENSNLEG00000013705	ENSMMUG00000012479	ENSCJAG00000003704	1	8	2	9	3	2	4	8	8	8	8	8	8	0	0	0	0	0	0	NS	NS	NS	NS	NS	NS	NS	NS	NS	NS	NS	NS
ENSG00000066185	ENSPTRG00000000608	Bon_ENSPTRG00000000608	ENSGGOG00000004654	ENSNLEG00000012297	ENSMMUG00000001034	ENSCJAG00000003111	1	1	1	1	1	7	1	1	1	1	1	1	1	1	1	1	1	0	1	NS	NS	NS	NS	NS	NS	NS	NS	NS	NS	NS	NS
ENSG00000066248	ENSPTRG00000013048	Bon_ENSPTRG00000013048	ENSGGOG00000007831	ENSNLEG00000014408	ENSMMUG00000012216	ENSCJAG00000013953	4	4	4	4	8	3	5	4	4	4	8	8	8	1	1	1	0	0	0	NS	NS	NS	NS	NS	0.0194543	NS	NS	NS	NS	NS	NS
ENSG00000066279	ENSPTRG00000001807	Bon_ENSPTRG00000001807	ENSGGOG00000025635	ENSNLEG00000018055	ENSMMUG00000000245	ENSCJAG00000004680	9	9	9	9	8	2	7	9	9	9	9	9	9	1	1	1	0	0	0	NS	NS	NS	NS	NS	NS	NS	NS	NS	NS	NS	NS
ENSG00000066379	ENSPTRG00000017914	Bon_ENSPTRG00000017914	ENSGGOG00000026358	ENSNLEG00000004924	ENSMMUG00000012120	ENSCJAG00000020719	6	5	5	5	2	7	5	5	5	5	5	5	5	1	0	1	0	0	1	NS	NS	NS	0.0141333	NS	NS	NS	NS	NS	Gib	NS	NS
ENSG00000066382	ENSPTRG00000003466	Bon_ENSPTRG00000003466	ENSGGOG00000010368	ENSNLEG00000017871	ENSMMUG00000017592	ENSCJAG00000006095	4	4	4	4	1	8	1	4	4	4	4	4	4	1	1	1	0	0	0	NS	NS	NS	NS	NS	NS	NS	NS	NS	NS	NS	NS
ENSG00000066422	ENSPTRG00000015174	Bon_ENSPTRG00000015174	ENSGGOG00000011023	ENSNLEG00000003243	ENSMMUG00000015060	ENSCJAG00000000499	8	8	8	8	8	2	8	8	8	8	8	8	8	1	1	1	1	0	1	NS	NS	NS	NS	NS	NS	NS	NS	NS	NS	NS	NS
ENSG00000066455	ENSPTRG00000006656	Bon_ENSPTRG00000006656	ENSGGOG00000001673	ENSNLEG00000017173	ENSMMUG00000015169	ENSCJAG00000018184	8	8	8	3	8	5	3	8	8	8	8	8	8	1	1	0	1	0	0	NS	NS	NS	NS	NS	NS	NS	NS	NS	NS	NS	NS
ENSG00000066557	ENSPTRG00000000850	Bon_ENSPTRG00000000850	ENSGGOG00000000470	ENSNLEG00000009378	ENSMMUG00000021921	ENSCJAG00000017669	8	8	8	3	2	9	8	8	8	8	8	8	8	1	1	0	0	0	1	NS	NS	NS	0.0492489	NS	NS	NS	NS	NS	Gib	NS	NS
ENSG00000066629	ENSPTRG00000006714	Bon_ENSPTRG00000006714	ENSGGOG00000012958	ENSNLEG00000000861	ENSMMUG00000011706	ENSCJAG00000006842	9	9	9	3	9	4	4	9	9	9	9	9	9	1	1	0	1	0	0	NS	NS	NS	NS	NS	NS	NS	NS	NS	NS	NS	NS
ENSG00000066739	ENSPTRG00000006700	Bon_ENSPTRG00000006700	ENSGGOG00000013475	ENSNLEG00000000510	ENSMMUG00000003658	ENSCJAG00000006410	9	9	7	9	2	9	9	9	9	9	9	9	9	0	1	1	0	1	1	NS	NS	NS	NS	NS	NS	NS	NS	NS	NS	NS	NS
ENSG00000066777	ENSPTRG00000020320	Bon_ENSPTRG00000020320	ENSGGOG00000022243	ENSNLEG00000010984	ENSMMUG00000014424	ENSCJAG00000004730	3	8	8	8	2	1	3	8	8	8	8	8	8	1	0	1	0	0	0	NS	NS	NS	NS	NS	NS	NS	NS	NS	NS	NS	NS
ENSG00000066855	ENSPTRG00000020299	Bon_ENSPTRG00000020299	ENSGGOG00000007473	ENSNLEG00000003936	ENSMMUG00000011263	ENSCJAG00000009268	7	7	7	7	7	7	7	7	7	7	7	7	7	1	1	1	1	1	1	NS	NS	NS	NS	NS	NS	NS	NS	NS	NS	NS	NS
ENSG00000066933	ENSPTRG00000007243	Bon_ENSPTRG00000007243	ENSGGOG00000014766	ENSNLEG00000013824	ENSMMUG00000019278	ENSCJAG00000018532	2	2	2	2	2	2	2	2	2	2	2	2	2	1	1	1	1	1	1	NS	NS	NS	NS	NS	NS	NS	NS	NS	NS	NS	NS
ENSG00000067057	ENSPTRG00000002243	Bon_ENSPTRG00000002243	ENSGGOG00000024600	ENSNLEG00000011084	ENSMMUG00000004935	ENSCJAG00000020417	1	1	1	3	1	1	1	1	1	1	1	1	1	1	1	0	1	1	1	NS	NS	NS	NS	NS	NS	NS	NS	NS	NS	NS	NS
ENSG00000067113	ENSPTRG00000016880	Bon_ENSPTRG00000016880	ENSGGOG00000001872	ENSNLEG00000001513	ENSMMUG00000030099	ENSCJAG00000001879	3	4	4	4	2	4	1	4	4	4	2	4	1	1	0	1	0	0	0	NS	NS	NS	NS	NS	NS	NS	NS	NS	NS	NS	NS
ENSG00000067141	ENSPTRG00000007257	Bon_ENSPTRG00000007257	ENSGGOG00000008812	ENSNLEG00000014106	ENSMMUG00000009584	ENSCJAG00000018044	9	4	9	4	4	4	9	9	9	4	4	4	4	0	1	0	1	1	0	NS	NS	NS	NS	NS	NS	NS	NS	NS	NS	NS	NS
ENSG00000067167	ENSPTRG00000020334	Bon_ENSPTRG00000020334	ENSGGOG00000002769	ENSNLEG00000011376	ENSMMUG00000001516	ENSCJAG00000007893	8	7	7	2	2	2	1	7	7	7	2	2	2	1	0	0	0	1	0	NS	0.0336298	NS	NS	NS	NS	NS	ChimpBon	NS	NS	NS	NS
ENSG00000067177	ENSPTRG00000022029	Bon_ENSPTRG00000022029	ENSGGOG00000006781	ENSNLEG00000018124	ENSMMUG00000007593	ENSCJAG00000004244	4	8	8	4	3	6	1	8	4	4	4	4	1	1	0	1	0	0	0	NS	NS	NS	NS	0.0369086	NS	NS	NS	NS	NS	NS	NS
ENSG00000067208	ENSPTRG00000000962	Bon_ENSPTRG00000000962	ENSGGOG00000024347	ENSNLEG00000010486	ENSMMUG00000005070	ENSCJAG00000017619	8	8	8	9	4	9	4	8	8	8	8	8	4	1	1	0	0	0	0	NS	NS	NS	NS	NS	NS	NS	NS	NS	NS	NS	NS
ENSG00000067248	ENSPTRG00000016875	Bon_ENSPTRG00000016875	ENSGGOG00000001862	ENSNLEG00000001232	ENSMMUG00000010376	ENSCJAG00000001692	9	8	8	9	8	1	8	8	8	8	8	8	8	1	0	0	1	0	1	NS	NS	NS	NS	NS	NS	NS	NS	NS	NS	NS	NS
ENSG00000067365	ENSPTRG00000007745	Bon_ENSPTRG00000007745	ENSGGOG00000012477	ENSNLEG00000010027	ENSMMUG00000006900	ENSCJAG00000017334	9	3	3	2	3	8	2	3	3	3	3	3	2	1	0	0	1	0	0	NS	NS	NS	NS	NS	NS	NS	NS	NS	NS	NS	NS
ENSG00000067369	ENSPTRG00000006994	Bon_ENSPTRG00000006994	ENSGGOG00000002588	ENSNLEG00000005009	ENSMMUG00000017078	ENSCJAG00000002786	8	5	5	9	2	6	6	5	5	5	2	2	6	1	0	0	0	0	0	NS	0.045108	NS	NS	NS	NS	NS	NS	NS	NS	NS	NS
ENSG00000067560	ENSPTRG00000014922	Bon_ENSPTRG00000014922	ENSGGOG00000012843	ENSNLEG00000006839	ENSMMUG00000047476	ENSCJAG00000003904	9	8	9	9	4	9	8	8	9	9	9	9	9	0	0	1	0	1	0	NS	NS	NS	NS	NS	NS	NS	NS	NS	NS	NS	NS
ENSG00000067704	ENSPTRG00000001997	Bon_ENSPTRG00000001997	ENSGGOG00000007340	ENSNLEG00000013853	ENSMMUG00000007783	ENSCJAG00000036768	8	2	2	8	7	9	2	2	2	2	7	7	2	1	0	0	0	0	0	NS	NS	NS	0.00746194	0.0451338	NS	NS	NS	NS	NS	NS	NS
ENSG00000067715	ENSPTRG00000024064	Bon_ENSPTRG00000024064	ENSGGOG00000024224	ENSNLEG00000004995	ENSMMUG00000005530	ENSCJAG00000019262	4	4	4	4	8	4	4	4	4	4	4	4	4	1	1	1	0	1	1	NS	NS	NS	NS	NS	NS	NS	NS	NS	NS	NS	NS
ENSG00000067798	ENSPTRG00000005247	Bon_ENSPTRG00000005247	ENSGGOG00000006574	ENSNLEG00000004917	ENSMMUG00000021329	ENSCJAG00000019176	4	5	3	5	6	4	7	5	5	5	6	4	4	0	0	1	0	0	0	0.0313607	NS	NS	NS	NS	NS	NS	NS	NS	NS	NS	NS
ENSG00000067900	ENSPTRG00000009904	Bon_ENSPTRG00000009904	ENSGGOG00000009574	ENSNLEG00000006834	ENSMMUG00000004656	ENSCJAG00000020477	3	3	3	3	6	8	6	3	3	3	3	3	6	1	1	1	0	0	0	NS	NS	NS	0.00334107	NS	NS	NS	NS	NS	Gib	NS	NS
ENSG00000067992	ENSPTRG00000021750	Bon_ENSPTRG00000021750	ENSGGOG00000006157	ENSNLEG00000010056	ENSMMUG00000012819	ENSCJAG00000004785	4	9	9	5	4	5	4	9	9	9	9	9	4	1	0	0	0	0	0	NS	NS	NS	NS	NS	NS	NS	NS	NS	NS	NS	NS
ENSG00000068024	ENSPTRG00000013097	Bon_ENSPTRG00000013097	ENSGGOG00000014323	ENSNLEG00000013474	ENSMMUG00000006077	ENSCJAG00000009423	7	4	4	7	4	9	7	4	4	7	4	4	7	1	0	0	0	0	0	NS	NS	NS	NS	NS	NS	NS	NS	NS	NS	NS	NS
ENSG00000068305	ENSPTRG00000007496	Bon_ENSPTRG00000007496	ENSGGOG00000013064	ENSNLEG00000000911	ENSMMUG00000018122	ENSCJAG00000017029	8	8	8	4	3	9	7	8	8	8	8	8	8	1	1	0	0	0	0	NS	NS	NS	NS	NS	NS	NS	NS	NS	NS	NS	NS
ENSG00000068650	ENSPTRG00000006047	Bon_ENSPTRG00000006047	ENSGGOG00000014012	ENSNLEG00000000431	ENSMMUG00000013625	ENSCJAG00000006683	9	9	9	9	9	3	4	9	9	9	9	9	9	1	1	1	1	0	0	NS	NS	NS	NS	NS	NS	NS	NS	NS	NS	NS	NS
ENSG00000068654	ENSPTRG00000012147	Bon_ENSPTRG00000012147	ENSGGOG00000001788	ENSNLEG00000002264	ENSMMUG00000015815	ENSCJAG00000019547	9	8	9	9	9	4	9	9	9	9	9	9	9	0	1	1	1	0	1	NS	NS	NS	NS	NS	NS	NS	NS	NS	NS	NS	NS
ENSG00000068697	ENSPTRG00000011690	Bon_ENSPTRG00000011690	ENSGGOG00000027710	ENSNLEG00000002305	ENSMMUG00000001582	ENSCJAG00000007433	1	1	7	5	7	7	5	7	1	1	7	7	7	0	0	0	0	1	0	NS	NS	NS	NS	NS	NS	NS	NS	NS	NS	NS	NS
ENSG00000068724	ENSPTRG00000011899	Bon_ENSPTRG00000011899	ENSGGOG00000009310	ENSNLEG00000016940	ENSMMUG00000003310	ENSCJAG00000000656	7	7	7	7	7	7	7	7	7	7	7	7	7	1	1	1	1	1	1	NS	NS	NS	NS	NS	NS	NS	NS	NS	NS	NS	NS
ENSG00000068745	ENSPTRG00000014897	Bon_ENSPTRG00000014897	ENSGGOG00000016731	ENSNLEG00000006680	ENSMMUG00000014730	ENSCJAG00000003247	9	9	9	9	7	9	9	9	9	9	9	9	9	1	1	1	0	1	1	NS	NS	NS	NS	NS	NS	NS	NS	NS	NS	NS	NS
ENSG00000068784	ENSPTRG00000011889	Bon_ENSPTRG00000011889	ENSGGOG00000005910	ENSNLEG00000016877	ENSMMUG00000003490	ENSCJAG00000000727	3	3	3	3	3	9	3	3	3	3	3	3	3	1	1	1	1	0	1	NS	NS	NS	NS	0.0310611	NS	NS	NS	NS	NS	Mac	NS
ENSG00000068796	ENSPTRG00000016913	Bon_ENSPTRG00000016913	ENSGGOG00000004774	ENSNLEG00000002865	ENSMMUG00000000399	ENSCJAG00000015422	2	2	2	2	9	3	3	2	2	2	2	2	2	1	1	1	0	0	0	NS	NS	NS	NS	NS	NS	NS	NS	NS	NS	NS	NS
ENSG00000068878	ENSPTRG00000011920	Bon_ENSPTRG00000011920	ENSGGOG00000005258	ENSNLEG00000008976	ENSMMUG00000008104	ENSCJAG00000010300	9	1	1	2	1	2	8	1	1	1	1	1	2	1	0	0	1	0	0	NS	NS	NS	NS	NS	NS	NS	NS	NS	NS	NS	NS
ENSG00000068903	ENSPTRG00000010945	Bon_ENSPTRG00000010945	ENSGGOG00000002487	ENSNLEG00000014603	ENSMMUG00000023640	ENSCJAG00000013969	7	7	7	7	7	7	5	7	7	7	7	7	7	1	1	1	1	1	0	NS	NS	NS	NS	NS	NS	NS	NS	NS	NS	NS	NS
ENSG00000068912	ENSPTRG00000011918	Bon_ENSPTRG00000011918	ENSGGOG00000000544	ENSNLEG00000008901	ENSMMUG00000010640	ENSCJAG00000010521	2	2	2	2	2	2	1	2	2	2	2	2	2	1	1	1	1	1	0	NS	NS	NS	NS	NS	NS	NS	NS	NS	NS	NS	NS
ENSG00000069018	ENSPTRG00000017267	Bon_ENSPTRG00000017267	ENSGGOG00000015741	ENSNLEG00000008430	ENSMMUG00000000342	ENSCJAG00000005983	2	5	6	6	4	6	4	5	5	5	6	6	6	0	0	0	0	1	0	NS	0.0355473	NS	NS	NS	NS	NS	NS	NS	NS	NS	NS
ENSG00000069188	ENSPTRG00000009600	Bon_ENSPTRG00000009600	ENSGGOG00000011094	ENSNLEG00000001443	ENSMMUG00000019970	ENSCJAG00000019883	4	4	4	4	4	4	4	4	4	4	4	4	4	1	1	1	1	1	1	NS	NS	NS	NS	NS	NS	NS	NS	NS	NS	NS	NS
ENSG00000069248	ENSPTRG00000002088	Bon_ENSPTRG00000002088	ENSGGOG00000000930	ENSNLEG00000014372	ENSMMUG00000022091	ENSCJAG00000011040	9	4	9	2	8	8	1	4	9	9	8	8	8	0	0	0	0	1	0	NS	NS	0.0303415	NS	NS	0.0265838	NS	NS	NS	NS	NS	NS
ENSG00000069329	ENSPTRG00000008079	Bon_ENSPTRG00000008079	ENSGGOG00000008789	ENSNLEG00000015584	ENSMMUG00000011940	ENSCJAG00000010203	3	3	3	3	7	3	9	3	3	3	3	3	3	1	1	1	0	1	0	NS	NS	NS	0.0148514	NS	NS	NS	NS	NS	NS	NS	NS
ENSG00000069667	ENSPTRG00000007134	Bon_ENSPTRG00000007134	ENSGGOG00000000541	ENSNLEG00000011865	ENSMMUG00000018192	ENSCJAG00000003989	4	4	8	4	5	4	6	4	4	4	4	4	4	0	1	1	0	1	0	NS	NS	NS	0.0369798	NS	NS	NS	NS	NS	Gib	NS	NS
ENSG00000069702	ENSPTRG00000000952	Bon_ENSPTRG00000000952	ENSGGOG00000000922	ENSNLEG00000010335	ENSMMUG00000001742	ENSCJAG00000001778	4	4	4	4	4	4	4	4	4	4	4	4	4	1	1	1	1	1	1	NS	NS	NS	NS	NS	NS	NS	NS	NS	NS	NS	NS
ENSG00000069943	ENSPTRG00000007096	Bon_ENSPTRG00000007096	ENSGGOG00000009248	ENSNLEG00000006602	ENSMMUG00000010797	ENSCJAG00000002283	5	6	6	6	8	4	1	6	6	6	6	8	1	1	0	1	0	0	0	NS	NS	NS	0.0262154	NS	NS	NS	NS	NS	HumanChimpBonGor	NS	NS
ENSG00000069974	ENSPTRG00000007095	Bon_ENSPTRG00000007095	ENSGGOG00000014519	ENSNLEG00000006592	ENSMMUG00000020694	ENSCJAG00000000782	2	8	3	1	9	2	1	8	2	2	9	2	1	0	0	0	0	0	0	NS	NS	NS	NS	NS	NS	NS	NS	NS	NS	NS	NS
ENSG00000070018	ENSPTRG00000004701	Bon_ENSPTRG00000004701	ENSGGOG00000002087	ENSNLEG00000003488	ENSMMUG00000023317	ENSCJAG00000021643	8	8	8	4	3	4	8	8	8	8	8	8	8	1	1	0	0	0	1	NS	NS	NS	NS	NS	NS	NS	NS	NS	NS	NS	NS
ENSG00000070047	ENSPTRG00000003125	Bon_ENSPTRG00000003125	ENSGGOG00000008330	ENSNLEG00000008340	ENSMMUG00000004012	ENSCJAG00000012144	9	8	9	9	9	9	8	9	9	9	9	9	9	0	1	1	1	1	0	NS	NS	NS	NS	NS	NS	NS	NS	NS	NS	NS	NS
ENSG00000070081	ENSPTRG00000003400	Bon_ENSPTRG00000003400	ENSGGOG00000005914	ENSNLEG00000017726	ENSMMUG00000005895	ENSCJAG00000009422	5	6	6	2	2	5	3	6	6	6	2	5	5	1	0	0	0	0	0	NS	NS	0.0405052	NS	NS	0.0438825	NS	NS	HumanChimpBon	NS	NS	NS
ENSG00000070214	ENSPTRG00000021220	Bon_ENSPTRG00000021220	ENSGGOG00000001776	ENSNLEG00000017261	ENSMMUG00000015024	ENSCJAG00000016784	4	6	6	4	8	4	8	6	4	4	4	4	4	1	0	1	0	1	0	NS	NS	NS	0.0380584	NS	NS	NS	NS	NS	Gib	NS	NS
ENSG00000070269	ENSPTRG00000006380	Bon_ENSPTRG00000006380	ENSGGOG00000015629	ENSNLEG00000012964	ENSMMUG00000020885	ENSCJAG00000018523	5	5	5	5	7	4	7	5	5	5	7	7	7	1	1	1	0	0	1	NS	NS	NS	NS	0.0490616	NS	NS	NS	NS	NS	Mac	NS
ENSG00000070366	ENSPTRG00000008544	Bon_ENSPTRG00000008544	ENSGGOG00000017156	ENSNLEG00000017171	ENSMMUG00000023161	ENSCJAG00000001820	8	8	8	3	8	3	3	8	8	8	8	8	8	1	1	0	1	0	0	NS	NS	NS	NS	NS	NS	NS	NS	NS	NS	NS	NS
ENSG00000070367	ENSPTRG00000023297	Bon_ENSPTRG00000023297	ENSGGOG00000023022	ENSNLEG00000013004	ENSMMUG00000018278	ENSCJAG00000018592	3	3	3	3	2	3	7	3	3	3	3	3	3	1	1	1	0	1	0	NS	NS	NS	NS	NS	NS	NS	NS	NS	NS	NS	NS
ENSG00000070413	ENSPTRG00000014053	Bon_ENSPTRG00000014053	ENSGGOG00000028492	ENSNLEG00000005117	ENSMMUG00000019925	ENSCJAG00000001699	8	9	2	9	7	9	7	9	9	9	7	9	7	0	0	1	0	0	0	NS	NS	NS	0.0109716	NS	NS	NS	NS	NS	Gib	NS	NS
ENSG00000070495	ENSPTRG00000009690	Bon_ENSPTRG00000009690	ENSGGOG00000014361	ENSNLEG00000002543	ENSMMUG00000022411	ENSCJAG00000013442	7	8	8	4	9	9	9	8	8	8	9	9	9	1	0	0	0	1	1	NS	0.0257496	NS	NS	NS	NS	NS	Human	NS	NS	NS	NS
ENSG00000070601	ENSPTRG00000020949	Bon_ENSPTRG00000020949	ENSGGOG00000006929	ENSNLEG00000003565	ENSMMUG00000005902	ENSCJAG00000010556	4	4	4	8	6	7	4	4	4	4	4	4	4	1	1	0	0	0	1	NS	NS	NS	NS	0.0177754	NS	NS	NS	NS	NS	Mac	NS
ENSG00000070669	ENSPTRG00000019429	Bon_ENSPTRG00000019429	ENSGGOG00000005662	ENSNLEG00000016044	ENSMMUG00000019157	ENSCJAG00000000618	7	7	7	7	7	7	5	7	7	7	7	7	7	1	1	1	1	1	0	NS	NS	NS	NS	NS	NS	NS	NS	NS	NS	NS	NS
ENSG00000070718	ENSPTRG00000020200	Bon_ENSPTRG00000020200	ENSGGOG00000002072	ENSNLEG00000012765	ENSMMUG00000014431	ENSCJAG00000007751	9	6	9	5	8	6	9	9	9	9	8	6	9	0	1	0	0	0	0	NS	NS	0.0371388	NS	NS	NS	NS	NS	Gor	NS	NS	NS
ENSG00000070729	ENSPTRG00000008169	Bon_ENSPTRG00000008169	ENSGGOG00000017130	ENSNLEG00000003301	ENSMMUG00000018340	ENSCJAG00000011758	7	5	5	4	1	5	5	5	7	7	7	5	5	1	0	0	0	0	1	NS	NS	0.0205948	NS	NS	NS	NS	NS	NS	NS	NS	NS
ENSG00000070731	ENSPTRG00000009685	Bon_ENSPTRG00000009685	ENSGGOG00000012241	ENSNLEG00000002516	ENSMMUG00000022273	ENSCJAG00000013500	7	7	7	7	7	7	5	7	7	7	7	7	7	1	1	1	1	1	0	NS	NS	NS	NS	NS	NS	NS	NS	NS	NS	NS	NS
ENSG00000070759	ENSPTRG00000000673	Bon_ENSPTRG00000000673	ENSGGOG00000003296	ENSNLEG00000014415	ENSMMUG00000020083	ENSCJAG00000004755	3	3	3	3	8	5	6	3	3	3	3	3	3	1	1	1	0	0	0	NS	NS	NS	NS	NS	NS	NS	NS	NS	NS	NS	NS
ENSG00000070770	ENSPTRG00000008175	Bon_ENSPTRG00000008175	ENSGGOG00000025458	ENSNLEG00000003403	ENSMMUG00000015892	ENSCJAG00000011673	7	7	7	7	9	4	6	7	7	7	7	7	7	1	1	1	0	0	0	NS	NS	NS	NS	NS	0.0164996	NS	NS	NS	NS	NS	NS
ENSG00000070882	ENSPTRG00000018995	Bon_ENSPTRG00000018995	ENSGGOG00000010510	ENSNLEG00000014856	ENSMMUG00000016939	ENSCJAG00000007746	4	9	4	4	2	9	4	9	4	4	4	4	4	0	0	1	0	0	1	NS	NS	NS	0.0386319	NS	NS	NS	NS	NS	NS	NS	NS
ENSG00000070950	ENSPTRG00000014583	Bon_ENSPTRG00000014583	ENSGGOG00000008391	ENSNLEG00000003789	ENSMMUG00000020013	ENSCJAG00000015919	3	8	3	7	8	8	3	3	3	3	8	8	3	0	1	0	0	1	0	NS	NS	0.0196348	NS	NS	NS	NS	NS	Gor	NS	NS	NS
ENSG00000070961	ENSPTRG00000005286	Bon_ENSPTRG00000005286	ENSGGOG00000014187	ENSNLEG00000005548	ENSMMUG00000023378	ENSCJAG00000019568	9	9	9	9	4	9	3	9	9	9	9	9	9	1	1	1	0	1	0	NS	NS	NS	NS	NS	NS	NS	NS	NS	NS	NS	NS
ENSG00000071054	ENSPTRG00000012294	Bon_ENSPTRG00000012294	ENSGGOG00000010831	ENSNLEG00000014520	ENSMMUG00000010811	ENSCJAG00000008424	9	9	9	9	9	9	4	9	9	9	9	9	9	1	1	1	1	1	0	NS	NS	NS	NS	NS	NS	NS	NS	NS	NS	NS	NS
ENSG00000071073	ENSPTRG00000012269	Bon_ENSPTRG00000012269	ENSGGOG00000006681	ENSNLEG00000002048	ENSMMUG00000022909	ENSCJAG00000007102	4	4	3	4	1	5	4	4	4	4	4	4	4	0	1	1	0	0	1	NS	NS	NS	0.0291326	NS	NS	NS	NS	NS	NS	NS	NS
ENSG00000071127	ENSPTRG00000015916	Bon_ENSPTRG00000015916	ENSGGOG00000015364	ENSNLEG00000016183	ENSMMUG00000000960	ENSCJAG00000011293	7	7	7	7	5	3	8	7	7	7	7	7	7	1	1	1	0	0	0	NS	NS	NS	NS	NS	0.0403297	NS	NS	NS	NS	NS	NS
ENSG00000071189	ENSPTRG00000018957	Bon_ENSPTRG00000018957	ENSGGOG00000010291	ENSNLEG00000016555	ENSMMUG00000021915	ENSCJAG00000001040	7	7	7	7	7	7	7	7	7	7	7	7	7	1	1	1	1	1	1	NS	NS	NS	NS	NS	NS	NS	NS	NS	NS	NS	NS
ENSG00000071205	ENSPTRG00000016497	Bon_ENSPTRG00000016497	ENSGGOG00000014936	ENSNLEG00000005671	ENSMMUG00000014953	ENSCJAG00000002375	9	9	9	4	4	9	4	9	9	9	4	4	4	1	1	0	0	0	1	NS	NS	NS	NS	NS	NS	NS	NS	NS	NS	NS	NS
ENSG00000071246	ENSPTRG00000006568	Bon_ENSPTRG00000006568	ENSGGOG00000017033	ENSNLEG00000016617	ENSMMUG00000018553	ENSCJAG00000020720	7	7	7	7	7	7	7	7	7	7	7	7	7	1	1	1	1	1	1	NS	NS	NS	NS	NS	NS	NS	NS	NS	NS	NS	NS
ENSG00000071537	ENSPTRG00000006599	Bon_ENSPTRG00000006599	ENSGGOG00000012102	ENSNLEG00000016861	ENSMMUG00000010016	ENSCJAG00000017220	8	7	8	4	8	8	8	7	8	8	8	8	8	0	0	0	1	1	1	0.00626303	NS	NS	NS	NS	NS	Chimp	NS	NS	NS	NS	NS
ENSG00000071626	ENSPTRG00000010199	Bon_ENSPTRG00000010199	ENSGGOG00000002814	ENSNLEG00000001563	ENSMMUG00000003047	ENSCJAG00000005609	2	2	1	2	2	2	2	2	2	2	2	2	2	0	1	1	1	1	1	NS	NS	NS	NS	NS	NS	NS	NS	NS	NS	NS	NS
ENSG00000071794	ENSPTRG00000015511	Bon_ENSPTRG00000015511	ENSGGOG00000001261	ENSNLEG00000002612	ENSMMUG00000005526	ENSCJAG00000001426	3	3	3	8	3	3	9	3	3	3	3	3	3	1	1	0	1	1	0	NS	NS	NS	NS	NS	NS	NS	NS	NS	NS	NS	NS
ENSG00000071909	ENSPTRG00000012624	Bon_ENSPTRG00000012624	ENSGGOG00000007143	ENSNLEG00000005050	ENSMMUG00000016256	ENSCJAG00000006877	6	4	4	6	4	6	5	4	4	6	4	4	4	1	0	0	0	0	0	NS	0.00305155	NS	NS	NS	NS	NS	ChimpBon	NS	NS	NS	NS
ENSG00000072062	ENSPTRG00000010585	Bon_ENSPTRG00000010585	ENSGGOG00000013294	ENSNLEG00000013417	ENSMMUG00000014132	ENSCJAG00000004906	8	8	8	9	3	9	2	8	8	8	8	8	8	1	1	0	0	0	0	NS	NS	NS	NS	NS	NS	NS	NS	NS	NS	NS	NS
ENSG00000072133	ENSPTRG00000022064	Bon_ENSPTRG00000022064	ENSGGOG00000016474	ENSNLEG00000002544	ENSMMUG00000020532	ENSCJAG00000008317	3	3	3	3	3	3	3	3	3	3	3	3	3	1	1	1	1	1	1	NS	NS	NS	NS	NS	NS	NS	NS	NS	NS	NS	NS
ENSG00000072134	ENSPTRG00000008865	Bon_ENSPTRG00000008865	ENSGGOG00000016972	ENSNLEG00000008697	ENSMMUG00000000140	ENSCJAG00000001201	8	9	9	9	9	8	7	9	8	9	9	8	8	1	0	0	1	0	0	NS	NS	NS	NS	NS	0.0215637	NS	NS	NS	NS	NS	NS
ENSG00000072315	ENSPTRG00000022192	Bon_ENSPTRG00000022192	ENSGGOG00000015892	ENSNLEG00000014606	ENSMMUG00000010424	ENSCJAG00000007053	4	4	3	6	6	4	4	3	4	4	4	4	4	0	0	0	0	1	1	NS	NS	NS	NS	NS	NS	NS	NS	NS	NS	NS	NS
ENSG00000072364	ENSPTRG00000017228	Bon_ENSPTRG00000017228	ENSGGOG00000011786	ENSNLEG00000012874	ENSMMUG00000015640	ENSCJAG00000013322	7	7	7	4	7	3	3	7	7	7	7	7	7	1	1	0	1	0	0	NS	NS	NS	NS	NS	NS	NS	NS	NS	NS	NS	NS
ENSG00000072415	ENSPTRG00000006460	Bon_ENSPTRG00000006460	ENSGGOG00000011451	ENSNLEG00000000546	ENSMMUG00000021417	ENSCJAG00000015428	1	8	2	3	3	1	3	8	1	1	3	3	3	0	0	0	0	0	1	NS	NS	NS	NS	NS	NS	NS	NS	NS	NS	NS	NS
ENSG00000072571	ENSPTRG00000017503	Bon_ENSPTRG00000017503	ENSGGOG00000009942	ENSNLEG00000004676	ENSMMUG00000019553	ENSCJAG00000015371	1	1	2	9	8	9	4	1	1	1	8	8	8	0	1	0	0	0	0	NS	NS	NS	NS	NS	NS	NS	NS	NS	NS	NS	NS
ENSG00000072609	ENSPTRG00000005661	Bon_ENSPTRG00000005661	ENSGGOG00000015792	ENSNLEG00000012438	ENSMMUG00000015468	ENSCJAG00000013030	7	5	5	7	5	8	8	5	7	7	5	5	5	1	0	1	0	0	0	NS	NS	NS	NS	0.00754421	NS	NS	NS	NS	NS	HumanChimpBonGorGib	NS
ENSG00000072657	ENSPTRG00000005230	Bon_ENSPTRG00000005230	ENSGGOG00000011009	ENSNLEG00000004517	ENSMMUG00000014775	ENSCJAG00000001287	4	6	6	4	8	5	6	6	6	6	8	6	6	1	0	0	0	0	1	NS	NS	NS	0.0338454	NS	NS	NS	NS	NS	Gib	NS	NS
ENSG00000072736	ENSPTRG00000008260	Bon_ENSPTRG00000008260	ENSGGOG00000010145	ENSNLEG00000005116	ENSMMUG00000021843	ENSCJAG00000015726	3	3	3	9	3	2	9	3	3	9	9	9	9	1	1	0	0	0	1	NS	NS	NS	NS	NS	NS	NS	NS	NS	NS	NS	NS
ENSG00000072756	ENSPTRG00000014564	Bon_ENSPTRG00000014564	ENSGGOG00000015286	ENSNLEG00000003226	ENSMMUG00000017983	ENSCJAG00000015466	8	3	9	8	8	8	3	9	8	8	8	8	8	0	0	1	1	1	0	NS	NS	NS	NS	NS	NS	NS	NS	NS	NS	NS	NS
ENSG00000072778	ENSPTRG00000008664	Bon_ENSPTRG00000008664	ENSGGOG00000006756	ENSNLEG00000007995	ENSMMUG00000010538	ENSCJAG00000016703	2	2	2	2	3	2	3	2	2	2	2	2	2	1	1	1	0	1	0	NS	NS	NS	NS	NS	NS	NS	NS	NS	NS	NS	NS
ENSG00000072786	ENSPTRG00000017527	Bon_ENSPTRG00000017527	ENSGGOG00000012427	ENSNLEG00000000350	ENSMMUG00000006811	ENSCJAG00000019275	9	8	8	4	8	6	6	8	8	8	8	8	8	1	0	0	1	0	0	NS	NS	NS	NS	NS	NS	NS	NS	NS	NS	NS	NS
ENSG00000072803	ENSPTRG00000017526	Bon_ENSPTRG00000017526	ENSGGOG00000007880	ENSNLEG00000000338	ENSMMUG00000016008	ENSCJAG00000019297	2	8	8	8	8	2	8	8	8	8	8	8	8	1	0	1	1	0	1	NS	NS	NS	NS	NS	NS	NS	NS	NS	NS	NS	NS
ENSG00000072849	ENSPTRG00000008634	Bon_ENSPTRG00000008634	ENSGGOG00000010624	ENSNLEG00000009109	ENSMMUG00000006599	ENSCJAG00000011304	6	1	9	5	3	9	3	1	6	6	6	6	3	0	0	0	0	0	0	NS	NS	NS	NS	NS	NS	NS	NS	NS	NS	NS	NS
ENSG00000072858	ENSPTRG00000015232	Bon_ENSPTRG00000015232	ENSGGOG00000016392	ENSNLEG00000004593	ENSMMUG00000013454	ENSCJAG00000020266	5	6	6	6	6	5	6	6	6	6	6	6	6	1	0	1	1	0	1	NS	NS	NS	NS	NS	NS	NS	NS	NS	NS	NS	NS
ENSG00000072864	ENSPTRG00000007809	Bon_ENSPTRG00000007809	ENSGGOG00000014301	ENSNLEG00000000090	ENSMMUG00000010366	ENSCJAG00000005503	4	8	8	4	4	1	8	8	8	4	4	4	8	1	0	0	1	0	0	NS	NS	NS	NS	NS	NS	NS	NS	NS	NS	NS	NS
ENSG00000072958	ENSPTRG00000010642	Bon_ENSPTRG00000010642	ENSGGOG00000004343	ENSNLEG00000005449	ENSMMUG00000014026	ENSCJAG00000014070	2	2	2	2	2	2	7	2	2	2	2	2	2	1	1	1	1	1	0	NS	NS	NS	NS	NS	NS	NS	NS	NS	NS	NS	NS
ENSG00000073282	ENSPTRG00000015733	Bon_ENSPTRG00000015733	ENSGGOG00000005113	ENSNLEG00000006723	ENSMMUG00000016466	ENSCJAG00000014256	4	5	5	6	4	4	5	5	4	4	4	4	4	1	0	0	1	1	0	NS	NS	NS	NS	NS	NS	NS	NS	NS	NS	NS	NS
ENSG00000073614	ENSPTRG00000004507	Bon_ENSPTRG00000004507	ENSGGOG00000004563	ENSNLEG00000001822	ENSMMUG00000013653	ENSCJAG00000006858	3	9	9	3	7	7	3	9	3	3	3	7	3	1	0	1	0	0	0	NS	NS	NS	0.0426229	NS	NS	NS	NS	NS	HumanChimpBonGor	NS	NS
ENSG00000073711	ENSPTRG00000015429	Bon_ENSPTRG00000015429	ENSGGOG00000000558	ENSNLEG00000003845	ENSMMUG00000000932	ENSCJAG00000002646	4	4	4	9	8	9	3	4	4	4	4	8	3	1	1	0	0	0	0	NS	NS	NS	NS	NS	NS	NS	NS	NS	NS	NS	NS
ENSG00000073712	ENSPTRG00000006355	Bon_ENSPTRG00000006355	ENSGGOG00000013875	ENSNLEG00000012599	ENSMMUG00000010689	ENSCJAG00000007170	4	4	4	5	8	5	4	4	4	4	4	4	4	1	1	0	0	0	1	NS	NS	NS	NS	NS	NS	NS	NS	NS	NS	NS	NS
ENSG00000073734	ENSPTRG00000012609	Bon_ENSPTRG00000012609	ENSGGOG00000003287	ENSNLEG00000004595	ENSMMUG00000013832	ENSCJAG00000006261	6	4	4	6	6	6	6	4	4	6	6	6	6	1	0	0	1	1	1	NS	0.027896	NS	NS	NS	NS	NS	ChimpBon	NS	NS	NS	NS
ENSG00000073737	ENSPTRG00000012612	Bon_ENSPTRG00000012612	ENSGGOG00000013559	ENSNLEG00000004673	ENSMMUG00000013835	ENSCJAG00000006320	5	5	5	5	5	5	5	5	5	5	5	5	5	1	1	1	1	1	1	NS	NS	NS	NS	NS	NS	NS	NS	NS	NS	NS	NS
ENSG00000073792	ENSPTRG00000015705	Bon_ENSPTRG00000015705	ENSGGOG00000015035	ENSNLEG00000006508	ENSMMUG00000023416	ENSCJAG00000014731	4	4	4	4	8	4	4	4	4	4	4	4	4	1	1	1	0	1	1	NS	NS	NS	NS	NS	NS	NS	NS	NS	NS	NS	NS
ENSG00000073803	ENSPTRG00000015700	Bon_ENSPTRG00000015700	ENSGGOG00000012960	ENSNLEG00000006452	ENSMMUG00000023814	ENSCJAG00000014818	2	8	8	2	3	2	1	8	8	2	3	2	2	1	0	0	0	0	0	NS	NS	NS	NS	NS	NS	NS	NS	NS	NS	NS	NS
ENSG00000073910	ENSPTRG00000005764	Bon_ENSPTRG00000005764	ENSGGOG00000007253	ENSNLEG00000000913	ENSMMUG00000007192	ENSCJAG00000018482	9	4	4	4	4	4	7	4	4	4	4	4	4	1	0	1	1	1	0	NS	0.0445397	NS	NS	NS	NS	NS	Human	NS	NS	NS	NS
ENSG00000073921	ENSPTRG00000004141	Bon_ENSPTRG00000004141	ENSGGOG00000009116	ENSNLEG00000016266	ENSMMUG00000019618	ENSCJAG00000014262	4	9	4	4	9	5	9	9	4	4	9	9	9	0	0	1	0	0	1	NS	NS	NS	NS	NS	NS	NS	NS	NS	NS	NS	NS
ENSG00000074054	ENSPTRG00000012416	Bon_ENSPTRG00000012416	ENSGGOG00000008630	ENSNLEG00000001007	ENSMMUG00000007499	ENSCJAG00000013398	9	4	4	4	7	7	9	4	4	4	4	7	4	1	0	1	0	0	0	NS	NS	NS	NS	NS	NS	NS	NS	NS	NS	NS	NS
ENSG00000074211	ENSPTRG00000015883	Bon_ENSPTRG00000015883	ENSGGOG00000003495	ENSNLEG00000011766	ENSMMUG00000013416	ENSCJAG00000017336	5	5	5	5	4	5	6	5	5	5	5	5	5	1	1	1	0	1	0	NS	NS	NS	0.0266124	NS	NS	NS	NS	NS	Gib	NS	NS
ENSG00000074319	ENSPTRG00000003424	Bon_ENSPTRG00000003424	ENSGGOG00000010359	ENSNLEG00000017783	ENSMMUG00000014613	ENSCJAG00000007032	8	8	8	8	8	5	3	8	8	8	8	8	8	1	1	1	1	0	0	NS	NS	NS	NS	0.0154703	NS	NS	NS	NS	NS	Mac	NS
ENSG00000074416	ENSPTRG00000015348	Bon_ENSPTRG00000015348	ENSGGOG00000000179	ENSNLEG00000014200	ENSMMUG00000000168	ENSCJAG00000005274	5	4	4	4	4	5	7	4	4	4	4	4	4	1	0	1	1	0	0	NS	0.0412304	NS	NS	NS	NS	NS	Human	NS	NS	NS	NS
ENSG00000074527	ENSPTRG00000005315	Bon_ENSPTRG00000005315	ENSGGOG00000013684	ENSNLEG00000005820	ENSMMUG00000000521	ENSCJAG00000002709	5	6	6	5	5	6	5	6	6	6	5	5	5	1	0	0	0	0	1	NS	NS	NS	NS	NS	NS	NS	NS	NS	NS	NS	NS
ENSG00000074603	ENSPTRG00000007182	Bon_ENSPTRG00000007182	ENSGGOG00000012470	ENSNLEG00000012689	ENSMMUG00000015447	ENSCJAG00000006987	2	2	2	8	2	2	2	2	2	2	2	2	2	1	1	0	1	1	1	NS	NS	NS	NS	NS	NS	NS	NS	NS	NS	NS	NS
ENSG00000074695	ENSPTRG00000010060	Bon_ENSPTRG00000010060	ENSGGOG00000006753	ENSNLEG00000008377	ENSMMUG00000007580	ENSCJAG00000003460	9	9	3	4	3	3	3	9	9	9	9	3	3	0	1	0	0	0	1	NS	NS	NS	NS	NS	NS	NS	NS	NS	NS	NS	NS
ENSG00000074696	ENSPTRG00000007183	Bon_ENSPTRG00000007183	ENSGGOG00000022837	ENSNLEG00000012725	ENSMMUG00000015450	ENSCJAG00000007084	8	7	9	9	9	7	3	9	9	9	9	9	9	0	0	1	1	0	0	NS	NS	NS	NS	NS	NS	NS	NS	NS	NS	NS	NS
ENSG00000074706	ENSPTRG00000018724	Bon_ENSPTRG00000018724	ENSGGOG00000015698	ENSNLEG00000015476	ENSMMUG00000009861	ENSCJAG00000012736	4	8	8	4	4	4	4	8	4	4	4	4	4	1	0	1	1	1	1	NS	NS	NS	NS	NS	NS	NS	NS	NS	NS	NS	NS
ENSG00000074755	ENSPTRG00000008583	Bon_ENSPTRG00000008583	ENSGGOG00000002015	ENSNLEG00000017302	ENSMMUG00000019180	ENSCJAG00000011686	9	9	8	9	7	8	3	8	8	8	8	8	3	0	0	0	0	1	0	NS	NS	NS	NS	NS	NS	NS	NS	NS	NS	NS	NS
ENSG00000074966	ENSPTRG00000016040	Bon_ENSPTRG00000016040	ENSGGOG00000009011	ENSNLEG00000017380	ENSMMUG00000018627	ENSCJAG00000018872	6	8	6	6	6	6	6	6	6	6	6	6	6	0	1	1	1	1	1	0.0477084	NS	NS	NS	NS	NS	Chimp	NS	NS	NS	NS	NS
ENSG00000075043	ENSPTRG00000013736	Bon_ENSPTRG00000013736	ENSGGOG00000008388	ENSNLEG00000010053	ENSMMUG00000015918	ENSCJAG00000010184	7	7	7	7	9	7	5	7	7	7	7	7	7	1	1	1	0	1	0	NS	NS	NS	NS	NS	NS	NS	NS	NS	NS	NS	NS
ENSG00000075131	ENSPTRG00000007192	Bon_ENSPTRG00000007192	ENSGGOG00000000061	ENSNLEG00000012909	ENSMMUG00000003695	ENSCJAG00000013242	3	3	3	3	3	3	8	3	3	3	3	3	3	1	1	1	1	1	0	NS	NS	NS	NS	NS	NS	NS	NS	NS	NS	NS	NS
ENSG00000075151	ENSPTRG00000000297	Bon_ENSPTRG00000000297	ENSGGOG00000005832	ENSNLEG00000007976	ENSMMUG00000004149	ENSCJAG00000006258	2	9	6	8	5	2	5	6	2	2	2	2	5	0	0	0	0	1	0	NS	NS	NS	NS	NS	NS	NS	NS	NS	NS	NS	NS
ENSG00000075213	ENSPTRG00000019354	Bon_ENSPTRG00000019354	ENSGGOG00000015085	ENSNLEG00000014865	ENSMMUG00000007555	ENSCJAG00000003478	4	4	4	4	8	4	8	4	4	4	4	4	4	1	1	1	0	1	0	NS	NS	NS	NS	NS	NS	NS	NS	NS	NS	NS	NS
ENSG00000075218	ENSPTRG00000014509	Bon_ENSPTRG00000014509	ENSGGOG00000000202	ENSNLEG00000015769	ENSMMUG00000008136	ENSCJAG00000000195	2	2	2	8	8	9	9	2	2	2	2	2	2	1	1	0	0	0	0	NS	NS	NS	NS	NS	NS	NS	NS	NS	NS	NS	NS
ENSG00000075223	ENSPTRG00000019348	Bon_ENSPTRG00000019348	ENSGGOG00000016324	ENSNLEG00000014747	ENSMMUG00000011785	ENSCJAG00000003297	4	4	4	4	4	4	4	4	4	4	4	4	4	1	1	1	1	1	1	NS	NS	NS	NS	NS	NS	NS	NS	NS	NS	NS	NS
ENSG00000075239	ENSPTRG00000004247	Bon_ENSPTRG00000004247	ENSGGOG00000012640	ENSNLEG00000007227	ENSMMUG00000004161	ENSCJAG00000010127	1	1	1	9	2	2	7	1	1	1	1	1	1	1	1	0	0	0	0	NS	NS	0.0107775	NS	NS	0.0370828	NS	NS	NS	NS	NS	NS
ENSG00000075303	ENSPTRG00000019371	Bon_ENSPTRG00000019371	ENSGGOG00000004674	ENSNLEG00000015011	ENSMMUG00000006767	ENSCJAG00000014451	8	1	8	3	9	8	7	1	8	8	9	8	8	0	0	0	0	0	0	NS	NS	NS	NS	NS	NS	NS	NS	NS	NS	NS	NS
ENSG00000075340	ENSPTRG00000012032	Bon_ENSPTRG00000012032	ENSGGOG00000005184	ENSNLEG00000010192	ENSMMUG00000010592	ENSCJAG00000019331	7	7	7	7	7	7	3	7	7	7	7	7	7	1	1	1	1	1	0	NS	NS	NS	NS	NS	NS	NS	NS	NS	NS	NS	NS
ENSG00000075415	ENSPTRG00000005333	Bon_ENSPTRG00000005333	ENSGGOG00000015886	ENSNLEG00000005973	ENSMMUG00000023036	ENSCJAG00000002392	9	8	4	9	2	8	2	8	8	9	8	8	8	0	0	0	0	1	0	NS	NS	NS	NS	NS	NS	NS	NS	NS	NS	NS	NS
ENSG00000075420	ENSPTRG00000015629	Bon_ENSPTRG00000015629	ENSGGOG00000002990	ENSNLEG00000005477	ENSMMUG00000004189	ENSCJAG00000002213	6	6	6	6	6	6	4	6	6	6	6	6	6	1	1	1	1	1	0	NS	NS	NS	NS	NS	0.0324985	NS	NS	NS	NS	NS	NS
ENSG00000075539	ENSPTRG00000016045	Bon_ENSPTRG00000016045	ENSGGOG00000007654	ENSNLEG00000017409	ENSMMUG00000006705	ENSCJAG00000018669	1	1	1	4	8	1	8	1	1	1	1	1	1	1	1	0	0	1	0	NS	NS	NS	NS	NS	NS	NS	NS	NS	NS	NS	NS
ENSG00000075568	ENSPTRG00000012260	Bon_ENSPTRG00000012260	ENSGGOG00000001521	ENSNLEG00000001650	ENSMMUG00000011428	ENSCJAG00000011421	9	9	8	9	2	8	9	9	9	9	9	8	8	0	1	1	0	0	0	NS	NS	NS	NS	NS	NS	NS	NS	NS	NS	NS	NS
ENSG00000075624	ENSPTRG00000018890	Bon_ENSPTRG00000018890	ENSGGOG00000001133	ENSNLEG00000015506	ENSMMUG00000011153	ENSCJAG00000000008	9	9	9	9	9	9	9	9	9	9	9	9	9	1	1	1	1	1	1	NS	NS	NS	NS	NS	NS	NS	NS	NS	NS	NS	NS
ENSG00000075651	ENSPTRG00000015626	Bon_ENSPTRG00000015626	ENSGGOG00000007868	ENSNLEG00000005457	ENSMMUG00000023289	ENSCJAG00000002296	3	8	3	9	8	4	4	3	3	3	8	8	8	0	1	0	0	0	0	NS	NS	NS	NS	NS	NS	NS	NS	NS	NS	NS	NS
ENSG00000075702	ENSPTRG00000010882	Bon_ENSPTRG00000010882	ENSGGOG00000001147	ENSNLEG00000011671	ENSMMUG00000019704	ENSCJAG00000009616	2	2	2	2	2	2	2	2	2	2	2	2	2	1	1	1	1	1	1	NS	NS	NS	NS	NS	NS	NS	NS	NS	NS	NS	NS
ENSG00000075711	ENSPTRG00000015793	Bon_ENSPTRG00000015793	ENSGGOG00000001688	ENSNLEG00000001869	ENSMMUG00000016585	ENSCJAG00000013773	8	8	8	8	8	8	2	8	8	8	8	8	8	1	1	1	1	1	0	NS	NS	NS	NS	NS	NS	NS	NS	NS	NS	NS	NS
ENSG00000075790	ENSPTRG00000019580	Bon_ENSPTRG00000019580	ENSGGOG00000016205	ENSNLEG00000008699	ENSMMUG00000030218	ENSCJAG00000016329	1	5	5	1	5	1	7	5	1	1	1	1	1	1	0	1	0	1	0	NS	NS	NS	NS	NS	NS	NS	NS	NS	NS	NS	NS
ENSG00000075826	ENSPTRG00000002850	Bon_ENSPTRG00000002850	ENSGGOG00000014643	ENSNLEG00000014765	ENSMMUG00000006622	ENSCJAG00000017347	2	3	3	8	3	3	7	3	3	3	3	3	3	1	0	0	1	1	0	NS	NS	NS	NS	NS	0.00364767	NS	NS	NS	NS	NS	NS
ENSG00000075856	ENSPTRG00000005404	Bon_ENSPTRG00000005404	ENSGGOG00000011562	ENSNLEG00000006767	ENSMMUG00000017124	ENSCJAG00000015330	5	6	6	5	6	6	9	6	5	5	5	6	6	1	0	1	0	0	0	NS	NS	NS	NS	NS	NS	NS	NS	NS	NS	NS	NS
ENSG00000075884	ENSPTRG00000012510	Bon_ENSPTRG00000012510	ENSGGOG00000034982	ENSNLEG00000008984	ENSMMUG00000006528	ENSCJAG00000012381	5	5	5	6	6	6	7	5	5	5	6	6	6	1	1	0	0	1	0	NS	NS	NS	NS	NS	NS	NS	NS	NS	NS	NS	NS
ENSG00000075914	ENSPTRG00000014830	Bon_ENSPTRG00000014830	ENSGGOG00000013497	ENSNLEG00000006027	ENSMMUG00000019130	ENSCJAG00000001928	9	8	8	8	8	8	9	8	8	8	8	8	8	1	0	1	1	1	0	NS	NS	NS	NS	NS	NS	NS	NS	NS	NS	NS	NS
ENSG00000075945	ENSPTRG00000001666	Bon_ENSPTRG00000001666	ENSGGOG00000025510	ENSNLEG00000015085	ENSMMUG00000010081	ENSCJAG00000009954	5	4	5	9	7	5	5	5	5	5	7	5	5	0	1	0	0	0	1	NS	NS	NS	NS	NS	NS	NS	NS	NS	NS	NS	NS
ENSG00000075975	ENSPTRG00000014634	Bon_ENSPTRG00000014634	ENSGGOG00000000429	ENSNLEG00000004711	ENSMMUG00000009536	ENSCJAG00000016733	7	7	7	5	7	7	7	7	7	7	7	7	7	1	1	0	1	1	1	NS	NS	NS	NS	NS	NS	NS	NS	NS	NS	NS	NS
ENSG00000076003	ENSPTRG00000012498	Bon_ENSPTRG00000012498	ENSGGOG00000010911	ENSNLEG00000008748	ENSMMUG00000017486	ENSCJAG00000011898	9	2	9	9	9	9	9	9	9	9	9	9	9	0	1	1	1	1	1	0.0312054	NS	NS	NS	NS	NS	Chimp	NS	NS	NS	NS	NS
ENSG00000076108	ENSPTRG00000005106	Bon_ENSPTRG00000005106	ENSGGOG00000011580	ENSNLEG00000017462	ENSMMUG00000019332	ENSCJAG00000010774	3	3	3	3	5	1	3	3	3	3	3	3	3	1	1	1	0	0	1	NS	NS	NS	NS	NS	NS	NS	NS	NS	NS	NS	NS
ENSG00000076321	ENSPTRG00000001696	Bon_ENSPTRG00000001696	ENSGGOG00000024508	ENSNLEG00000015296	ENSMMUG00000016792	ENSCJAG00000009306	7	7	7	3	2	3	3	7	7	7	7	7	3	1	1	0	0	0	0	NS	NS	0.0183586	NS	NS	NS	NS	NS	NS	NS	NS	NS
ENSG00000076356	ENSPTRG00000001933	Bon_ENSPTRG00000001933	ENSGGOG00000004420	ENSNLEG00000001472	ENSMMUG00000004563	ENSCJAG00000003770	6	6	6	6	4	7	6	6	6	6	6	6	6	1	1	1	0	0	1	NS	NS	NS	0.044274	0.0263864	NS	NS	NS	NS	NS	NS	NS
ENSG00000076513	ENSPTRG00000005434	Bon_ENSPTRG00000005434	ENSGGOG00000009482	ENSNLEG00000002504	ENSMMUG00000007678	ENSCJAG00000009560	2	2	2	3	6	7	2	2	2	2	2	2	2	1	1	0	0	0	1	NS	NS	NS	0.0113273	0.0232922	NS	NS	NS	NS	NS	NS	NS
ENSG00000076650	ENSPTRG00000010803	Bon_ENSPTRG00000010803	ENSGGOG00000010862	ENSNLEG00000007659	ENSMMUG00000011790	ENSCJAG00000000684	6	3	8	3	9	3	8	3	3	3	9	3	8	0	0	1	0	0	0	NS	NS	NS	NS	NS	NS	NS	NS	NS	NS	NS	NS
ENSG00000076685	ENSPTRG00000002905	Bon_ENSPTRG00000002905	ENSGGOG00000013257	ENSNLEG00000015225	ENSMMUG00000003749	ENSCJAG00000018148	3	2	3	3	7	3	7	2	2	3	7	3	7	0	0	0	0	0	0	NS	NS	NS	0.0297788	NS	NS	NS	NS	NS	Gib	NS	NS
ENSG00000076716	ENSPTRG00000022282	Bon_ENSPTRG00000022282	ENSGGOG00000000230	ENSNLEG00000001859	ENSMMUG00000003456	ENSCJAG00000004151	9	9	9	4	9	4	4	9	9	9	9	9	4	1	1	0	1	0	0	NS	NS	NS	NS	NS	NS	NS	NS	NS	NS	NS	NS
ENSG00000077063	ENSPTRG00000019620	Bon_ENSPTRG00000019620	ENSGGOG00000014941	ENSNLEG00000011717	ENSMMUG00000010297	ENSCJAG00000004816	4	4	4	4	5	4	4	4	4	4	4	4	4	1	1	1	0	1	1	NS	NS	NS	0.0487547	NS	NS	NS	NS	NS	Gib	NS	NS
ENSG00000077097	ENSPTRG00000014699	Bon_ENSPTRG00000014699	ENSGGOG00000028083	ENSNLEG00000003693	ENSMMUG00000007371	ENSCJAG00000003963	3	3	3	3	8	3	3	3	3	3	3	3	3	1	1	1	0	1	1	NS	NS	NS	NS	NS	NS	NS	NS	NS	NS	NS	NS
ENSG00000077147	ENSPTRG00000002797	Bon_ENSPTRG00000002797	ENSGGOG00000015606	ENSNLEG00000013527	ENSMMUG00000001874	ENSCJAG00000016413	9	9	9	9	3	8	9	9	9	9	3	3	9	1	1	1	0	0	0	NS	NS	NS	NS	NS	NS	NS	NS	NS	NS	NS	NS
ENSG00000077157	ENSPTRG00000001851	Bon_ENSPTRG00000001851	ENSGGOG00000004481	ENSNLEG00000018097	ENSMMUG00000003998	ENSCJAG00000005949	6	3	3	3	2	5	5	3	3	3	3	3	5	1	0	1	0	0	0	NS	NS	NS	NS	0.0435457	NS	NS	NS	NS	NS	HumanChimpBonGorGib	NS
ENSG00000077232	ENSPTRG00000012707	Bon_ENSPTRG00000012707	ENSGGOG00000012233	ENSNLEG00000006363	ENSMMUG00000014394	ENSCJAG00000011295	2	7	7	7	7	1	9	7	7	7	7	7	7	1	0	1	1	0	0	NS	0.00993564	NS	NS	NS	0.0233123	NS	Human	NS	NS	NS	NS
ENSG00000077235	ENSPTRG00000007915	Bon_ENSPTRG00000007915	ENSGGOG00000016666	ENSNLEG00000011614	ENSMMUG00000008254	ENSCJAG00000005950	8	2	2	9	6	7	9	2	8	8	8	8	9	1	0	0	0	0	0	NS	NS	NS	NS	NS	NS	NS	NS	NS	NS	NS	NS
ENSG00000077254	ENSPTRG00000000882	Bon_ENSPTRG00000000882	ENSGGOG00000007543	ENSNLEG00000009694	ENSMMUG00000018326	ENSCJAG00000006932	8	8	8	9	8	3	4	8	8	8	8	8	8	1	1	0	1	0	0	NS	NS	NS	NS	NS	NS	NS	NS	NS	NS	NS	NS
ENSG00000077327	ENSPTRG00000002354	Bon_ENSPTRG00000002354	ENSGGOG00000002617	ENSNLEG00000012859	ENSMMUG00000000882	ENSCJAG00000007956	3	1	2	1	2	1	1	1	2	1	1	1	1	0	0	0	0	1	1	NS	NS	NS	NS	NS	NS	NS	NS	NS	NS	NS	NS
ENSG00000077348	ENSPTRG00000011024	Bon_ENSPTRG00000011024	ENSGGOG00000008428	ENSNLEG00000013696	ENSMMUG00000014345	ENSCJAG00000020152	9	9	9	9	9	9	4	9	9	9	9	9	9	1	1	1	1	1	0	NS	NS	NS	NS	NS	NS	NS	NS	NS	NS	NS	NS
ENSG00000077380	ENSPTRG00000023476	Bon_ENSPTRG00000023476	ENSGGOG00000002696	ENSNLEG00000005419	ENSMMUG00000007301	ENSCJAG00000007196	2	2	2	2	8	8	8	2	2	2	2	2	8	1	1	1	0	0	0	NS	NS	NS	NS	NS	NS	NS	NS	NS	NS	NS	NS
ENSG00000077420	ENSPTRG00000002373	Bon_ENSPTRG00000002373	ENSGGOG00000010446	ENSNLEG00000016823	ENSMMUG00000022948	ENSCJAG00000007458	4	4	4	4	4	4	5	4	4	4	4	4	4	1	1	1	1	1	0	NS	NS	NS	NS	NS	0.0306938	NS	NS	NS	NS	NS	NS
ENSG00000077514	ENSPTRG00000004067	Bon_ENSPTRG00000004067	ENSGGOG00000012878	ENSNLEG00000016988	ENSMMUG00000020643	ENSCJAG00000015657	2	2	9	8	9	1	1	8	2	8	8	8	1	0	0	0	0	0	0	NS	NS	NS	NS	NS	NS	NS	NS	NS	NS	NS	NS
ENSG00000077522	ENSPTRG00000002144	Bon_ENSPTRG00000002144	ENSGGOG00000011905	ENSNLEG00000003539	ENSMMUG00000020471	ENSCJAG00000017702	4	4	9	4	3	4	9	9	9	4	4	4	9	0	0	0	0	1	0	NS	NS	NS	NS	NS	NS	NS	NS	NS	NS	NS	NS
ENSG00000077549	ENSPTRG00000000268	Bon_ENSPTRG00000000268	ENSGGOG00000003982	ENSNLEG00000007862	ENSMMUG00000006894	ENSCJAG00000006715	7	7	7	7	7	5	5	7	7	7	7	7	7	1	1	1	1	0	0	NS	NS	NS	NS	NS	NS	NS	NS	NS	NS	NS	NS
ENSG00000077684	ENSPTRG00000016439	Bon_ENSPTRG00000016439	ENSGGOG00000002344	ENSNLEG00000013898	ENSMMUG00000002145	ENSCJAG00000003295	9	8	4	4	4	9	8	4	4	4	4	4	4	0	0	1	1	0	0	NS	NS	NS	NS	NS	NS	NS	NS	NS	NS	NS	NS
ENSG00000077782	ENSPTRG00000020176	Bon_ENSPTRG00000020176	ENSGGOG00000013080	ENSNLEG00000012322	ENSMMUG00000022478	ENSCJAG00000002394	4	4	4	4	4	4	9	4	4	4	4	4	4	1	1	1	1	1	0	NS	NS	NS	NS	NS	NS	NS	NS	NS	NS	NS	NS
ENSG00000077800	ENSPTRG00000019270	Bon_ENSPTRG00000019270	ENSGGOG00000015753	ENSNLEG00000008962	ENSMMUG00000007681	ENSCJAG00000016944	1	2	2	1	2	2	2	2	2	2	2	2	2	1	0	0	1	1	1	NS	NS	NS	NS	NS	NS	NS	NS	NS	NS	NS	NS
ENSG00000077935	ENSPTRG00000014496	Bon_ENSPTRG00000014496	ENSGGOG00000001714	ENSNLEG00000013281	ENSMMUG00000023004	ENSCJAG00000000550	3	3	3	3	3	3	3	3	3	3	3	3	3	1	1	1	1	1	1	NS	NS	NS	NS	NS	NS	NS	NS	NS	NS	NS	NS
ENSG00000077942	ENSPTRG00000014498	Bon_ENSPTRG00000014498	ENSGGOG00000001723	ENSNLEG00000013356	ENSMMUG00000002424	ENSCJAG00000012893	9	9	9	9	9	9	4	9	9	9	9	9	9	1	1	1	1	1	0	NS	NS	NS	NS	NS	NS	NS	NS	NS	NS	NS	NS
ENSG00000077943	ENSPTRG00000002321	Bon_ENSPTRG00000002321	ENSGGOG00000015171	ENSNLEG00000012372	ENSMMUG00000011661	ENSCJAG00000009080	4	4	4	6	4	6	3	4	4	4	4	4	4	1	1	0	1	0	0	NS	NS	NS	NS	NS	0.0356459	NS	NS	NS	NS	NS	NS
ENSG00000078018	ENSPTRG00000012869	Bon_ENSPTRG00000012869	ENSGGOG00000027310	ENSNLEG00000007156	ENSMMUG00000018741	ENSCJAG00000010689	9	4	4	7	5	7	7	4	4	4	5	7	7	1	0	0	0	0	1	NS	NS	0.0163244	0.0335688	NS	NS	NS	NS	NS	NS	NS	NS
ENSG00000078043	ENSPTRG00000009998	Bon_ENSPTRG00000009998	ENSGGOG00000025821	ENSNLEG00000011351	ENSMMUG00000004498	ENSCJAG00000008117	2	8	2	8	8	8	8	8	8	8	8	8	8	0	0	1	1	1	1	NS	NS	NS	NS	NS	NS	NS	NS	NS	NS	NS	NS
ENSG00000078053	ENSPTRG00000019102	Bon_ENSPTRG00000019102	ENSGGOG00000010988	ENSNLEG00000002797	ENSMMUG00000023667	ENSCJAG00000012658	4	4	9	4	6	4	2	4	4	4	4	4	4	0	1	1	0	1	0	NS	NS	NS	0.0037876	NS	NS	NS	NS	NS	NS	NS	NS
ENSG00000078070	ENSPTRG00000015662	Bon_ENSPTRG00000015662	ENSGGOG00000002784	ENSNLEG00000005989	ENSMMUG00000010553	ENSCJAG00000005103	8	8	9	4	4	8	2	8	8	8	4	8	8	0	1	0	0	0	0	NS	NS	NS	NS	NS	NS	NS	NS	NS	NS	NS	NS
ENSG00000078114	ENSPTRG00000002343	Bon_ENSPTRG00000002343	ENSGGOG00000005437	ENSNLEG00000012730	ENSMMUG00000010589	ENSCJAG00000008182	5	5	6	5	6	5	5	6	6	6	6	6	6	0	0	0	1	0	0	NS	NS	NS	NS	NS	NS	NS	NS	NS	NS	NS	NS
ENSG00000078140	ENSPTRG00000015998	Bon_ENSPTRG00000015998	ENSGGOG00000003261	ENSNLEG00000017116	ENSMMUG00000011325	ENSCJAG00000019464	8	8	8	5	3	9	9	8	8	8	8	8	9	1	1	0	0	0	0	NS	NS	0.0340854	NS	NS	NS	NS	NS	Gor	NS	NS	NS
ENSG00000078142	ENSPTRG00000009983	Bon_ENSPTRG00000009983	ENSGGOG00000015471	ENSNLEG00000010650	ENSMMUG00000014553	ENSCJAG00000003901	8	8	8	4	3	8	8	8	8	8	8	8	8	1	1	0	0	1	1	NS	NS	NS	NS	NS	NS	NS	NS	NS	NS	NS	NS
ENSG00000078177	ENSPTRG00000016001	Bon_ENSPTRG00000016001	ENSGGOG00000005103	ENSNLEG00000017133	ENSMMUG00000002667	ENSCJAG00000019411	8	9	3	8	9	9	8	9	8	8	9	9	9	0	0	1	0	1	0	NS	NS	NS	NS	NS	NS	NS	NS	NS	NS	NS	NS
ENSG00000078246	ENSPTRG00000004536	Bon_ENSPTRG00000004536	ENSGGOG00000002594	ENSNLEG00000002921	ENSMMUG00000004172	ENSCJAG00000018796	9	2	9	9	6	1	8	2	9	9	6	6	6	0	0	1	0	0	0	NS	NS	NS	0.0285938	NS	NS	NS	NS	NS	HumanChimpBonGor	NS	NS
ENSG00000078269	ENSPTRG00000018739	Bon_ENSPTRG00000018739	ENSGGOG00000012210	ENSNLEG00000010750	ENSMMUG00000007153	ENSCJAG00000003570	7	5	5	4	4	7	7	5	5	5	4	7	7	1	0	0	0	0	1	NS	0.0348448	0.00481459	NS	NS	NS	NS	NS	NS	NS	NS	NS
ENSG00000078328	ENSPTRG00000007744	Bon_ENSPTRG00000007744	ENSGGOG00000016871	ENSNLEG00000010017	ENSMMUG00000003458	ENSCJAG00000017351	4	4	4	4	4	4	4	4	4	4	4	4	4	1	1	1	1	1	1	NS	NS	NS	NS	NS	NS	NS	NS	NS	NS	NS	NS
ENSG00000078403	ENSPTRG00000002346	Bon_ENSPTRG00000002346	ENSGGOG00000034926	ENSNLEG00000012771	ENSMMUG00000023648	ENSCJAG00000008081	2	2	2	2	2	2	8	2	2	2	2	2	2	1	1	1	1	1	0	NS	NS	NS	NS	NS	NS	NS	NS	NS	NS	NS	NS
ENSG00000078487	ENSPTRG00000019486	Bon_ENSPTRG00000019486	ENSGGOG00000005363	ENSNLEG00000011728	ENSMMUG00000012720	ENSCJAG00000015363	3	3	3	3	3	3	3	3	3	3	3	3	3	1	1	1	1	1	1	NS	NS	NS	NS	NS	NS	NS	NS	NS	NS	NS	NS
ENSG00000078618	ENSPTRG00000000731	Bon_ENSPTRG00000000731	ENSGGOG00000004793	ENSNLEG00000016067	ENSMMUG00000004738	ENSCJAG00000021578	5	6	6	5	5	5	1	6	6	5	5	5	5	1	0	0	1	1	0	NS	NS	NS	NS	NS	NS	NS	NS	NS	NS	NS	NS
ENSG00000078674	ENSPTRG00000020026	Bon_ENSPTRG00000020026	ENSGGOG00000023789	ENSNLEG00000002836	ENSMMUG00000015487	ENSCJAG00000014105	2	2	2	2	2	2	8	2	2	2	2	2	2	1	1	1	1	1	0	NS	NS	NS	NS	NS	NS	NS	NS	NS	NS	NS	NS
ENSG00000078687	ENSPTRG00000009699	Bon_ENSPTRG00000009699	ENSGGOG00000011304	ENSNLEG00000000047	ENSMMUG00000011924	ENSCJAG00000019431	2	2	2	7	2	7	2	2	2	2	2	2	2	1	1	0	1	0	1	NS	NS	0.0109296	NS	NS	NS	NS	NS	Gor	NS	NS	NS
ENSG00000078795	ENSPTRG00000017276	Bon_ENSPTRG00000017276	ENSGGOG00000010384	ENSNLEG00000008550	ENSMMUG00000016357	ENSCJAG00000006165	1	1	1	1	6	1	1	1	1	1	1	1	1	1	1	1	0	1	1	NS	NS	NS	NS	NS	NS	NS	NS	NS	NS	NS	NS
ENSG00000079101	ENSPTRG00000009820	Bon_ENSPTRG00000009820	ENSGGOG00000001325	ENSNLEG00000006850	ENSMMUG00000004045	ENSCJAG00000000140	8	3	8	8	1	4	6	3	3	3	3	3	6	0	0	0	0	0	0	NS	NS	NS	0.0459068	NS	NS	NS	NS	NS	NS	NS	NS
[truncated: 4,016 more rows]

## Sheet: Suppl. Table 6
Supplementary Table 6: In situ hybridization
Probe	Species	Target retrieval	AMP 5
ADAMTS17	Human (n=3)	30 min	60 min
[truncated: 16 more rows]

## Sheet: Suppl. Table 7
Supplementary Table 7: Conserved and changed trajectories across amniotes
[truncated: 2,929 more rows]

[truncated: 4 more sheets: Suppl. Table 8, Suppl. Table 9, Suppl. Table 10, Suppl. Table 11]
